# Supplementary material for: Pseudomonas putida as saviour for troubled Synechococcus elongatus in a synthetic co-culture – interaction studies based on a multi-OMICs approach
Source: Commun Biol. 2024 Apr 12;7:452. doi: 10.1038/s42003-024-06098-5 (PMC11014904; doi:10.1038/s42003-024-06098-5)
Supplement: Supplementary file 3 — Supplementary Data 1 [file 42003_2024_6098_MOESM3_ESM.xlsx]

## Sheet: Info
Information Sheet
	Transciptomics (Sheets 1-10)
	Sheet 1 - coculture vs. Pputida_all
	Contains all genes identified comparing the transcriptome of the co-culture to that of P. putida cscRABY.
	Sheet 2 - Pputida Core Metabolism_Fig6
	Contains all DEGs related to the core metabolism with |log2(FC)| > 1.0 and a p-value (adjusted, false discovery rate (FDR) corrected) < 0.05.
	The DEGs mentioned in the manuscript are listed.
	Sheet 3 - Pputida Transporter_Fig8
	Contains all DEGs related to transportwith |log2(FC)| > 1.0 and a p-value (adjusted, false discovery rate (FDR) corrected) < 0.05.
	The DEGs mentioned in the manuscript are listed.
	Sheet 4 - Pputida Detox, Degra, Stress_Fig9
	Contains all DEGs related to detoxification, degradation, and stress with |log2(FC)| > 1.0 and a p-value (adjusted, false discovery rate (FDR) corrected) < 0.05.
	The DEGs mentioned in the manuscript are listed.
	Sheet 5 - Ppuitda Other
	Contains other DEGs with |log2(FC)| > 1.0 and a p-value (adjusted, false discovery rate (FDR) corrected) < 0.05.
	DEGs are sub-grouped into "Membrane" and "Urea-Degradation".
	Sheet 6 - coculture vs. Selongatus_all
	Contains all identified genes comparing the transcriptome of the co-culture to that of S. elongatus cscB.
	Sheet 7 - Photosynthesis_Fig7
	Contains all DEGs associated to phototsynthesis with |log2(FC)| > 1.0 and a p-value (adjusted, false discovery rate (FDR) corrected) < 0.05.
	The DEGs mentioned in the manuscript are listed.
	Sheet 8 - Transporter_Fig8
	Contains all DEGs related to transport with |log2(FC)| > 1.0 and a p-value (adjusted, false discovery rate (FDR) corrected) < 0.05.
	The DEGs mentioned in the manuscript are listed.
	Sheet 9 - Stress_Fig9
	Contains all DEGs related to stress with |log2(FC)| > 1.0 and a p-value (adjusted, false discovery rate (FDR) corrected) < 0.05.
	The DEGs mentioned in the manuscript are listed.
	Sheet 10 - Selongatus Other
	Contains other DEGs with |log2(FC)| > 1.0 and a p-value (adjusted, false discovery rate (FDR) corrected) < 0.05.
	DEGs are sub-grouped into "Central Metabolism", "Ribosomal" and "Regulation".
	Proteomics (Sheets 11-14)
	Sheet 11 - coculture vs. Pputida_all
	List of all proteins identified comparing the co-culture proteome to that of P. putida cscRABY
	Sheet 12 - coculture vs. Pputida_DAP
	Contains all differentially abundand proteins (DAPs) identified comparing the co-culture proteome to that of P. putida cscRABY
	Filtered: |log2(FC)| > 1.0 and a p-value (adjusted, false discovery rate (FDR) corrected) < 0.05
	Sheet 13 - coculture vs. Selongatus_all
	List of all proteins indentified comparing the co-culture proteome to that of S.elongatus cscB
	Sheet 14 - coculture vs. Selongatus_DAP
	Contains all differentially abundand proteins identified comparing the co-culture proteome to that of S.elongatus cscB
	Filtered: |log2(FC)| > 1.0 and a p-value (adjusted, false discovery rate (FDR) corrected) < 0.05

## Sheet: 1_coculture vs. Pputida_all
gene ID	log2_foldChange	p_value	adjusted p_value	rotein ID	locus tag	Annotation
gene-M8001_RS21020	-0.717664	0.0584319	0.334207	WP_002553999.1	PP_4007	translation initiation factor IF-1
gene-M8001_RS02530	0.260176	0.543719	0.846145	WP_002555468.1	PP_0475	50S ribosomal protein L36
gene-M8001_RS02475	0.807086	0.11204	0.446034	WP_002555479.1	PP_0464	50S ribosomal protein L14
gene-M8001_RS27495	-1.54705	0.000179669	0.00612754	WP_002555808.1	PP_5234	P-II family nitrogen regulator
gene-M8001_RS28475	-0.441886	0.29916	0.67378	WP_003097235.1	PP_5418	F0F1 ATP synthase subunit C
gene-M8001_RS02450	0.387824	0.391429	0.752768	WP_003103908.1	PP_0459	50S ribosomal protein L22
gene-M8001_RS01980	0.7531	0.207331	0.580393	WP_003177654.1	PP_0373	YqaE/Pmp3 family membrane protein
gene-M8001_RS02420	-0.115532	0.804735	0.944525	WP_003186070.1	PP_0453	30S ribosomal protein S10
gene-M8001_RS14070	-1.84486	0.00276241	0.0495336	WP_003243383.1	PP_0380	pyrroloquinoline quinone precursor peptide PqqA
gene-M8001_RS02015	0.243086	0.505967	0.826448	WP_003243383.1	PP_0380	pyrroloquinoline quinone precursor peptide PqqA
gene-M8001_RS02405	0.0167211	0.96971	0.997019	WP_003246741.1	PP_0450	30S ribosomal protein S7
gene-M8001_RS09720	-0.202011	0.499832	0.823393	WP_003247104.1	PP_1876	ATP-binding protein
gene-M8001_RS09725	-0.0258706	0.923265	0.983183	WP_003247105.1	PP_1877	GAF domain-containing protein
gene-M8001_RS09880	-0.390897	0.201076	0.574474	WP_003247142.1	PP_1901	Trm112 family protein
gene-M8001_RS09930	-0.181685	0.666714	0.898651	WP_003247154.1	PP_1911	50S ribosomal protein L32
gene-M8001_RS09945	-0.180495	0.628724	0.882952	WP_003247160.1	PP_1914	3-oxoacyl-ACP reductase FabG
gene-M8001_RS10275	-0.428151	0.208001	0.581333	WP_003247170.1	PP_1968	TetR/AcrR family transcriptional regulator
gene-M8001_RS10365	0.0145914	0.963815	0.995405	WP_003247186.1	PP_1980	acyl-CoA thioesterase
gene-M8001_RS10405	0.264624	0.431693	0.7807	WP_003247194.1	PP_1988	3-isopropylmalate dehydrogenase
gene-M8001_RS10410	0.0882464	0.799217	0.943368	WP_003247195.1	PP_1989	aspartate-semialdehyde dehydrogenase
gene-M8001_RS10460	-0.207735	0.585992	0.866182	WP_003247207.1	PP_2000	amidophosphoribosyltransferase
gene-M8001_RS10540	-0.0168211	0.959064	0.993485	WP_003247220.1	PP_2012	NAD(+) kinase
gene-M8001_RS10555	-0.225675	0.439398	0.784602	WP_003247224.1	PP_2015	DUF1315 family protein
gene-M8001_RS10560	-0.0772828	0.802869	0.944525	WP_003247225.1	PP_2016	DUF2797 domain-containing protein
gene-M8001_RS10590	0.554297	0.129991	0.479019	WP_003247232.1	PP_5496	hypothetical protein
gene-M8001_RS10645	-0.129899	0.658879	0.894622	WP_003247242.1	PP_2032	MoxR family ATPase
gene-M8001_RS10670	1.11303	0.0582621	0.334102	WP_003247249.1	PP_2037	aldolase
gene-M8001_RS10690	-0.348333	0.261388	0.639738	WP_003247253.1	PP_2041	LysR family transcriptional regulator
gene-M8001_RS10760	0.579047	0.0743696	0.372777	WP_003247268.1	PP_2054	LysR family transcriptional regulator
gene-M8001_RS10785	-0.405207	0.358347	0.72565	WP_003247275.1	PP_2059	CsbD family protein
gene-M8001_RS10790	1.13298	0.00924646	0.111427	WP_003247276.1	PP_2060	redox-sensitive transcriptional activator SoxR
gene-M8001_RS04195	-0.411737	0.265183	0.644491	WP_003247318.1	PP_0786	thioredoxin-disulfide reductase
gene-M8001_RS04185	0.242741	0.941464	0.988375	WP_003247320.1	PP_0784	DUF1851 domain-containing protein
gene-M8001_RS04155	0.171487	0.628038	0.882839	WP_003247325.1	PP_0776	peptidylprolyl isomerase
gene-M8001_RS04115	0.556252	0.136563	0.489751	WP_003247330.1	PP_0768	response regulator
gene-M8001_RS04080	-0.0951146	0.776728	0.935371	WP_003247342.1	PP_0760	TMEM165/GDT1 family protein
gene-M8001_RS04020	0.233467	0.416522	0.772082	WP_003247361.1	PP_0749	hypothetical protein
gene-M8001_RS04005	-0.360703	0.28276	0.659457	WP_003247366.1	PP_0746	uracil phosphoribosyltransferase
gene-M8001_RS04000	-0.3825	0.263171	0.642899	WP_003247369.1	PP_0745	uracil-xanthine permease family protein
gene-M8001_RS03960	-0.0863827	0.770837	0.933665	WP_003247385.1	PP_0737	acyloxyacyl hydrolase
gene-M8001_RS03875	-0.687896	0.108964	0.441441	WP_003247410.1	PP_0722	ribose-phosphate pyrophosphokinase
gene-M8001_RS03865	-0.310302	0.516214	0.830846	WP_003247413.1	PP_0720	aminoacyl-tRNA hydrolase
gene-M8001_RS03860	-0.0839011	0.848519	0.962725	WP_003247414.1	PP_0719	redox-regulated ATPase YchF
gene-M8001_RS03720	-0.459295	0.223425	0.596857	WP_003247452.1	PP_0694	Mks condensin complex protein MksE
gene-M8001_RS03705	-0.00704185	0.98396	1	WP_003247458.1	PP_0691	glutamate 5-kinase
gene-M8001_RS03700	-0.00275303	0.994938	1	WP_003247460.1	PP_0690	Obg family GTPase CgtA
gene-M8001_RS03695	0.0507935	0.912496	0.979087	WP_003247464.1	PP_0689	50S ribosomal protein L27
gene-M8001_RS03690	-0.130161	0.78828	0.939741	WP_003247466.1	PP_0688	50S ribosomal protein L21
gene-M8001_RS03670	-0.0907063	0.842675	0.960738	WP_003247482.1	PP_0684	FKBP-type peptidyl-prolyl cis-trans isomerase
gene-M8001_RS03660	-0.0785031	0.768716	0.933044	WP_003247486.1	PP_0682	TIGR00645 family protein
gene-M8001_RS03635	-0.350252	0.295565	0.671444	WP_003247495.1	PP_0677	lipoprotein
gene-M8001_RS03605	-0.0996975	0.801677	0.944278	WP_003247505.1	PP_0671	serine hydroxymethyltransferase
gene-M8001_RS03365	0.549243	0.0959377	0.414971	WP_003247546.1	PP_0628	DUF1780 domain-containing protein
gene-M8001_RS03355	-0.619292	0.0370772	0.268361	WP_003247549.1	PP_0626	NAD(P)/FAD-dependent oxidoreductase
gene-M8001_RS03310	-0.671338	0.0394907	0.274834	WP_003247556.1	PP_0622	outer membrane protein assembly factor BamD
gene-M8001_RS03290	-0.401225	0.40235	0.760399	WP_003247565.1	PP_0618	branched-chain amino acid ABC transporter permease
gene-M8001_RS03285	-0.216882	0.622412	0.87947	WP_003247567.1	PP_0617	branched-chain amino acid ABC transporter permease
gene-M8001_RS03220	0.11513	0.757386	0.928904	WP_003247609.1	PP_0604	signal peptidase II
gene-M8001_RS03200	-0.500222	0.253707	0.631304	WP_003247625.1	PP_0600	30S ribosomal protein S20
gene-M8001_RS18925	-0.0561063	0.902825	0.977698	WP_003247665.1	PP_3614	hypothetical protein
gene-M8001_RS18850	0.706821	0.0286022	0.227857	WP_003247701.1	PP_3600	MFS transporter
gene-M8001_RS18825	0.220316	0.764609	0.930656	WP_003247716.1	PP_3595	ABC transporter permease subunit
gene-M8001_RS18820	1.25824	0.0092218	0.111387	WP_003247720.1	PP_3594	ABC transporter permease subunit
gene-M8001_RS18800	0.280368	0.411133	0.767596	WP_003247729.1	PP_3590	aspartate/tyrosine/aromatic aminotransferase
gene-M8001_RS18795	-0.467516	0.14825	0.512489	WP_003247731.1	PP_3589	serine/threonine transporter
gene-M8001_RS18745	0.916775	0.0092044	0.111387	WP_003247748.1	PP_3579	DUF1345 domain-containing protein
gene-M8001_RS18690	0.703489	0.0760245	0.375303	WP_003247774.1	PP_3568	hypothetical protein
gene-M8001_RS18650	-0.192792	0.532984	0.838247	WP_003247790.1	PP_3560	LysR family transcriptional regulator
gene-M8001_RS18545	0.414531	0.230401	0.603531	WP_003247847.1	PP_3539	MerR family DNA-binding transcriptional regulator
gene-M8001_RS18500	0.873397	0.00723195	0.0948149	WP_003247865.1	PP_3530	bifunctional allantoicase/(S)-ureidoglycine aminohydrolase
gene-M8001_RS18370	-1.10434	0.00314584	0.0549092	WP_003247923.1	PP_3504	hypothetical protein
gene-M8001_RS15080	-0.516703	0.104115	0.433578	WP_003248033.1	PP_2884	cupin domain-containing protein
gene-M8001_RS15150	-0.157938	0.586142	0.866182	WP_003248064.1	PP_2899	hypothetical protein
gene-M8001_RS15290	-0.61979	0.191635	0.562767	WP_003248123.1	PP_2928	saccharopine dehydrogenase family protein
gene-M8001_RS15295	-0.447361	0.240843	0.617556	WP_003248125.1	PP_2929	carboxynorspermidine decarboxylase
gene-M8001_RS15465	0.476329	0.19722	0.569505	WP_003248200.1	PP_2960	AraC family transcriptional regulator
gene-M8001_RS16075	0.615328	0.050445	0.310829	WP_003248318.1	PP_3079	peptidylprolyl isomerase
gene-M8001_RS16170	-0.986393	0.00308277	0.0541612	WP_003248350.1	PP_3096	type VI secretion system baseplate subunit TssG
gene-M8001_RS16180	-1.01227	0.00579744	0.0826532	WP_003248355.1	PP_3098	type VI secretion system baseplate subunit TssE
gene-M8001_RS16185	-0.820964	0.0437161	0.288747	WP_003248356.1	PP_3099	type VI secretion system contractile sheath large subunit
gene-M8001_RS16200	-0.0649483	0.915774	0.980198	WP_003248365.1	PP_5563	hypothetical protein
gene-M8001_RS16230	-0.318961	0.497143	0.822477	WP_003248379.1	PP_5568	hypothetical protein
gene-M8001_RS04630	-0.546983	0.241041	0.617556	WP_003248481.1	PP_0872	peptide chain release factor 3
gene-M8001_RS04595	0.227969	0.668313	0.898805	WP_003248496.1	PP_0865	sigma-70 family RNA polymerase sigma factor
gene-M8001_RS04590	-0.554875	0.120177	0.460538	WP_003248498.1	PP_0864	type III PLP-dependent enzyme
gene-M8001_RS04580	-0.0519295	1	1	WP_003248502.1	PP_0862	Fe2+-dependent dioxygenase
gene-M8001_RS04560	0.0117453	0.980875	1	WP_003248511.1	PP_0858	pyridoxal phosphate-dependent aminotransferase
gene-M8001_RS04545	-0.0270108	0.939086	0.988313	WP_003248514.1	PP_0855	tetratricopeptide repeat protein
gene-M8001_RS04540	-0.149549	0.673645	0.90038	WP_003248516.1	PP_0854	histidine--tRNA ligase
gene-M8001_RS04515	-0.221172	0.590278	0.866648	WP_003248526.1	PP_0849	nucleoside-diphosphate kinase
gene-M8001_RS04510	0.52617	0.0760028	0.375303	WP_003248529.1	PP_0848	Fe-S cluster assembly protein IscX
gene-M8001_RS04505	0.557908	0.0673514	0.357154	WP_003248531.1	PP_0847	ISC system 2Fe-2S type ferredoxin
gene-M8001_RS04490	0.374136	0.270506	0.649165	WP_003248536.1	PP_0844	iron-sulfur cluster assembly protein IscA
gene-M8001_RS04485	0.326595	0.351142	0.721645	WP_003248539.1	PP_0843	Fe-S cluster assembly scaffold IscU
gene-M8001_RS04480	0.0760999	0.83402	0.957571	WP_003248541.1	PP_0842	IscS subfamily cysteine desulfurase
gene-M8001_RS04475	-0.0147399	0.966711	0.996443	WP_003248542.1	PP_0841	Fe-S cluster assembly transcriptional regulator IscR
gene-M8001_RS04460	-0.595262	0.114053	0.450077	WP_003248548.1	PP_0838	inositol-phosphate phosphatase
gene-M8001_RS04440	-0.143001	0.713038	0.913255	WP_003248556.1	PP_0834	preprotein translocase subunit YajC
gene-M8001_RS04435	-0.377587	0.383554	0.747456	WP_003248558.1	PP_0833	tRNA guanosine(34) transglycosylase Tgt
gene-M8001_RS04410	0.757053	0.0156503	0.156144	WP_003248566.1	PP_0829	putative addiction module antidote protein
gene-M8001_RS04360	0.235573	0.417466	0.772551	WP_003248588.1	PP_0820	GNAT family N-acetyltransferase
gene-M8001_RS04355	0.020692	1	1	WP_003248590.1	PP_0819	YkgJ family cysteine cluster protein
gene-M8001_RS04340	0.942603	0.0294793	0.234129	WP_003248596.1	PP_0816	heme o synthase
gene-M8001_RS04335	0.967328	0.042534	0.285273	WP_003248599.1	PP_0815	cytochrome o ubiquinol oxidase subunit IV
gene-M8001_RS04320	0.165345	0.718042	0.915233	WP_003248605.1	PP_0812	ubiquinol oxidase subunit II
gene-M8001_RS04315	-0.203149	0.494886	0.821347	WP_003248609.1	PP_0809	disulfide bond formation protein B
gene-M8001_RS10900	-0.188719	0.601045	0.872424	WP_003248638.1	PP_2082	phosphoenolpyruvate synthase
gene-M8001_RS10955	-1.86577	1.5023e-05	0.000861429	WP_003248677.1	PP_2093	ANTAR domain-containing protein
gene-M8001_RS10970	0.574702	0.182785	0.553063	WP_003248687.1	PP_5502	ribosome modulation factor
gene-M8001_RS10990	-0.29415	0.444748	0.788215	WP_003248695.1	PP_2099	YggL family protein
gene-M8001_RS11075	-0.344681	0.216902	0.589783	WP_003248727.1	PP_2116	sulfurtransferase TusA
gene-M8001_RS11105	0.287095	0.345492	0.716301	WP_003248738.1	PP_2121	YgdI/YgdR family lipoprotein
gene-M8001_RS11115	-0.0640793	0.826926	0.955286	WP_003248742.1	PP_2123	molybdopterin molybdotransferase MoeA
gene-M8001_RS11160	-0.413015	0.351677	0.721784	WP_003248759.1	PP_2131	ATP-binding cassette domain-containing protein
gene-M8001_RS11190	-0.119428	0.680605	0.904584	WP_003248769.1	PP_2138	DUF1653 domain-containing protein
gene-M8001_RS11195	-0.292355	0.411121	0.767596	WP_003248770.1	PP_2139	type I DNA topoisomerase
gene-M8001_RS11205	0.0494088	0.874958	0.968811	WP_003248777.1	PP_2141	hypothetical protein
gene-M8001_RS11260	-0.0137945	0.951232	0.991516	WP_003248799.1	PP_2152	glycerophosphodiester phosphodiesterase
gene-M8001_RS11305	0.630951	0.0704297	0.363145	WP_003248815.1	PP_2161	DUF4404 family protein
gene-M8001_RS11420	-0.409972	0.219229	0.592099	WP_003248857.1	PP_2182	ProQ/FinO family protein
gene-M8001_RS11460	-0.170861	0.577692	0.862189	WP_003248880.1	PP_2190	hypothetical protein
gene-M8001_RS27165	0.430979	0.320412	0.69721	WP_003248957.1	PP_5172	sulfur starvation response protein OscA
gene-M8001_RS27145	0.162919	0.584891	0.865805	WP_003248965.1	PP_5168	sulfate ABC transporter ATP-binding protein
gene-M8001_RS27080	-0.0545389	0.882299	0.971307	WP_003248995.1	PP_5155	phosphoglycerate dehydrogenase
gene-M8001_RS27055	0.000380825	0.994402	1	WP_003249004.1	PP_5150	ribose-5-phosphate isomerase RpiA
gene-M8001_RS27035	-0.215618	0.481967	0.812308	WP_003249017.1	PP_5146	RNA pyrophosphohydrolase
gene-M8001_RS27030	-0.112534	0.755107	0.92884	WP_003249020.1	PP_5145	phosphoenolpyruvate--protein phosphotransferase
gene-M8001_RS27020	-0.272769	0.345066	0.716301	WP_003249024.1	PP_5143	sulfite exporter TauE/SafE family protein
gene-M8001_RS26920	-0.292353	0.330776	0.705587	WP_003249063.1	PP_5124	YfhL family 4Fe-4S dicluster ferredoxin
gene-M8001_RS26840	-0.0974957	0.787086	0.93945	WP_003249083.1	PP_5108	RNA polymerase sigma factor RpoH
gene-M8001_RS26820	-0.266819	0.46183	0.800259	WP_003249091.1	PP_5104	thiazole synthase
gene-M8001_RS26810	0.12007	0.665253	0.897928	WP_003249095.1	PP_5102	DUF3392 family protein
gene-M8001_RS26780	-0.0443626	0.880831	0.970271	WP_003249110.1	PP_5096	YggT family protein
gene-M8001_RS26750	-0.322469	0.306224	0.681799	WP_003249122.1	PP_5090	SPOR domain-containing protein
gene-M8001_RS26735	-0.0303368	0.943209	0.988611	WP_003249127.1	PP_5087	50S ribosomal protein L31
gene-M8001_RS26675	0.532924	0.271977	0.650401	WP_003249156.1	PP_5075	FAD-dependent oxidoreductase
gene-M8001_RS26615	-0.0153203	0.954213	0.993395	WP_003249182.1	PP_5063	betaine-aldehyde dehydrogenase
gene-M8001_RS26590	-0.514233	0.0741807	0.372479	WP_003249191.1	PP_5059	divergent polysaccharide deacetylase family protein
gene-M8001_RS26565	-0.581317	0.0755573	0.375303	WP_003249204.1	PP_5054	glutaredoxin 3
gene-M8001_RS26560	-0.39321	0.279834	0.657138	WP_003249206.1	PP_5053	protein-export chaperone SecB
gene-M8001_RS26530	-1.26269	0.00705937	0.0936495	WP_003249219.1	PP_5046	type I glutamate--ammonia ligase
gene-M8001_RS26525	-0.723733	0.136527	0.489751	WP_003249221.1	PP_5045	tRNA 4-thiouridine(8) synthase ThiI
gene-M8001_RS26490	-0.0966965	0.795029	0.942189	WP_003249234.1	PP_5038	outer membrane protein assembly factor BamE
gene-M8001_RS26435	0.0617424	0.823026	0.954202	WP_003249262.1	PP_5027	D-aminoacyl-tRNA deacylase
gene-M8001_RS26375	-0.13199	0.640069	0.887038	WP_003249283.1	PP_5015	phosphoribosyl-ATP diphosphatase
gene-M8001_RS26370	-0.200194	0.496054	0.821708	WP_003249284.1	PP_5014	phosphoribosyl-AMP cyclohydrolase
gene-M8001_RS26305	0.796198	0.0111693	0.125645	WP_003249308.1	PP_5001	ATP-dependent protease ATPase subunit HslU
gene-M8001_RS26300	0.705589	0.0178363	0.16883	WP_003249309.1	PP_5000	ATP-dependent protease subunit HslV
gene-M8001_RS26290	-0.0655204	0.829413	0.956014	WP_003249311.1	PP_4998	aspartate carbamoyltransferase catalytic subunit
gene-M8001_RS26285	-0.148162	0.601233	0.872424	WP_003249313.1	PP_4997	bifunctional pyr operon transcriptional regulator/uracil phosphoribosyltransferase PyrR
gene-M8001_RS26275	0.025491	0.931377	0.985811	WP_003249318.1	PP_4995	YqgE/AlgH family protein
gene-M8001_RS26255	0.527109	0.0853338	0.394745	WP_003249327.1	PP_4991	twitching motility response regulator PilH
gene-M8001_RS26235	0.240778	0.572625	0.860345	WP_003249336.1	PP_4987	chemotaxis protein CheW
gene-M8001_RS26205	0.0287313	0.930261	0.985185	WP_003249350.1	PP_4981	YceI family protein
gene-M8001_RS26135	-0.168477	0.703443	0.909005	WP_003249375.1	PP_4967	methionine adenosyltransferase
gene-M8001_RS26130	-0.428176	0.279866	0.657138	WP_003249377.1	PP_4966	metalloregulator ArsR/SmtB family transcription factor
gene-M8001_RS26055	-0.322469	0.271087	0.649165	WP_003249408.1	PP_4951	multidrug transporter subunit MdtD
gene-M8001_RS26015	-0.354485	0.338444	0.711835	WP_003249431.1	PP_4944	carbamoyltransferase
gene-M8001_RS25995	-0.263865	0.503205	0.824732	WP_003249439.1	PP_4940	glycosyltransferase
gene-M8001_RS25980	-0.681108	0.0341887	0.255217	WP_003249444.1	PP_4937	hypothetical protein
gene-M8001_RS25965	-0.236807	0.511789	0.829691	WP_003249449.1	PP_4934	bifunctional D-glycero-beta-D-manno-heptose-7-phosphate kinase/D-glycero-beta-D-manno-heptose 1-phosphate adenylyltransferase HldE
gene-M8001_RS25895	-0.214296	0.465164	0.802871	WP_003249476.1	PP_4920	RsiV family protein
gene-M8001_RS25885	0.0750854	0.787705	0.93945	WP_003249480.1	PP_4918	DUF1249 domain-containing protein
gene-M8001_RS25875	-0.200893	0.513598	0.830209	WP_003249484.1	PP_4916	esterase
gene-M8001_RS25820	0.908271	0.0168062	0.163001	WP_003249507.1	PP_4905	flagellar motor stator protein MotA
gene-M8001_RS25810	-0.1727	0.628836	0.882952	WP_003249512.1	PP_4903	small ribosomal subunit biogenesis GTPase RsgA
gene-M8001_RS25805	0.00639416	0.997229	1	WP_003249514.1	PP_4902	oligoribonuclease
gene-M8001_RS25800	0.216155	0.474304	0.808648	WP_003249516.1	PP_4901	trimeric intracellular cation channel family protein
gene-M8001_RS25790	0.0350621	0.905748	0.977698	WP_003249520.1	PP_4899	NAD(P)H-hydrate dehydratase
gene-M8001_RS25785	0.105484	0.71707	0.91519	WP_003249523.1	PP_4898	tRNA (adenosine(37)-N6)-threonylcarbamoyltransferase complex ATPase subunit type 1 TsaE
gene-M8001_RS25765	0.38547	0.248426	0.626831	WP_003249532.1	PP_4894	RNA chaperone Hfq
gene-M8001_RS25760	0.203602	0.568505	0.859047	WP_003249534.1	PP_4893	GTPase HflX
gene-M8001_RS25750	-0.123603	0.731153	0.919979	WP_003249538.1	PP_4891	protease modulator HflC
gene-M8001_RS25740	0.280601	0.529725	0.83634	WP_003249542.1	PP_4889	adenylosuccinate synthase
gene-M8001_RS25695	-0.377491	0.240372	0.617556	WP_003249550.1	PP_4881	extracellular solute-binding protein
gene-M8001_RS25665	-0.28227	0.536363	0.841612	WP_003249557.1	PP_4877	30S ribosomal protein S6
gene-M8001_RS25660	-0.147009	0.758676	0.929288	WP_003249563.1	PP_4876	30S ribosomal protein S18
gene-M8001_RS25655	0.183694	0.701487	0.908569	WP_003249565.1	PP_4875	hypothetical protein
gene-M8001_RS25650	0.342199	0.476507	0.809379	WP_003249568.1	PP_4874	50S ribosomal protein L9
gene-M8001_RS25630	-2.32909	2.10127e-10	3.91587e-08	WP_003249580.1	PP_4870	azurin
gene-M8001_RS25615	-0.308153	0.387062	0.749143	WP_003249588.1	PP_4867	branched-chain amino acid ABC transporter substrate-binding protein
gene-M8001_RS25610	-0.562555	0.0699656	0.362813	WP_003249590.1	PP_4866	branched-chain amino acid ABC transporter permease
gene-M8001_RS25590	0.0408694	0.903144	0.977698	WP_003249597.1	PP_4862	SDR family oxidoreductase
gene-M8001_RS25575	-0.192276	0.558011	0.855499	WP_003249603.1	PP_4859	TetR family transcriptional regulator
gene-M8001_RS25555	1.05319	0.0524256	0.314185	WP_003249613.1	PP_4855	osmotically-inducible lipoprotein OsmE
gene-M8001_RS25485	-1.84491	6.96765e-05	0.00288549	WP_003249642.1	PP_4841	urea ABC transporter substrate-binding protein
gene-M8001_RS25460	-0.227258	0.461966	0.800259	WP_003249653.1	PP_4836	copper chaperone PCu(A)C
gene-M8001_RS25420	-0.234915	0.542985	0.845975	WP_003249670.1	PP_4828	precorrin-8X methylmutase
gene-M8001_RS25375	-0.568978	0.161817	0.532887	WP_003249687.1	PP_4822	bifunctional phosphoribosylaminoimidazolecarboxamide formyltransferase/IMP cyclohydrolase
gene-M8001_RS25370	-0.569964	0.0651805	0.352447	WP_003249693.1	PP_4821	DNA-binding transcriptional regulator Fis
gene-M8001_RS25305	-0.152974	0.688836	0.904694	WP_003249722.1	PP_4808	23S rRNA (pseudouridine(1915)-N(3))-methyltransferase RlmH
gene-M8001_RS25265	-0.11303	0.756068	0.92884	WP_003249742.1	PP_4800	lipoyl synthase
gene-M8001_RS25250	0.240304	0.760201	0.929841	WP_003249747.1	PP_4797	ribosome alternative rescue factor ArfA
gene-M8001_RS25245	-0.126898	0.698826	0.908498	WP_003249749.1	PP_4796	DNA polymerase III subunit delta
gene-M8001_RS25210	-0.0351866	0.916999	0.980198	WP_003249762.1	PP_4789	HlyC/CorC family transporter
gene-M8001_RS25195	-0.549841	0.0921358	0.410484	WP_003249769.1	PP_4786	DUF1820 family protein
gene-M8001_RS25150	0.0876696	0.762574	0.929916	WP_003249787.1	PP_4777	DUF2788 domain-containing protein
gene-M8001_RS25145	0.0424405	0.923959	0.98332	WP_003249795.1	PP_4776	Lrp/AsnC family transcriptional regulator
gene-M8001_RS25060	-0.0188338	0.940236	0.988375	WP_003249853.1	PP_4761	HAD family hydrolase
gene-M8001_RS24935	-0.0427541	0.871394	0.968133	WP_003249898.1	PP_5707	DUF3077 domain-containing protein
gene-M8001_RS24910	1.60101	5.64143e-05	0.00249466	WP_003249907.1	PP_4736	FMN-dependent L-lactate dehydrogenase LldD
gene-M8001_RS24895	-0.117011	0.683228	0.904673	WP_003249914.1	PP_4733	SsrA-binding protein SmpB
gene-M8001_RS24880	0.184721	0.578351	0.862567	WP_003249922.1	PP_4730	ferric iron uptake transcriptional regulator
gene-M8001_RS24855	0.236866	0.496026	0.821708	WP_003249933.1	PP_4725	4-hydroxy-tetrahydrodipicolinate reductase
gene-M8001_RS24840	0.220836	0.522006	0.834211	WP_003249939.1	PP_4722	transcription elongation factor GreA
gene-M8001_RS24830	-0.112898	0.727499	0.919257	WP_003249945.1	PP_4720	ribosome assembly RNA-binding protein YhbY
gene-M8001_RS24825	0.446513	0.125942	0.473069	WP_003249947.1	PP_4719	23S rRNA (uridine(2552)-2'-O)-methyltransferase RlmE
gene-M8001_RS24805	-0.673916	0.112201	0.446034	WP_003249956.1	PP_4715	triose-phosphate isomerase
gene-M8001_RS24780	-0.114832	0.812901	0.948116	WP_003249963.1	PP_4713	transcription termination factor NusA
gene-M8001_RS24775	0.517955	0.284532	0.660447	WP_003249965.1	PP_4712	translation initiation factor IF-2
gene-M8001_RS24770	0.625014	0.155994	0.526302	WP_003249967.1	PP_4711	30S ribosome-binding factor RbfA
gene-M8001_RS24760	0.480143	0.219013	0.591986	WP_003249971.1	PP_4709	30S ribosomal protein S15
gene-M8001_RS24750	0.214706	0.593868	0.869849	WP_003249976.1	PP_4707	BON domain-containing protein
gene-M8001_RS24710	0.832869	0.0130116	0.138278	WP_003249992.1	PP_4699	3-methyl-2-oxobutanoate hydroxymethyltransferase
gene-M8001_RS24685	-0.09015	0.828908	0.955854	WP_003250005.1	PP_5704	hypothetical protein
gene-M8001_RS24675	0.19905	0.50478	0.826448	WP_003250009.1	PP_4693	RNA polymerase-binding protein DksA
gene-M8001_RS24605	-0.619138	0.075927	0.375303	WP_003250040.1	PP_4679	acetolactate synthase small subunit
gene-M8001_RS24600	-0.156856	0.735274	0.921961	WP_003250043.1	PP_4678	ketol-acid reductoisomerase
gene-M8001_RS24595	-0.271591	0.406677	0.763874	WP_003250045.1	PP_4677	CDP-diacylglycerol--serine O-phosphatidyltransferase
gene-M8001_RS11550	0.56042	0.139908	0.495953	WP_003250077.1	PP_2208	phosphonoacetaldehyde hydrolase
gene-M8001_RS11580	0.621507	0.0625802	0.342694	WP_003250091.1	PP_2214	SDR family NAD(P)-dependent oxidoreductase
gene-M8001_RS11595	0.346554	0.296207	0.671444	WP_003250095.1	PP_2217	enoyl-CoA hydratase
gene-M8001_RS11610	-0.798006	0.0303495	0.238859	WP_003250099.1	PP_2220	TraR/DksA family transcriptional regulator
gene-M8001_RS11630	-0.771667	0.0109709	0.12472	WP_003250107.1	PP_2225	Na+/H+ antiporter subunit G
gene-M8001_RS11650	-0.62367	0.0429266	0.286146	WP_003250128.1	PP_2229	Na+/H+ antiporter subunit C
gene-M8001_RS11850	-0.556815	0.158414	0.528884	WP_003250228.1	PP_2263	carbohydrate ABC transporter permease
gene-M8001_RS11855	-0.696597	0.19056	0.562728	WP_003250230.1	PP_5505	DUF2160 domain-containing protein
gene-M8001_RS11860	-0.392709	0.289949	0.667297	WP_003250232.1	PP_2264	ABC transporter substrate-binding protein
gene-M8001_RS11865	-0.126318	0.721236	0.916962	WP_003250234.1	PP_2265	bifunctional methylenetetrahydrofolate dehydrogenase/methenyltetrahydrofolate cyclohydrolase FolD
gene-M8001_RS12125	0.146278	0.67263	0.899483	WP_003250246.1	PP_2303	DNA-binding protein HU-beta
gene-M8001_RS12140	0.611906	0.0601191	0.33766	WP_003250254.1	PP_2306	lipoprotein
gene-M8001_RS12215	-0.0196601	0.958701	0.993485	WP_003250288.1	PP_2322	Lpp/OprI family alanine-zipper lipoprotein
gene-M8001_RS12235	0.785285	0.0613087	0.341054	WP_003250295.1	PP_2326	universal stress protein
gene-M8001_RS12245	-0.0937854	0.750184	0.927213	WP_003250299.1	PP_2328	phosphoadenylyl-sulfate reductase
gene-M8001_RS12270	0.51983	0.189844	0.562118	WP_003250308.1	PP_2333	GntR family transcriptional regulator
gene-M8001_RS12280	0.230858	0.497089	0.822477	WP_003250313.1	PP_2335	2-methylcitrate synthase
gene-M8001_RS12310	0.0251641	0.945843	0.98985	WP_003250327.1	PP_2341	6-carboxytetrahydropterin synthase QueD
gene-M8001_RS12330	-0.663838	0.0831538	0.391957	WP_003250344.1	PP_2346	PepSY domain-containing protein
gene-M8001_RS12380	-0.173046	0.562573	0.858311	WP_003250360.1	PP_2355	response regulator
gene-M8001_RS12455	-0.0674359	0.863882	0.966497	WP_003250391.1	PP_2370	DUF934 domain-containing protein
gene-M8001_RS12490	0.281609	0.418568	0.772551	WP_003250416.1	PP_2378	Fe-S biogenesis protein NfuA
gene-M8001_RS12495	0.323738	0.297005	0.671739	WP_003250418.1	PP_2379	SCO family protein
gene-M8001_RS12515	-0.27679	0.417116	0.772551	WP_003250425.1	PP_2383	AraC family transcriptional regulator
gene-M8001_RS12615	-0.159985	0.679454	0.903744	WP_003250463.1	PP_2403	response regulator
gene-M8001_RS12635	-0.32277	0.464527	0.802616	WP_003250469.1	PP_2407	type II 3-dehydroquinate dehydratase
gene-M8001_RS12750	-0.241932	0.435357	0.781813	WP_003250518.1	PP_2430	AraC family transcriptional regulator
gene-M8001_RS12770	0.231886	0.486416	0.815108	WP_003250527.1	PP_2434	RES family NAD+ phosphorylase
gene-M8001_RS12805	0.539405	0.331911	0.706903	WP_003250537.1	PP_2439	alkyl hydroperoxide reductase subunit C
gene-M8001_RS12815	1.30529	0.00254545	0.0470643	WP_003250541.1	PP_2441	hypothetical protein
gene-M8001_RS12830	0.110727	0.736898	0.921994	WP_003250547.1	PP_2444	transcriptional activator NhaR
gene-M8001_RS12840	0.488694	0.174954	0.546924	WP_003250551.1	PP_2445	TerC family protein
gene-M8001_RS12855	0.666977	0.103871	0.432907	WP_003250557.1	PP_2448	FAD-binding oxidoreductase
gene-M8001_RS12920	-0.942175	0.00119909	0.0274768	WP_003250646.1	PP_2459	D-ribose pyranase
gene-M8001_RS12930	0.308073	0.326168	0.700415	WP_003250649.1	PP_2461	hypothetical protein
gene-M8001_RS12940	0.031982	0.939837	0.988375	WP_003250656.1	PP_2463	cold-shock protein
gene-M8001_RS12960	0.139339	0.720497	0.916962	WP_003250667.1	PP_2467	50S ribosomal protein L35
gene-M8001_RS12965	0.302204	0.438835	0.784602	WP_003250671.1	PP_2468	50S ribosomal protein L20
gene-M8001_RS12970	-0.152054	0.696272	0.907606	WP_003250674.1	PP_2469	phenylalanine--tRNA ligase subunit alpha
gene-M8001_RS12980	0.192135	0.566762	0.859035	WP_003250679.1	PP_2471	integration host factor subunit alpha
gene-M8001_RS12985	0.0805907	0.806771	0.945821	WP_003250681.1	PP_2472	MerR family transcriptional regulator
gene-M8001_RS13435	0.341803	0.283244	0.659457	WP_003250790.1	PP_2554	bifunctional sugar phosphate isomerase/epimerase/4-hydroxyphenylpyruvate dioxygenase family protein
gene-M8001_RS13505	0.114002	0.723324	0.916962	WP_003250810.1	PP_2568	VOC family protein
gene-M8001_RS13525	1.43151	0.000618106	0.0164433	WP_003250815.1	PP_2573	VOC family protein
gene-M8001_RS13605	-0.373273	0.294513	0.670957	WP_003250846.1	PP_2588	aspartate aminotransferase family protein
gene-M8001_RS13690	-0.214942	0.810394	0.947275	WP_003250862.1	PP_2606	NIPSNAP family protein
gene-M8001_RS20070	-0.0900447	0.763937	0.930491	WP_003250918.1	PP_3825	DUF1883 domain-containing protein
gene-M8001_RS20600	0.656078	0.0363763	0.266216	WP_003251077.1	PP_3924	SCP2 sterol-binding domain-containing protein
gene-M8001_RS20610	1.67981	0.000274771	0.00853425	WP_003251082.1	PP_3926	SDR family oxidoreductase
gene-M8001_RS20615	-0.105195	0.744481	0.924658	WP_003251085.1	PP_3927	class I SAM-dependent methyltransferase
gene-M8001_RS20675	-0.0212483	0.982029	1	WP_003251108.1	PP_3940	MFS transporter
gene-M8001_RS20680	0.158205	0.776282	0.935267	WP_003251109.1	PP_3941	N-carbamoylsarcosine amidohydrolase
gene-M8001_RS20685	0.629638	0.154873	0.523579	WP_003251112.1	PP_3942	maleate isomerase
gene-M8001_RS20705	0.326179	0.246015	0.623911	WP_003251120.1	PP_3946	MarR family winged helix-turn-helix transcriptional regulator
gene-M8001_RS20735	0.340157	0.44909	0.793549	WP_003251131.1	PP_3952	3-oxoacid CoA-transferase subunit B
gene-M8001_RS20940	0.520334	0.189666	0.561999	WP_003251184.1	PP_3990	Bax inhibitor-1/YccA family protein
gene-M8001_RS20950	-0.21934	0.431883	0.7807	WP_003251188.1	PP_3993	sulfurtransferase complex subunit TusD
gene-M8001_RS20960	-0.344407	0.250948	0.627893	WP_003251193.1	PP_3995	sulfurtransferase complex subunit TusB
gene-M8001_RS20990	-0.393191	0.1699	0.542033	WP_003251205.1	PP_4001	fluoride efflux transporter CrcB
gene-M8001_RS21000	-0.240393	0.401167	0.759656	WP_003251209.1	PP_4003	outer membrane lipoprotein chaperone LolA
gene-M8001_RS21010	0.103328	0.711648	0.913051	WP_003251213.1	PP_4005	leucyl/phenylalanyl-tRNA--protein transferase
gene-M8001_RS21015	0.442985	0.171378	0.543948	WP_003251215.1	PP_4006	arginyltransferase
gene-M8001_RS21030	0.383613	0.261124	0.639738	WP_003251220.1	PP_4009	ATP-dependent Clp protease adapter ClpS
gene-M8001_RS21075	-0.29501	0.485482	0.814947	WP_003251237.1	PP_4018	GNAT family N-acetyltransferase
gene-M8001_RS21180	0.0685869	0.820037	0.952572	WP_003251273.1	PP_4040	VOC family protein
gene-M8001_RS21260	0.167877	0.568557	0.859047	WP_003251297.1	PP_4056	endonuclease/exonuclease/phosphatase family protein
gene-M8001_RS21285	0.454848	0.499578	0.823393	WP_003251307.1	PP_4061	hypothetical protein
gene-M8001_RS21295	0.978573	0.0135193	0.141939	WP_003251317.1	PP_4064	isovaleryl-CoA dehydrogenase
gene-M8001_RS21305	-0.359837	0.224359	0.597605	WP_003251320.1	PP_4066	gamma-carboxygeranoyl-CoA hydratase
gene-M8001_RS21375	-0.916424	0.0165223	0.162321	WP_003251351.1	PP_4080	type VI secretion system baseplate subunit TssK
gene-M8001_RS21490	-0.382447	0.273795	0.652611	WP_003251380.1	PP_4099	UvrY/SirA/GacA family response regulator transcription factor
gene-M8001_RS21520	-0.0485356	0.862508	0.966382	WP_003251394.1	PP_4105	PaaI family thioesterase
gene-M8001_RS21530	-0.13661	0.693567	0.906215	WP_003251398.1	PP_4107	transcriptional regulator GcvA
gene-M8001_RS21585	-0.605031	0.050681	0.311488	WP_003251427.1	PP_4119	NADH-quinone oxidoreductase subunit A
gene-M8001_RS21590	-0.50182	0.171493	0.543982	WP_003251429.1	PP_4120	NADH-quinone oxidoreductase subunit B
gene-M8001_RS21600	-0.432996	0.214202	0.587402	WP_003251433.1	PP_4122	NADH-quinone oxidoreductase subunit NuoE
gene-M8001_RS21615	-0.220833	0.573735	0.860345	WP_003251440.1	PP_4125	NADH-quinone oxidoreductase subunit NuoH
gene-M8001_RS21620	-0.216143	0.572847	0.860345	WP_003251442.1	PP_4126	NADH-quinone oxidoreductase subunit NuoI
gene-M8001_RS21625	-0.208031	0.588271	0.866648	WP_003251444.1	PP_4127	NADH-quinone oxidoreductase subunit J
gene-M8001_RS21630	-0.243496	0.517318	0.831853	WP_003251446.1	PP_4128	NADH-quinone oxidoreductase subunit NuoK
gene-M8001_RS21680	0.426115	0.14904	0.512989	WP_003251456.1	PP_4138	class I chromate reductase ChrR
gene-M8001_RS21700	-0.328207	0.272857	0.651637	WP_003251460.1	PP_4142	ribonuclease HI
gene-M8001_RS21780	0.369862	0.27063	0.649165	WP_003251480.1	PP_4159	potassium-transporting ATPase subunit KdpC
gene-M8001_RS21810	0.177647	0.544148	0.846561	WP_003251491.1	PP_4164	alpha/beta hydrolase
gene-M8001_RS21830	0.0857158	0.775049	0.935165	WP_003251499.1	PP_4168	DUF4389 domain-containing protein
gene-M8001_RS21855	-0.680483	0.0846654	0.393342	WP_003251509.1	PP_4174	3-hydroxyacyl-[acyl-carrier-protein] dehydratase FabA
gene-M8001_RS21885	0.0807993	0.857538	0.964777	WP_003251519.1	PP_4180	PaaI family thioesterase
gene-M8001_RS24510	0.493689	0.295224	0.671444	WP_003251579.1	PP_4665	cupin domain-containing protein
gene-M8001_RS24405	-0.138352	0.639295	0.886699	WP_003251626.1	PP_4644	DNA repair protein RadA
gene-M8001_RS24385	0.802423	0.00800147	0.102333	WP_003251633.1	PP_4640	YbdD/YjiX family protein
gene-M8001_RS24315	-0.190314	0.506224	0.826495	WP_003251656.1	PP_4628	flavodoxin
gene-M8001_RS24255	0.976872	0.00150789	0.0319845	WP_003251679.1	PP_4616	YebG family protein
gene-M8001_RS24250	-0.909046	0.0117428	0.129544	WP_003251685.1	PP_4615	phosphate-starvation-inducible PsiE family protein
gene-M8001_RS06590	-0.0247577	0.925873	0.9846	WP_003251712.1	PP_1262	LysR family transcriptional regulator
gene-M8001_RS06600	0.117994	0.711252	0.912768	WP_003251716.1	PP_1264	FUSC family protein
gene-M8001_RS06670	0.273011	0.572739	0.860345	WP_003251744.1	PP_1278	alginate O-acetyltransferase AlgF
gene-M8001_RS06695	0.60775	0.189115	0.56132	WP_003251754.1	PP_1283	mannuronan 5-epimerase AlgG
gene-M8001_RS06735	0.962373	0.0245316	0.205553	WP_003251772.1	PP_1291	PhoH family protein
gene-M8001_RS06740	0.372786	0.261311	0.639738	WP_003251775.1	PP_1292	cyclic pyranopterin monophosphate synthase MoaC
gene-M8001_RS06780	-0.251155	0.518189	0.832591	WP_003251792.1	PP_1300	amino acid ABC transporter ATP-binding protein
gene-M8001_RS06795	-0.170686	0.682457	0.904673	WP_003251799.1	PP_1303	sulfate adenylyltransferase subunit CysD
gene-M8001_RS06800	0.0351059	0.935528	0.987393	WP_003251801.1	PP_1304	sulfate adenylyltransferase subunit CysN
gene-M8001_RS06815	0.246804	0.596052	0.870735	WP_003251803.1	PP_1307	Lrp/AsnC family transcriptional regulator
gene-M8001_RS06855	-0.434299	0.322521	0.698314	WP_003251819.1	PP_1315	50S ribosomal protein L13
gene-M8001_RS06860	-0.331767	0.455115	0.796641	WP_003251821.1	PP_1316	30S ribosomal protein S9
gene-M8001_RS06865	-0.154272	0.657628	0.894363	WP_003251823.1	PP_1317	ubiquinol-cytochrome c reductase iron-sulfur subunit
gene-M8001_RS06950	-0.497667	0.186781	0.558835	WP_003251852.1	PP_1334	phospho-N-acetylmuramoyl-pentapeptide-transferase
gene-M8001_RS06985	-0.378662	0.339268	0.712157	WP_003251867.1	PP_1341	cell division protein FtsA
gene-M8001_RS06990	-0.0999333	0.798674	0.943368	WP_003251871.1	PP_1342	cell division protein FtsZ
gene-M8001_RS06995	-0.330191	0.382148	0.74731	WP_003251873.1	PP_1343	UDP-3-O-acyl-N-acetylglucosamine deacetylase
gene-M8001_RS07040	-0.157553	0.608125	0.875046	WP_003251890.1	PP_1352	YajQ family cyclic di-GMP-binding protein
gene-M8001_RS07080	0.958383	0.00265793	0.048177	WP_003251905.1	PP_1360	co-chaperone GroES
gene-M8001_RS07090	0.125463	0.767915	0.932507	WP_003251912.1	PP_1362	pyruvate kinase
gene-M8001_RS07115	-0.569763	0.0626542	0.342694	WP_003251921.1	PP_1367	formyltetrahydrofolate deformylase
gene-M8001_RS07150	-0.871571	0.0602258	0.33766	WP_003251935.1	PP_1373	inorganic phosphate transporter
gene-M8001_RS07155	0.0525486	0.908315	0.978419	WP_003251937.1	PP_1374	hypothetical protein
gene-M8001_RS07235	0.226878	0.431482	0.7807	WP_003251963.1	PP_1389	oxaloacetate decarboxylase
gene-M8001_RS07415	-0.394206	0.208749	0.582488	WP_003252043.1	PP_1424	succinate dehydrogenase assembly factor 2
gene-M8001_RS07430	-0.344519	0.3667	0.732061	WP_003252049.1	PP_1427	RNA polymerase sigma factor RpoE
gene-M8001_RS07435	-0.403948	0.286447	0.662745	WP_003252050.1	PP_1428	RseA family anti-sigma factor
gene-M8001_RS07455	-0.391982	0.316153	0.691822	WP_003252057.1	PP_1432	signal peptidase I
gene-M8001_RS07460	-0.129444	0.738603	0.922458	WP_003252059.1	PP_1433	ribonuclease III
gene-M8001_RS07485	0.605441	0.0904733	0.407113	WP_003252070.1	PP_1438	heavy metal response regulator transcription factor
gene-M8001_RS07490	1.49876	0.00140146	0.0303437	WP_003252072.1	PP_1439	hypothetical protein
gene-M8001_RS07600	-0.608157	0.116052	0.453941	WP_003252139.1	PP_1461	signal recognition particle protein
gene-M8001_RS07605	-0.378494	0.405996	0.763635	WP_003252142.1	PP_1462	30S ribosomal protein S16
gene-M8001_RS07610	-0.299869	0.522319	0.834211	WP_003252144.1	PP_1463	ribosome maturation factor RimM
gene-M8001_RS07615	-0.117132	0.803204	0.944525	WP_003252146.1	PP_1464	tRNA (guanosine(37)-N1)-methyltransferase TrmD
gene-M8001_RS07620	0.0448603	0.930432	0.985185	WP_003252148.1	PP_1465	50S ribosomal protein L19
gene-M8001_RS07635	-0.488003	0.086466	0.395917	WP_003252154.1	PP_1468	site-specific tyrosine recombinase XerD
gene-M8001_RS07645	-0.150005	0.669523	0.899246	WP_003252157.1	PP_1470	homoserine dehydrogenase
gene-M8001_RS07675	-0.65327	0.0460758	0.295724	WP_003252169.1	PP_1476	YaeQ family protein
gene-M8001_RS07885	0.377321	0.205426	0.578941	WP_003252249.1	PP_1519	YbaY family lipoprotein
gene-M8001_RS07895	-0.384926	0.189615	0.561999	WP_003252255.1	PP_1522	cold-shock protein
gene-M8001_RS07905	-0.512438	0.141044	0.498622	WP_003252259.1	PP_1524	methyltransferase domain-containing protein
gene-M8001_RS07925	0.333143	0.242508	0.618479	WP_003252266.1	PP_1528	SufE family protein
gene-M8001_RS07940	0.144852	0.646676	0.888492	WP_003252272.1	PP_1531	ArsC family reductase
gene-M8001_RS08275	-0.13623	0.687447	0.904673	WP_003252286.1	PP_1590	type I methionyl aminopeptidase
gene-M8001_RS08280	-0.232364	0.594792	0.869849	WP_003252287.1	PP_1591	30S ribosomal protein S2
gene-M8001_RS08290	-0.380023	0.374596	0.739583	WP_003252294.1	PP_1593	UMP kinase
gene-M8001_RS08295	-0.210436	0.609215	0.875725	WP_003252296.1	PP_1594	ribosome recycling factor
gene-M8001_RS08325	-0.27354	0.451461	0.794687	WP_003252311.1	PP_1600	OmpH family outer membrane protein
gene-M8001_RS08330	-0.426492	0.248851	0.62707	WP_003252312.1	PP_1601	UDP-3-O-(3-hydroxymyristoyl)glucosamine N-acyltransferase
gene-M8001_RS08335	-0.446748	0.21636	0.588924	WP_003252314.1	PP_1602	3-hydroxyacyl-ACP dehydratase FabZ
gene-M8001_RS08350	-0.12792	0.781594	0.936828	WP_003252319.1	PP_1605	ribonuclease HII
gene-M8001_RS08360	-0.611803	0.110032	0.4437	WP_003252323.1	PP_1607	acetyl-CoA carboxylase carboxyltransferase subunit alpha
gene-M8001_RS08370	-0.356397	0.328707	0.702947	WP_003252329.1	PP_1610	CTP synthase
gene-M8001_RS08380	-0.460191	0.249791	0.627242	WP_003252333.1	PP_1612	phosphopyruvate hydratase
gene-M8001_RS08405	0.302477	0.324277	0.69974	WP_003252340.1	PP_1617	S-formylglutathione hydrolase
gene-M8001_RS08410	-0.596864	0.0491366	0.308157	WP_003252342.1	PP_1618	2-C-methyl-D-erythritol 2%2C4-cyclodiphosphate synthase
gene-M8001_RS08435	-0.143124	0.715224	0.914043	WP_003252351.1	PP_1623	RNA polymerase sigma factor RpoS
gene-M8001_RS08445	-0.150948	0.701346	0.908569	WP_003252355.1	PP_1625	ferredoxin family protein
gene-M8001_RS08465	0.559338	0.163734	0.53431	WP_003252365.1	PP_1629	recombinase RecA
gene-M8001_RS08485	0.0209346	0.964874	0.995405	WP_003252372.1	PP_1633	quorum-sensing-regulated virulence factor family protein
gene-M8001_RS08490	-0.553893	0.065047	0.352091	WP_003252373.1	PP_1634	DTW domain-containing protein
gene-M8001_RS08505	-0.403595	0.154926	0.523579	WP_003252379.1	PP_1637	LysR family transcriptional regulator FinR
gene-M8001_RS08510	-0.0119916	0.967745	0.997014	WP_003252381.1	PP_1638	ferredoxin-NADP reductase
gene-M8001_RS08520	2.45311	0.000209726	0.00695967	WP_003252385.1	PP_1640	YIP1 family protein
gene-M8001_RS08540	-0.300494	0.298527	0.672878	WP_003252400.1	PP_1644	NAD(P)H:quinone oxidoreductase
gene-M8001_RS08605	0.390655	0.177194	0.548698	WP_003252422.1	PP_1657	nucleoside triphosphate pyrophosphohydrolase
gene-M8001_RS08610	0.174635	0.552173	0.852584	WP_003252424.1	PP_1658	DUF2058 domain-containing protein
gene-M8001_RS08645	-0.826602	0.0498602	0.310466	WP_003252437.1	PP_1665	phosphoribosylformylglycinamidine cyclo-ligase
gene-M8001_RS08660	-0.278848	0.395478	0.754802	WP_003252443.1	PP_1668	DnaA regulatory inactivator Hda
gene-M8001_RS08675	0.409566	0.2151	0.58764	WP_003252448.1	PP_1672	cob(I)yrinic acid a%2Cc-diamide adenosyltransferase
gene-M8001_RS08705	0.761358	0.0547181	0.321531	WP_003252463.1	PP_1678	bifunctional adenosylcobinamide kinase/adenosylcobinamide-phosphate guanylyltransferase
gene-M8001_RS08765	0.596574	0.125497	0.472128	WP_003252489.1	PP_1690	hypothetical protein
gene-M8001_RS08820	-0.265235	0.414064	0.769439	WP_003252510.1	PP_1702	recombination-associated protein RdgC
gene-M8001_RS08910	0.24042	0.400464	0.759146	WP_003252539.1	PP_1717	hypothetical protein
gene-M8001_RS08940	-0.557506	0.0870797	0.396494	WP_003252553.1	PP_1723	ABC transporter permease
gene-M8001_RS08960	0.48846	0.160077	0.530512	WP_003252562.1	PP_1727	UTRA domain-containing protein
gene-M8001_RS08985	-0.267799	0.383249	0.747456	WP_003252572.1	PP_1732	cell division topological specificity factor MinE
gene-M8001_RS08990	-0.574122	0.099467	0.423205	WP_003252574.1	PP_1733	septum site-determining protein MinD
gene-M8001_RS09045	-0.301347	0.393109	0.752768	WP_003252624.1	PP_1744	DUF3309 family protein
gene-M8001_RS09070	-0.859542	0.0217916	0.192159	WP_003252632.1	PP_1749	N-acetylglutaminylglutamine synthetase
gene-M8001_RS09140	-0.165686	0.585219	0.865984	WP_003252656.1	PP_1763	YciK family oxidoreductase
gene-M8001_RS09150	-0.629935	0.0930574	0.412552	WP_003252662.1	PP_1765	bifunctional 3-demethylubiquinone 3-O-methyltransferase/2-octaprenyl-6-hydroxy phenol methylase
gene-M8001_RS09425	2.63685	2.72665e-08	2.96409e-06	WP_003252780.1	PP_1817	SDR family oxidoreductase
gene-M8001_RS09470	-0.160507	0.649285	0.889698	WP_003252796.1	PP_1826	cysteine hydrolase
gene-M8001_RS09490	-0.203562	0.553159	0.852584	WP_003252803.1	PP_1830	chorismate synthase
gene-M8001_RS09525	0.229822	0.483548	0.813567	WP_003252818.1	PP_1837	PLD nuclease N-terminal domain-containing protein
gene-M8001_RS09625	-0.14894	0.705824	0.909173	WP_003252871.1	PP_1858	elongation factor P
gene-M8001_RS09650	0.568839	0.0786778	0.383325	WP_003252879.1	PP_1863	LysR substrate-binding domain-containing protein
gene-M8001_RS00800	0.218134	0.760227	0.929841	WP_003252914.1	PP_5747	NAD(P) transhydrogenase subunit alpha
gene-M8001_RS00795	0.0529689	0.87459	0.968811	WP_003252919.1	PP_0155	NAD(P)(+) transhydrogenase (Re/Si-specific) subunit beta
gene-M8001_RS00790	-1.46315	3.58988e-05	0.00176556	WP_003252922.1	PP_0154	acetyl-CoA hydrolase/transferase family protein
gene-M8001_RS00785	0.782072	0.258391	0.636885	WP_003252924.1	PP_0153	DUF1127 domain-containing protein
gene-M8001_RS00770	0.128416	0.780826	0.936536	WP_003252932.1	PP_0150	DUF2388 domain-containing protein
gene-M8001_RS00695	0.555031	0.363871	0.730202	WP_003252966.1	PP_0135	DUF1328 domain-containing protein
gene-M8001_RS00655	-0.182173	0.537619	0.842579	WP_003252985.1	PP_0128	endonuclease/exonuclease/phosphatase family protein
gene-M8001_RS00645	0.192097	0.512908	0.830135	WP_003252989.1	PP_0126	cytochrome c4
gene-M8001_RS00640	0.040554	0.886739	0.972512	WP_003252992.1	PP_0125	c-type cytochrome
gene-M8001_RS00620	-0.217001	0.468622	0.805047	WP_003252998.1	PP_0121	homoserine kinase
gene-M8001_RS00610	-0.457054	0.181244	0.552651	WP_003253002.1	PP_0119	zinc uptake transcriptional repressor Zur
gene-M8001_RS00585	-0.359436	0.351431	0.721784	WP_003253013.1	PP_0114	methionine ABC transporter ATP-binding protein
gene-M8001_RS00570	-0.372948	0.20473	0.578941	WP_003253019.1	PP_0111	SCO family protein
gene-M8001_RS00545	1.16358	0.00965911	0.114809	WP_003253030.1	PP_5427	twin transmembrane helix small protein
gene-M8001_RS00535	-0.355458	0.548443	0.849191	WP_003253035.1	PP_0105	cytochrome c oxidase assembly protein
gene-M8001_RS00510	-0.505213	0.166625	0.53746	WP_003253046.1	PP_0100	carbonic anhydrase
gene-M8001_RS00460	1.06205	0.00849382	0.106285	WP_003253070.1	PP_0089	OsmC family protein
gene-M8001_RS00445	0.39521	0.183742	0.554254	WP_003253076.1	PP_0086	dodecin family protein
gene-M8001_RS00370	-0.487325	0.235954	0.612542	WP_003253106.1	PP_5425	hypothetical protein
gene-M8001_RS00355	-0.0883403	0.770239	0.933374	WP_003253111.1	PP_0068	peptide deformylase
gene-M8001_RS00320	-0.206261	0.564801	0.858917	WP_003253126.1	PP_0061	glycine--tRNA ligase subunit alpha
gene-M8001_RS00310	-0.189107	0.563382	0.858816	WP_003253129.1	PP_0059	D-glycero-beta-D-manno-heptose 1%2C7-bisphosphate 7-phosphatase
gene-M8001_RS00065	0.107335	0.796604	0.942682	WP_003253152.1	PP_0013	DNA topoisomerase (ATP-hydrolyzing) subunit B
gene-M8001_RS00060	-0.0300872	0.930124	0.985185	WP_003253154.1	PP_0012	DNA replication/repair protein RecF
gene-M8001_RS00055	-0.319001	0.378349	0.744147	WP_003253156.1	PP_0011	DNA polymerase III subunit beta
gene-M8001_RS00045	-0.883057	0.0386082	0.272543	WP_003253163.1	PP_0009	50S ribosomal protein L34
gene-M8001_RS00015	-0.127277	0.688623	0.904694	WP_003253179.1	PP_0003	16S rRNA (guanine(527)-N(7))-methyltransferase RsmG
gene-M8001_RS00010	-0.284508	0.418516	0.772551	WP_003253182.1	PP_0002	ParA family protein
gene-M8001_RS00005	-0.254614	0.464903	0.802735	WP_003253185.1	PP_0001	ParB/RepB/Spo0J family partition protein
gene-M8001_RS28465	-0.421787	0.322322	0.698314	WP_003253191.1	PP_5416	F0F1 ATP synthase subunit delta
gene-M8001_RS28455	-0.0549241	0.904121	0.977698	WP_003253195.1	PP_5414	F0F1 ATP synthase subunit gamma
gene-M8001_RS28450	0.135719	0.778386	0.935952	WP_003253197.1	PP_5413	F0F1 ATP synthase subunit beta
gene-M8001_RS28435	-0.136736	0.704249	0.909173	WP_003253204.1	PP_5410	DeoR family transcriptional regulator
gene-M8001_RS28210	0.447081	0.413546	0.769062	WP_003253228.1	PP_5373	aromatic ring-hydroxylating dioxygenase subunit alpha
gene-M8001_RS28190	0.120023	0.763386	0.930472	WP_003253234.1	PP_5370	FAD-binding oxidoreductase
gene-M8001_RS28115	-0.684285	0.0244925	0.205553	WP_003253263.1	PP_5356	acyl-CoA thioesterase
gene-M8001_RS28085	-0.220206	0.514304	0.830209	WP_003253273.1	PP_5350	transcriptional regulator HexR
gene-M8001_RS28070	-0.649766	0.176226	0.548698	WP_003253279.1	PP_5347	acetyl-CoA carboxylase biotin carboxylase subunit
gene-M8001_RS28065	-0.26043	0.611196	0.875854	WP_003253282.1	PP_5346	sodium-extruding oxaloacetate decarboxylase subunit alpha
gene-M8001_RS28055	0.723935	0.0395554	0.274834	WP_003253286.1	PP_5344	GNAT family N-acetyltransferase
gene-M8001_RS28015	-0.771404	0.0744734	0.372939	WP_003253304.1	PP_5336	5-(carboxyamino)imidazole ribonucleotide mutase
gene-M8001_RS27990	-0.0714094	0.834332	0.957571	WP_003253317.1	PP_5331	acyl-CoA thioesterase
gene-M8001_RS27965	0.423414	0.150311	0.514986	WP_003253327.1	PP_5326	phosphate ABC transporter ATP-binding protein PstB
gene-M8001_RS27960	0.616456	0.0682944	0.35996	WP_003253329.1	PP_5325	phosphate signaling complex protein PhoU
gene-M8001_RS27915	0.238555	0.461291	0.800259	WP_003253349.1	PP_5315	rubredoxin
gene-M8001_RS27905	0.108206	0.745227	0.924658	WP_003253355.1	PP_5313	HU family DNA-binding protein
gene-M8001_RS27885	-0.178297	0.603149	0.873298	WP_003253362.1	PP_5309	hydrogen peroxide-inducible genes activator
gene-M8001_RS27875	-0.443036	0.164876	0.536026	WP_003253367.1	PP_5307	TonB system transport protein ExbD
gene-M8001_RS27845	-0.302325	0.362079	0.728618	WP_003253383.1	PP_5301	DNA-directed RNA polymerase subunit omega
gene-M8001_RS27810	0.0922128	0.804783	0.944525	WP_003253397.1	PP_5294	ribonuclease PH
gene-M8001_RS27805	0.240606	0.457036	0.797408	WP_003253399.1	PP_5293	DUF4870 domain-containing protein
gene-M8001_RS27800	-0.144374	0.684493	0.904673	WP_003253401.1	PP_5292	exodeoxyribonuclease III
gene-M8001_RS27795	-0.0401069	0.89026	0.974487	WP_003253405.1	PP_5291	orotate phosphoribosyltransferase
gene-M8001_RS00240	0.300192	0.532555	0.838247	WP_003253420.1	PP_0047	heavy metal response regulator transcription factor
gene-M8001_RS00235	0.369498	0.467242	0.804336	WP_003253422.1	PP_0046	OprD family porin
gene-M8001_RS00155	0.733338	0.0591142	0.337112	WP_003253457.1	PP_0029	heavy metal response regulator transcription factor
gene-M8001_RS00125	0.0398478	0.90485	0.977698	WP_003253468.1	PP_0023	hypothetical protein
gene-M8001_RS27755	-0.296339	0.510576	0.828931	WP_003253504.1	PP_5282	50S ribosomal protein L28
gene-M8001_RS27750	-0.327047	0.458408	0.798656	WP_003253507.1	PP_5281	50S ribosomal protein L33
gene-M8001_RS27730	0.349928	0.343431	0.715778	WP_003253511.1	PP_5277	MFS transporter
gene-M8001_RS27705	0.421191	0.154026	0.52304	WP_003253518.1	PP_5272	YkgJ family cysteine cluster protein
gene-M8001_RS27700	0.176963	0.661191	0.896062	WP_003253520.1	PP_5271	Lrp/AsnC ligand binding domain-containing protein
gene-M8001_RS27685	0.204862	0.502106	0.82459	WP_003253526.1	PP_5268	cupin domain-containing protein
gene-M8001_RS27665	-0.332387	0.30217	0.677577	WP_003253535.1	PP_5265	xanthine phosphoribosyltransferase
gene-M8001_RS27660	-0.945882	0.011105	0.125583	WP_003253537.1	PP_5264	DNA helicase Rep
gene-M8001_RS27615	0.0465959	1	1	WP_003253552.1	PP_5255	hydrolase
gene-M8001_RS27555	-0.229072	0.926671	0.9846	WP_003253573.1	PP_5243	hydrolase
gene-M8001_RS27500	-0.261798	0.417732	0.772551	WP_003253640.1	PP_5235	accessory factor UbiK family protein
gene-M8001_RS27485	0.22674	0.523413	0.834211	WP_003253643.1	PP_5232	hypothetical protein
gene-M8001_RS27445	0.23424	0.42294	0.774336	WP_003253651.1	PP_5224	DUF1289 domain-containing protein
gene-M8001_RS27440	-0.3932	0.174224	0.546333	WP_003253652.1	PP_5223	nucleoside diphosphate kinase regulator
gene-M8001_RS27400	0.156439	0.64212	0.887996	WP_003253660.1	PP_5215	thioredoxin TrxA
gene-M8001_RS27395	-0.176737	0.630288	0.883211	WP_003253661.1	PP_5214	transcription termination factor Rho
gene-M8001_RS27390	-0.192543	0.611382	0.875854	WP_003253663.1	PP_5213	4-hydroxy-3-polyprenylbenzoate decarboxylase
gene-M8001_RS27265	0.246136	0.573321	0.860345	WP_003253711.1	PP_5191	DUF2388 domain-containing protein
gene-M8001_RS27235	0.0431854	0.879235	0.969302	WP_003253723.1	PP_5185	amino-acid N-acetyltransferase
gene-M8001_RS27195	-0.625765	0.0525649	0.314185	WP_003253736.1	PP_5178	ABC transporter permease subunit
gene-M8001_RS17855	0.177768	0.658187	0.894363	WP_003253801.1	PP_3401	hypothetical protein
gene-M8001_RS17905	0.774908	0.0167814	0.163001	WP_003253822.1	PP_3411	DUF1272 domain-containing protein
gene-M8001_RS17975	1.31482	0.000137569	0.0049808	WP_003253847.1	PP_3425	efflux RND transporter periplasmic adaptor subunit
gene-M8001_RS17980	0.997488	0.00189509	0.0378873	WP_003253849.1	PP_3426	efflux RND transporter permease subunit
gene-M8001_RS15030	0.928802	0.0224369	0.196011	WP_003253897.1	PP_5540	hypothetical protein
gene-M8001_RS15020	-0.258654	0.397399	0.757075	WP_003253899.1	PP_2872	EamA family transporter
gene-M8001_RS14985	0.158122	0.592981	0.86915	WP_003253907.1	PP_2865	LysR substrate-binding domain-containing protein
gene-M8001_RS14900	-0.187372	0.620132	0.87883	WP_003253925.1	PP_2847	HupE/UreJ family protein
gene-M8001_RS14895	-0.594351	0.149601	0.514239	WP_003253926.1	PP_2846	urease accessory protein UreE
gene-M8001_RS14880	-1.87305	3.7982e-07	3.47702e-05	WP_003253929.1	PP_2843	urease subunit gamma
gene-M8001_RS14605	0.106868	0.714315	0.913255	WP_003253954.1	PP_2788	MerR family transcriptional regulator
gene-M8001_RS14595	-0.0225005	0.888541	0.973218	WP_003253956.1	PP_2786	outer membrane lipoprotein-sorting protein
gene-M8001_RS14380	0.263509	0.569138	0.859047	WP_003253997.1	PP_2742	cupin domain-containing protein
gene-M8001_RS14360	3.17928	6.6278e-11	1.38336e-08	WP_003254001.1	PP_2738	nuclear transport factor 2 family protein
gene-M8001_RS14320	3.22444	2.70359e-12	8.29842e-10	WP_003254009.1	PP_2731	DUF6482 family protein
gene-M8001_RS14315	3.21956	4.72048e-12	1.23157e-09	WP_003254010.1	PP_2730	DUF3833 domain-containing protein
gene-M8001_RS14115	0.223097	0.614172	0.875854	WP_003254071.1	PP_2689	RidA family protein
gene-M8001_RS14105	-1.43949	0.00204254	0.0400675	WP_003254074.1	PP_2687	alpha-E domain-containing protein
gene-M8001_RS21910	0.400467	0.466454	0.804336	WP_003254203.1	PP_4185	succinate--CoA ligase subunit alpha
gene-M8001_RS21915	0.356792	0.512492	0.830006	WP_003254205.1	PP_4186	ADP-forming succinate--CoA ligase subunit beta
gene-M8001_RS21935	0.0991624	0.798993	0.943368	WP_003254212.1	PP_4190	succinate dehydrogenase iron-sulfur subunit
gene-M8001_RS21940	-0.0617806	0.878577	0.968811	WP_003254213.1	PP_4191	succinate dehydrogenase flavoprotein subunit
gene-M8001_RS21945	-0.113884	0.766028	0.931407	WP_003254214.1	PP_4192	succinate dehydrogenase%2C hydrophobic membrane anchor protein
gene-M8001_RS21955	-1.30144	0.00484772	0.0731082	WP_003254218.1	PP_4194	citrate synthase
gene-M8001_RS22000	-0.0115251	0.973028	0.999068	WP_003254232.1	PP_4202	electron transfer flavoprotein subunit beta/FixA family protein
gene-M8001_RS22010	0.49163	0.14842	0.512489	WP_003254235.1	PP_4204	type II toxin-antitoxin system MqsA family antitoxin
gene-M8001_RS22160	0.146027	0.779326	0.936217	WP_003254265.1	PP_4233	(2Fe-2S)-binding protein
gene-M8001_RS22245	-0.272696	0.428416	0.778179	WP_003254278.1	PP_4248	pyrimidine/purine nucleoside phosphorylase
gene-M8001_RS22255	-0.94675	0.0408047	0.279988	WP_003254280.1	PP_4250	cytochrome-c oxidase%2C cbb3-type subunit I
gene-M8001_RS22275	-1.9121	6.32698e-06	0.00045853	WP_003254284.1	PP_4255	cytochrome-c oxidase%2C cbb3-type subunit I
gene-M8001_RS22285	-1.72039	5.2057e-06	0.000393672	WP_003254287.1	PP_4257	CcoQ/FixQ family Cbb3-type cytochrome c oxidase assembly chaperone
gene-M8001_RS22325	0.106998	0.755715	0.92884	WP_003254301.1	PP_4265	Crp/Fnr family transcriptional regulator FnrA
gene-M8001_RS22335	-0.409307	0.200977	0.574474	WP_003254304.1	PP_4267	recombination mediator RecR
gene-M8001_RS22340	0.331405	0.266524	0.646167	WP_003254305.1	PP_4268	YbaB/EbfC family nucleoid-associated protein
gene-M8001_RS22440	0.510885	0.215989	0.588647	WP_003254328.1	PP_4285	hydroxyisourate hydrolase
gene-M8001_RS22455	-0.148824	0.623912	0.880187	WP_003254333.1	PP_4288	ureidoglycolate lyase
gene-M8001_RS22470	-0.166266	0.85457	0.963931	WP_003254337.1	PP_4291	membrane protein
gene-M8001_RS22475	-0.17768	0.684475	0.904673	WP_003254339.1	PP_4293	membrane protein
gene-M8001_RS22510	0.0270441	0.92786	0.984661	WP_003254348.1	PP_4300	glycerate kinase
gene-M8001_RS22515	0.306071	0.358681	0.725706	WP_003254349.1	PP_4301	pyruvate kinase
gene-M8001_RS22550	0.371175	0.407817	0.765207	WP_003254357.1	PP_4308	Lrp/AsnC family transcriptional regulator
gene-M8001_RS22605	-1.32462	8.20875e-05	0.00329487	WP_003254373.1	PP_4319	hypothetical protein
gene-M8001_RS22615	-1.5355	4.49084e-06	0.000349749	WP_003254376.1	PP_5748	cytochrome c-type biogenesis protein CcmH
gene-M8001_RS22630	-0.930739	0.00507	0.0749648	WP_003254379.1	PP_4323	cytochrome c maturation protein CcmE
gene-M8001_RS22635	-1.10693	0.00263939	0.0481551	WP_003254380.1	PP_4324	heme exporter protein CcmD
gene-M8001_RS22645	-0.452342	0.158726	0.528884	WP_003254382.1	PP_4326	heme exporter protein CcmB
gene-M8001_RS22650	-0.365813	0.233419	0.608686	WP_003254385.1	PP_4327	cytochrome c biogenesis heme-transporting ATPase CcmA
gene-M8001_RS22675	0.0921861	0.787481	0.93945	WP_003254393.1	PP_4332	chemotaxis protein CheW
gene-M8001_RS22720	0.267368	0.499959	0.823393	WP_003254406.1	PP_4341	RNA polymerase sigma factor FliA
gene-M8001_RS22725	0.428734	0.324927	0.69974	WP_003254408.1	PP_4342	flagellar synthesis regulator FleN
gene-M8001_RS22795	-0.115162	0.739102	0.922465	WP_003254414.1	PP_4354	flagellar biosynthesis protein FliQ
gene-M8001_RS22800	0.176521	0.582135	0.864336	WP_003254415.1	PP_4355	flagellar type III secretion system pore protein FliP
gene-M8001_RS22815	0.216498	0.492825	0.820274	WP_003254418.1	PP_4358	flagellar motor switch protein FliM
gene-M8001_RS22840	0.957988	0.044377	0.291113	WP_003254426.1	PP_4364	STAS domain-containing protein
gene-M8001_RS22860	0.394181	0.294452	0.670957	WP_003254434.1	PP_4368	flagellar motor switch protein FliG
gene-M8001_RS22870	0.760405	0.0295822	0.23459	WP_003254438.1	PP_4370	flagellar hook-basal body complex protein FliE
gene-M8001_RS22895	0.67735	0.106442	0.437587	WP_003254447.1	PP_4375	flagellar export chaperone FliS
gene-M8001_RS22920	-0.579177	0.0836321	0.392472	WP_003254453.1	PP_4379	ketoacyl-ACP synthase III
gene-M8001_RS22925	0.435117	0.273845	0.652611	WP_003254454.1	PP_4380	flagellar hook-associated protein 3
gene-M8001_RS22945	0.542008	0.202077	0.5754	WP_003254461.1	PP_4384	flagellar basal body L-ring protein FlgH
gene-M8001_RS22960	0.00821774	0.990781	1	WP_003254464.1	PP_4387	hypothetical protein
gene-M8001_RS22970	0.310021	0.460769	0.800259	WP_003254468.1	PP_4389	flagellar hook assembly protein FlgD
gene-M8001_RS22975	0.183934	0.642615	0.887996	WP_003254469.1	PP_4390	flagellar basal body rod protein FlgC
gene-M8001_RS23000	0.868321	0.0193195	0.177397	WP_003254479.1	PP_4395	flagellar biosynthesis anti-sigma factor FlgM
gene-M8001_RS23025	0.343047	0.307406	0.682572	WP_003254485.1	PP_4400	Bkd operon transcriptional regulator BkdR
gene-M8001_RS23455	0.853113	0.0223989	0.196011	WP_003254499.1	PP_4470	Arc family DNA-binding protein
gene-M8001_RS23460	-0.489282	0.177571	0.548698	WP_003254500.1	PP_4471	magnesium transporter
gene-M8001_RS23490	0.138742	0.691457	0.905408	WP_003254503.1	PP_4472	carbon storage regulator CsrA
gene-M8001_RS23495	-0.028758	0.938398	0.988006	WP_003254504.1	PP_4473	aspartate kinase
gene-M8001_RS23510	0.480447	0.10212	0.429726	WP_003254508.1	PP_4476	topoisomerase II
gene-M8001_RS23550	-0.653476	0.0240801	0.203317	WP_003254520.1	PP_4484	ABC transporter permease
gene-M8001_RS23555	-0.650529	0.0267247	0.217211	WP_003254523.1	PP_4485	ABC transporter permease
gene-M8001_RS23560	-0.637029	0.0639791	0.347753	WP_003254524.1	PP_4486	ABC transporter substrate-binding protein
gene-M8001_RS23565	-2.16813	0.000116551	0.00431322	WP_003254525.1	PP_4487	acetate--CoA ligase
gene-M8001_RS23570	1.94826	0.00846439	0.106247	WP_003254526.1	PP_4488	DUF2790 domain-containing protein
gene-M8001_RS23580	1.09315	0.00350219	0.0593325	WP_003254528.1	PP_4490	phenylalanine 4-monooxygenase
gene-M8001_RS23585	0.804077	0.0267914	0.217414	WP_003254532.1	PP_4491	4a-hydroxytetrahydrobiopterin dehydratase
gene-M8001_RS23590	-0.226847	0.433138	0.781236	WP_003254533.1	PP_5694	hypothetical protein
gene-M8001_RS23605	-0.3169	0.290526	0.667305	WP_003254537.1	PP_4494	LysR substrate-binding domain-containing protein
gene-M8001_RS23615	0.462334	0.261053	0.639738	WP_003254539.1	PP_4496	pseudouridine synthase
gene-M8001_RS23650	-0.236733	0.423574	0.774336	WP_003254551.1	PP_4503	response regulator transcription factor
gene-M8001_RS23680	2.49481	8.55848e-09	1.03856e-06	WP_003254563.1	PP_4509	DUF962 domain-containing protein
gene-M8001_RS23685	0.484631	0.320299	0.69721	WP_003254566.1	PP_4510	UDP-2%2C3-diacylglucosamine diphosphatase
gene-M8001_RS23745	-0.57471	0.0549271	0.322396	WP_003254585.1	PP_4522	LysR family transcriptional regulator
gene-M8001_RS23840	-0.492961	0.120209	0.460538	WP_003254607.1	PP_4537	carboxylate/amino acid/amine transporter
gene-M8001_RS23845	-0.0495259	0.842717	0.960738	WP_003254608.1	PP_4538	FMN-dependent NADH-azoreductase
gene-M8001_RS23855	-0.317156	0.269919	0.649165	WP_003254610.1	PP_4539	LysR family transcriptional regulator
gene-M8001_RS23880	0.973883	0.0572449	0.330791	WP_003254615.1	PP_4544	putative porin
gene-M8001_RS23920	-0.419315	0.242145	0.617855	WP_003254624.1	PP_4552	MaoC family dehydratase
gene-M8001_RS23945	3.38707	1.88502e-08	2.13827e-06	WP_003254632.1	PP_4557	DUF2790 domain-containing protein
gene-M8001_RS23970	-0.0241807	0.942639	0.988483	WP_003254641.1	PP_4562	hypothetical protein
gene-M8001_RS24000	0.929239	0.0039262	0.0625273	WP_003254651.1	PP_4568	DMT family transporter
gene-M8001_RS24025	0.77029	0.0375047	0.268987	WP_003254658.1	PP_4573	MoxR family ATPase
gene-M8001_RS24085	0.635516	0.0443263	0.291113	WP_003254676.1	PP_4584	YajD family HNH nuclease
gene-M8001_RS24150	0.438307	0.276869	0.656981	WP_003254695.1	PP_4597	GTP 3'%2C8-cyclase MoaA
gene-M8001_RS24165	0.347096	0.385338	0.748303	WP_003254698.1	PP_4600	molybdenum cofactor biosynthesis protein B
gene-M8001_RS06545	-0.184805	0.511741	0.829691	WP_003254716.1	PP_1253	helix-turn-helix domain-containing protein
gene-M8001_RS06525	-0.115094	0.803036	0.944525	WP_003254720.1	PP_1249	YhfL family protein
gene-M8001_RS06480	0.300185	0.477638	0.81032	WP_003254733.1	PP_1240	phosphoribosylaminoimidazolesuccinocarboxamide synthase
gene-M8001_RS06465	-0.60624	0.0841269	0.39251	WP_003254739.1	PP_1237	4-hydroxy-tetrahydrodipicolinate synthase
gene-M8001_RS06460	-0.425843	0.159739	0.530227	WP_003254741.1	PP_1236	glycine cleavage system protein R
gene-M8001_RS06450	0.058639	0.823086	0.954202	WP_003254744.1	PP_1234	AI-2E family transporter
gene-M8001_RS06445	-0.31689	0.335812	0.709956	WP_003254745.1	PP_1233	sulfurtransferase TusA family protein
gene-M8001_RS06435	-0.350919	0.273692	0.652611	WP_003254747.1	PP_1231	quinolinate synthase NadA
gene-M8001_RS06400	-0.534446	0.0858518	0.395737	WP_003254753.1	PP_1225	7-carboxy-7-deazaguanine synthase QueE
gene-M8001_RS06395	-0.144189	0.724949	0.917929	WP_003254754.1	PP_1224	tol-pal system protein YbgF
gene-M8001_RS06390	0.129024	0.780878	0.936536	WP_003254755.1	PP_1223	peptidoglycan-associated lipoprotein Pal
gene-M8001_RS06375	-0.200013	0.495323	0.821549	WP_003254760.1	PP_1220	protein TolR
gene-M8001_RS06365	-0.232642	0.452097	0.795093	WP_003254764.1	PP_1218	tol-pal system-associated acyl-CoA thioesterase
gene-M8001_RS06360	-0.081686	0.789655	0.940467	WP_003254766.1	PP_1217	Holliday junction branch migration DNA helicase RuvB
gene-M8001_RS06355	-0.166151	0.578965	0.862661	WP_003254768.1	PP_1216	Holliday junction branch migration protein RuvA
gene-M8001_RS06345	-0.342031	0.318522	0.695418	WP_003254770.1	PP_1214	YebC/PmpR family DNA-binding transcriptional regulator
gene-M8001_RS06150	-0.183346	0.643618	0.887996	WP_003254821.1	PP_1178	hypothetical protein
gene-M8001_RS06145	-0.0513091	0.89659	0.977698	WP_003254823.1	PP_1177	ribonucleotide-diphosphate reductase subunit beta
gene-M8001_RS05950	-0.0175345	0.959334	0.993485	WP_003254879.1	PP_1137	ABC transporter ATP-binding protein
gene-M8001_RS05890	-0.287096	0.490849	0.818291	WP_003254889.1	PP_1125	ATP-dependent DNA helicase DinG
gene-M8001_RS05880	0.315024	0.383721	0.747456	WP_003254892.1	PP_1123	DUF1145 domain-containing protein
gene-M8001_RS05750	-0.441692	0.18065	0.552216	WP_003254920.1	PP_1100	dCTP deaminase
gene-M8001_RS05745	0.0592539	0.886965	0.972512	WP_003254922.1	PP_1099	cold-shock protein
gene-M8001_RS05700	0.415919	0.234913	0.611055	WP_003254939.1	PP_1090	response regulator transcription factor
gene-M8001_RS05690	-0.751928	0.0569331	0.330086	WP_003254941.1	PP_1088	argininosuccinate synthase
gene-M8001_RS05670	-0.209034	0.610472	0.875854	WP_003254945.1	PP_1084	peroxiredoxin
gene-M8001_RS05665	0.265196	0.470872	0.805842	WP_003254947.1	PP_1083	bacterioferritin-associated ferredoxin
gene-M8001_RS05660	0.488142	0.17045	0.542321	WP_003254948.1	PP_1082	bacterioferritin
gene-M8001_RS05635	-0.275839	0.368469	0.734124	WP_003254957.1	PP_1077	Cys-tRNA(Pro) deacylase
gene-M8001_RS05630	-0.857514	0.0299162	0.236162	WP_003254959.1	PP_1076	aquaporin
gene-M8001_RS05565	-0.0891412	0.761909	0.929841	WP_003254981.1	PP_1063	transcriptional regulator MetR
gene-M8001_RS05545	0.701095	0.0191342	0.176089	WP_003254987.1	PP_1059	amino acid permease
gene-M8001_RS05535	0.572699	0.145654	0.50775	WP_003254989.1	PP_1057	PadR family transcriptional regulator
gene-M8001_RS05405	-0.531574	0.191619	0.562767	WP_003255025.1	PP_1031	IMP dehydrogenase
gene-M8001_RS05400	0.0955845	0.742758	0.924549	WP_003255027.1	PP_1030	hypothetical protein
gene-M8001_RS05350	0.969913	0.052381	0.314185	WP_003255044.1	PP_1020	D-hexose-6-phosphate mutarotase
gene-M8001_RS05340	1.11225	0.0790898	0.384256	WP_003255047.1	PP_1018	sn-glycerol-3-phosphate ABC transporter ATP-binding protein UgpC
gene-M8001_RS05330	1.21603	0.0446161	0.291746	WP_003255050.1	PP_1016	sugar ABC transporter permease
gene-M8001_RS05300	-0.254664	0.565753	0.858917	WP_003255057.1	PP_1010	phosphogluconate dehydratase
gene-M8001_RS05290	0.336784	0.4444	0.788215	WP_003255059.1	PP_1008	sigma-70 family RNA polymerase sigma factor
gene-M8001_RS05265	-0.0801778	0.84455	0.96121	WP_003255067.1	PP_1003	arginine-ornithine antiporter
gene-M8001_RS05235	-0.188541	0.539654	0.843807	WP_003255078.1	PP_0997	sigma-54-dependent transcriptional regulator
gene-M8001_RS05190	1.73369	6.19654e-05	0.00267098	WP_003255089.1	PP_0988	aminomethyl-transferring glycine dehydrogenase
gene-M8001_RS05170	-0.267514	0.342977	0.715686	WP_003255094.1	PP_0984	RDD family protein
gene-M8001_RS05130	-0.295035	0.382248	0.74731	WP_003255106.1	PP_0975	HU family DNA-binding protein
gene-M8001_RS05080	-0.399002	0.299373	0.673911	WP_003255119.1	PP_0964	UDP-N-acetylglucosamine 1-carboxyvinyltransferase
gene-M8001_RS05075	-0.479236	0.174434	0.546633	WP_003255121.1	PP_0963	BolA family transcriptional regulator
gene-M8001_RS05030	-0.308263	0.372816	0.737889	WP_003255131.1	PP_0954	lipopolysaccharide transport periplasmic protein LptA
gene-M8001_RS05020	-0.367705	0.266016	0.645352	WP_003255133.1	PP_0952	RNA polymerase factor sigma-54
gene-M8001_RS05015	0.651932	0.0789888	0.384122	WP_003255135.1	PP_0951	ribosome-associated translation inhibitor RaiA
gene-M8001_RS05010	0.379282	0.304853	0.680603	WP_003255137.1	PP_0950	PTS IIA-like nitrogen regulatory protein PtsN
gene-M8001_RS04965	-0.60078	0.0822291	0.390065	WP_003255152.1	PP_0941	ribosome-associated protein
gene-M8001_RS04920	-0.310076	0.315732	0.691822	WP_003255165.1	PP_0932	Asp-tRNA(Asn)/Glu-tRNA(Gln) amidotransferase subunit GatC
gene-M8001_RS04895	-0.369923	0.262655	0.642538	WP_003255172.1	PP_0927	amino acid permease
gene-M8001_RS04880	0.0216397	0.941409	0.988375	WP_003255175.1	PP_0924	GNAT family N-acetyltransferase
gene-M8001_RS04865	1.42868	0.00257521	0.0473149	WP_003255178.1	PP_0921	ArsR family transcriptional regulator
gene-M8001_RS04835	0.143813	0.73378	0.921669	WP_003255187.1	PP_0915	superoxide dismutase [Fe]
gene-M8001_RS04765	-0.185449	0.532516	0.838247	WP_003255215.1	PP_0901	two-component system response regulator ColR
gene-M8001_RS04750	-0.430199	0.38029	0.745437	WP_003255232.1	PP_0897	fumarate hydratase
gene-M8001_RS04705	0.265595	0.362865	0.729363	WP_003255244.1	PP_0888	response regulator transcription factor
gene-M8001_RS04695	-0.259027	0.392913	0.752768	WP_003255248.1	PP_0886	SIMPL domain-containing protein
gene-M8001_RS04670	-0.108204	0.730071	0.919979	WP_003255257.1	PP_0881	ABC transporter permease subunit
gene-M8001_RS03155	1.5174	1.12637e-05	0.000716753	WP_003255276.1	PP_0597	CoA-acylating methylmalonate-semialdehyde dehydrogenase
gene-M8001_RS03145	0.587906	0.160001	0.530512	WP_003255278.1	PP_0595	LysR family transcriptional regulator
gene-M8001_RS03110	-0.0456413	0.864493	0.966497	WP_003255285.1	PP_0589	multidrug effflux MFS transporter
gene-M8001_RS02995	0.437502	0.211354	0.584444	WP_003255318.1	PP_0566	translation initiation factor Sui1
gene-M8001_RS02955	-0.844002	0.0670222	0.356495	WP_003255333.1	PP_0558	acetyl-CoA carboxylase biotin carboxylase subunit
gene-M8001_RS02910	-0.123252	0.764721	0.930656	WP_003255347.1	PP_0549	YceK/YidQ family lipoprotein
gene-M8001_RS02905	-0.107498	0.712044	0.913065	WP_003255348.1	PP_0548	flavin prenyltransferase UbiX
gene-M8001_RS02885	0.806197	0.0518595	0.313834	WP_003255355.1	PP_0544	ethanolamine permease
gene-M8001_RS02870	0.549629	0.0800087	0.386919	WP_003255360.1	PP_0541	GNAT family N-acetyltransferase
gene-M8001_RS02865	-0.0394196	0.90399	0.977698	WP_003255361.1	PP_0540	DedA family protein
gene-M8001_RS02855	-1.9167	9.44438e-07	8.21346e-05	WP_003255365.1	PP_0538	inorganic diphosphatase
gene-M8001_RS02810	-0.43663	0.183684	0.554254	WP_003255380.1	PP_0529	exodeoxyribonuclease VII small subunit
gene-M8001_RS02775	-0.285504	0.331764	0.706879	WP_003255389.1	PP_0522	GTP cyclohydrolase II
gene-M8001_RS02755	0.0367029	0.921049	0.981825	WP_003255393.1	PP_0518	transcription antitermination factor NusB
gene-M8001_RS02750	0.100658	0.780841	0.936536	WP_003255395.1	PP_0517	6%2C7-dimethyl-8-ribityllumazine synthase
gene-M8001_RS02740	-0.0335041	0.911068	0.978833	WP_003255399.1	PP_0515	riboflavin synthase
gene-M8001_RS02730	-0.64062	0.0420754	0.28439	WP_003255402.1	PP_0513	transcriptional regulator NrdR
gene-M8001_RS02665	-0.449192	0.177839	0.54909	WP_003255419.1	PP_0500	sugar nucleotide-binding protein
gene-M8001_RS02645	0.545964	0.124626	0.47055	WP_003255426.1	PP_0497	helix-turn-helix transcriptional regulator
gene-M8001_RS02605	0.144683	0.685138	0.904673	WP_003255436.1	PP_0490	formate dehydrogenase subunit beta
gene-M8001_RS02580	0.253846	0.469182	0.805062	WP_003255446.1	PP_0485	single-stranded DNA-binding protein
gene-M8001_RS02565	0.242431	0.477225	0.810071	WP_003255449.1	PP_0482	bacterioferritin
gene-M8001_RS02555	0.404385	0.41031	0.767108	WP_003255451.1	PP_0480	50S ribosomal protein L17
gene-M8001_RS02550	0.226452	0.645361	0.888492	WP_003255452.1	PP_0479	DNA-directed RNA polymerase subunit alpha
gene-M8001_RS02545	0.200877	0.682737	0.904673	WP_003255453.1	PP_0478	30S ribosomal protein S4
gene-M8001_RS02540	0.120781	0.800208	0.943368	WP_003255454.1	PP_0477	30S ribosomal protein S11
gene-M8001_RS02535	0.151557	0.744281	0.924658	WP_003255457.1	PP_0476	30S ribosomal protein S13
gene-M8001_RS02520	0.0680766	0.880536	0.970151	WP_003255461.1	PP_0473	50S ribosomal protein L15
gene-M8001_RS02515	-0.0307049	0.945454	0.989645	WP_003255463.1	PP_0472	50S ribosomal protein L30
gene-M8001_RS02510	-0.00723574	0.987291	1	WP_003255465.1	PP_0471	30S ribosomal protein S5
gene-M8001_RS02505	-0.0956499	0.839138	0.960645	WP_003255467.1	PP_0470	50S ribosomal protein L18
gene-M8001_RS02500	-0.179294	0.695153	0.907054	WP_003255469.1	PP_0469	50S ribosomal protein L6
gene-M8001_RS02495	-0.122636	0.780926	0.936536	WP_003255471.1	PP_0468	30S ribosomal protein S8
gene-M8001_RS02490	0.969037	0.0599475	0.33766	WP_003255472.1	PP_0467	30S ribosomal protein S14
gene-M8001_RS02485	0.861843	0.108149	0.439761	WP_003255474.1	PP_0466	50S ribosomal protein L5
gene-M8001_RS02480	0.829685	0.104514	0.434532	WP_003255476.1	PP_0465	50S ribosomal protein L24
gene-M8001_RS02470	0.740974	0.13961	0.495656	WP_003255478.1	PP_0463	30S ribosomal protein S17
gene-M8001_RS02460	0.67597	0.168699	0.539713	WP_003255479.1	PP_0461	50S ribosomal protein L16
gene-M8001_RS02455	0.595297	0.216253	0.588924	WP_003255481.1	PP_0460	30S ribosomal protein S3
gene-M8001_RS02445	0.290559	0.531734	0.837486	WP_003255482.1	PP_0458	30S ribosomal protein S19
gene-M8001_RS02440	0.188148	0.686752	0.904673	WP_003255483.1	PP_0457	50S ribosomal protein L2
gene-M8001_RS02435	0.111326	0.812213	0.948017	WP_003255484.1	PP_0456	50S ribosomal protein L23
gene-M8001_RS02430	0.00255249	0.995945	1	WP_003255485.1	PP_0455	50S ribosomal protein L4
gene-M8001_RS02425	-0.0511736	0.914451	0.979398	WP_003255486.1	PP_0454	50S ribosomal protein L3
gene-M8001_RS02350	-0.86191	0.070818	0.36397	WP_003255489.1	PP_0440	elongation factor Tu
gene-M8001_RS02410	0.238557	0.589235	0.866648	WP_003255490.1	PP_0451	elongation factor G
gene-M8001_RS02400	-0.032735	0.939002	0.988313	WP_003255492.1	PP_0449	30S ribosomal protein S12
gene-M8001_RS02390	0.438098	0.381282	0.74598	WP_003255495.1	PP_0447	DNA-directed RNA polymerase subunit beta
gene-M8001_RS02385	0.41069	0.461426	0.800259	WP_003255496.1	PP_0446	50S ribosomal protein L7/L12
gene-M8001_RS02380	0.348952	0.542729	0.845975	WP_003255497.1	PP_0445	50S ribosomal protein L10
gene-M8001_RS02375	0.155847	0.760474	0.929841	WP_003255499.1	PP_0444	50S ribosomal protein L1
gene-M8001_RS02370	0.0453313	0.929406	0.985099	WP_003255500.1	PP_0443	50S ribosomal protein L11
gene-M8001_RS02365	-0.449623	0.221852	0.594807	WP_003255501.1	PP_0442	transcription termination/antitermination protein NusG
gene-M8001_RS02285	0.846219	0.00396637	0.0625273	WP_003255511.1	PP_0433	iron-sulfur cluster insertion protein ErpA
gene-M8001_RS02260	0.040845	0.933715	0.98606	WP_003255518.1	PP_0428	histidine triad nucleotide-binding protein
gene-M8001_RS02220	0.0120808	0.974451	0.999694	WP_003255531.1	PP_0420	aminodeoxychorismate/anthranilate synthase component II
gene-M8001_RS02200	-0.368131	0.34776	0.717521	WP_003255539.1	PP_0415	ribulose-phosphate 3-epimerase
gene-M8001_RS02195	0.787622	0.0158074	0.156812	WP_003255542.1	PP_0414	ABC transporter permease
gene-M8001_RS02180	1.49577	0.0171685	0.165286	WP_003255547.1	PP_0411	ABC transporter ATP-binding protein
gene-M8001_RS02135	-0.160642	0.654204	0.892221	WP_003255557.1	PP_0402	4-hydroxythreonine-4-phosphate dehydrogenase PdxA
gene-M8001_RS02130	0.0122813	0.978663	1	WP_003255558.1	PP_0401	16S rRNA (adenine(1518)-N(6)/adenine(1519)-N(6))-dimethyltransferase RsmA
gene-M8001_RS02125	0.565513	0.0600338	0.33766	WP_003255559.1	PP_0400	Co2+/Mg2+ efflux protein ApaG
gene-M8001_RS02110	1.18007	0.007811	0.101003	WP_003255563.1	PP_0397	PrkA family serine protein kinase
gene-M8001_RS02105	-0.0118201	0.977982	1	WP_003255564.1	PP_0396	YeaH/YhbH family protein
gene-M8001_RS02070	-0.532029	0.213226	0.586821	WP_003255575.1	PP_0389	30S ribosomal protein S21
gene-M8001_RS02060	-0.129093	0.737169	0.921994	WP_003255578.1	PP_0387	RNA polymerase sigma factor RpoD
gene-M8001_RS02040	0.0663362	0.851543	0.963377	WP_003255582.1	PP_0385	serine acetyltransferase
gene-M8001_RS02005	-1.36136	0.00755649	0.0983286	WP_003255592.1	PP_0378	pyrroloquinoline-quinone synthase PqqC
gene-M8001_RS01840	0.0561613	0.868619	0.967792	WP_003255640.1	PP_0346	LPS kinase
gene-M8001_RS01820	-0.208164	0.509128	0.828127	WP_003255648.1	PP_0342	lipopolysaccharide heptosyltransferase I
gene-M8001_RS01800	0.210041	0.692631	0.905575	WP_003255652.1	PP_0338	dihydrolipoyllysine-residue acetyltransferase
gene-M8001_RS01750	0.367763	0.281819	0.65943	WP_003255673.1	PP_0328	formaldehyde dehydrogenase%2C glutathione-independent
gene-M8001_RS01745	0.189325	0.516896	0.831431	WP_003255675.1	PP_0327	formyltetrahydrofolate deformylase
gene-M8001_RS01740	-0.0803979	0.783326	0.93767	WP_003255677.1	PP_0326	sarcosine oxidase subunit gamma family protein
gene-M8001_RS01725	0.30452	0.506037	0.826448	WP_003255680.1	PP_0323	sarcosine oxidase subunit beta family protein
gene-M8001_RS01720	0.632811	0.127566	0.47518	WP_003255681.1	PP_0322	serine hydroxymethyltransferase
gene-M8001_RS01705	-0.502217	0.223537	0.596857	WP_003255684.1	PP_0319	cell division protein ZapA
gene-M8001_RS01700	-0.280027	0.457213	0.797408	WP_003255686.1	PP_0318	hypothetical protein
gene-M8001_RS01660	0.187206	0.717226	0.91519	WP_003255697.1	PP_0310	dimethylglycine demethylation protein DgcA
gene-M8001_RS01655	-0.14578	0.927818	0.984661	WP_003255698.1	PP_0309	DUF5943 domain-containing protein
gene-M8001_RS01650	0.918454	0.0524658	0.314185	WP_003255700.1	PP_0308	dipeptidase
gene-M8001_RS01570	-0.189517	0.545168	0.846662	WP_003255729.1	PP_0293	imidazole glycerol phosphate synthase subunit HisF
gene-M8001_RS01565	-0.256882	0.4423	0.787698	WP_003255731.1	PP_0292	1-(5-phosphoribosyl)-5-[(5-phosphoribosylamino)methylideneamino]imidazole-4-carboxamide isomerase
gene-M8001_RS01550	-0.406573	0.223621	0.596857	WP_003255736.1	PP_0289	imidazoleglycerol-phosphate dehydratase HisB
gene-M8001_RS01530	0.0990466	0.777541	0.935919	WP_003255742.1	PP_0285	oxidative damage protection protein
gene-M8001_RS01415	0.268363	0.567753	0.859035	WP_003255784.1	PP_0268	OprD family porin
gene-M8001_RS01370	-0.0480893	0.874173	0.968811	WP_003255794.1	PP_0260	ADP compounds hydrolase NudE
gene-M8001_RS01320	0.306806	0.408465	0.765207	WP_003255812.1	PP_0250	S4 domain-containing protein
gene-M8001_RS01310	-0.236092	0.443185	0.788215	WP_003255817.1	PP_0248	30S ribosomal protein S6--L-glutamate ligase
gene-M8001_RS01305	-0.165764	0.62092	0.879192	WP_003255819.1	PP_0247	ATP-binding protein
gene-M8001_RS01300	-0.156014	0.646274	0.888492	WP_003255821.1	PP_0246	two-component system response regulator OmpR
gene-M8001_RS01275	0.813785	0.310516	0.686557	WP_003255829.1	PP_0241	molybdopterin-binding protein
gene-M8001_RS01260	1.245	0.0126393	0.135425	WP_003255833.1	PP_0238	FMNH2-dependent alkanesulfonate monooxygenase
gene-M8001_RS01250	-0.30835	0.387969	0.749295	WP_003255835.1	PP_0236	NADPH-dependent FMN reductase
gene-M8001_RS01245	0.570564	0.064414	0.349389	WP_003255836.1	PP_0235	peroxiredoxin
gene-M8001_RS01235	0.392604	0.334209	0.708276	WP_003255840.1	PP_0233	taurine ABC transporter substrate-binding protein
gene-M8001_RS01210	0.206438	0.499585	0.823393	WP_003255846.1	PP_0228	serine O-acetyltransferase
gene-M8001_RS01200	-0.0334247	0.91439	0.979398	WP_003255849.1	PP_0226	cystine ABC transporter permease
gene-M8001_RS01140	0.246576	0.468583	0.805047	WP_003255866.1	PP_0214	4-aminobutyrate--2-oxoglutarate transaminase
gene-M8001_RS01075	0.64417	0.165822	0.536384	WP_003255871.1	PP_5433	hypothetical protein
gene-M8001_RS01020	0.419389	0.303053	0.67781	WP_003255887.1	PP_0191	Rsd/AlgQ family anti-sigma factor
gene-M8001_RS00995	-0.0325168	0.911301	0.978833	WP_003255895.1	PP_0186	hydroxymethylbilane synthase
gene-M8001_RS00970	1.07918	0.00142031	0.0304987	WP_003255900.1	PP_0181	TIGR02647 family protein
gene-M8001_RS00950	-0.725274	0.182274	0.552967	WP_003255905.1	PP_0177	DUF1656 domain-containing protein
gene-M8001_RS00895	0.258974	0.404346	0.761688	WP_003256004.1	PP_0167	type I secretion system permease/ATPase
gene-M8001_RS18955	-0.609159	0.114106	0.450077	WP_003256021.1	PP_3620	OsmC domain/YcaO domain-containing protein
gene-M8001_RS18960	0.972698	0.00255255	0.0470643	WP_003256023.1	PP_3621	(2Fe-2S)-binding protein
gene-M8001_RS19075	0.47484	0.353301	0.723328	WP_003256068.1	PP_5609	amino acid synthesis family protein
gene-M8001_RS19095	0.184142	0.561519	0.857729	WP_003256073.1	PP_3648	carboxymuconolactone decarboxylase family protein
gene-M8001_RS19125	1.28246	0.0313921	0.243394	WP_003256079.1	PP_3654	Lrp/AsnC family transcriptional regulator
gene-M8001_RS19165	0.350754	0.308691	0.684539	WP_003256095.1	PP_3662	nucleotide 5'-monophosphate nucleosidase PpnN
gene-M8001_RS19615	-0.0415516	0.899757	0.977698	WP_003256147.1	PP_3738	GntR family transcriptional regulator
gene-M8001_RS19710	-0.379276	0.198624	0.570717	WP_003256176.1	PP_3757	response regulator
gene-M8001_RS19760	0.0925189	0.76987	0.933143	WP_003256190.1	PP_3767	hypothetical protein
gene-M8001_RS19985	1.09004	0.0206983	0.187832	WP_003256222.1	PP_3808	MbtH family protein
gene-M8001_RS12110	-0.364766	0.306377	0.681799	WP_003259400.1	PP_2300	ATP-dependent Clp endopeptidase proteolytic subunit ClpP
gene-M8001_RS00130	0.757462	0.218501	0.591848	WP_003298414.1	PP_0024	phosphoethanolamine--lipid A transferase
gene-M8001_RS16390	0.712715	0.0154726	0.155534	WP_004374214.1	PP_3117	translesion DNA synthesis-associated protein ImuA
gene-M8001_RS16415	1.05168	0.00410013	0.0642476	WP_004374230.1	PP_3122	CoA transferase subunit A
gene-M8001_RS16435	0.388441	0.426058	0.776041	WP_004374238.1	PP_5586	hypothetical protein
gene-M8001_RS16575	0.205496	0.464067	0.802087	WP_004374302.1	PP_3152	LysR family transcriptional regulator
gene-M8001_RS16625	1.52825	0.000157083	0.00550105	WP_004374325.1	PP_3161	benzoate 1%2C2-dioxygenase large subunit
gene-M8001_RS17060	0.645191	0.0685724	0.360696	WP_004374444.1	PP_3244	MgtC/SapB family protein
gene-M8001_RS17065	-0.573483	0.0701392	0.362813	WP_004374446.1	PP_3246	sterol desaturase family protein
gene-M8001_RS17200	-0.340307	0.500064	0.823393	WP_004374494.1	PP_5596	hypothetical protein
gene-M8001_RS17225	0.16785	1	1	WP_004374508.1	PP_3273	DUF485 domain-containing protein
gene-M8001_RS17660	-0.0405326	0.902552	0.977698	WP_004374903.1	PP_3362	Lrp/AsnC family transcriptional regulator
gene-M8001_RS17680	-0.184	0.523413	0.834211	WP_004374921.1	PP_3366	LysR family transcriptional regulator
gene-M8001_RS02245	-0.127715	0.691139	0.905408	WP_004376171.1	PP_0425	OsmC family protein
gene-M8001_RS12320	0.353409	0.229799	0.602861	WP_004573881.1	PP_2344	patatin-like phospholipase family protein
gene-M8001_RS23365	0.366333	0.287945	0.664821	WP_004573968.1	PP_4459	IS630 family transposase
gene-M8001_RS13965	-0.0984144	0.740465	0.923657	WP_004574211.1	PP_2660	hypothetical protein
gene-M8001_RS13950	-0.0333836	0.912492	0.979087	WP_004574212.1	PP_2657	phosphate ABC transporter permease subunit PstC
gene-M8001_RS13050	0.294538	0.498769	0.823393	WP_004574290.1	PP_2481	antibiotic biosynthesis monooxygenase
gene-M8001_RS07935	0.222435	0.528257	0.835408	WP_004574732.1	PP_1530	2%2C3%2C4%2C5-tetrahydropyridine-2%2C6-dicarboxylate N-succinyltransferase
gene-M8001_RS07910	-0.697271	0.0537892	0.317862	WP_004574734.1	PP_1525	succinyl-diaminopimelate desuccinylase
gene-M8001_RS10440	-0.62704	0.0828326	0.391079	WP_004574892.1	PP_1996	acetyl-CoA carboxylase%2C carboxyltransferase subunit beta
gene-M8001_RS06920	-0.395352	0.20653	0.579551	WP_004575120.1	PP_1328	division/cell wall cluster transcriptional repressor MraZ
gene-M8001_RS28120	0.102472	0.725364	0.918008	WP_004575195.1	PP_5357	pyridoxal kinase PdxY
gene-M8001_RS27925	-0.283151	0.359303	0.726402	WP_004575206.1	PP_5318	4-hydroxybenzoate octaprenyltransferase
gene-M8001_RS27785	-0.178998	0.589201	0.866648	WP_004575216.1	PP_5289	acetylglutamate kinase
gene-M8001_RS00490	-0.0123774	0.969887	0.997019	WP_004575263.1	PP_0095	gamma carbonic anhydrase family protein
gene-M8001_RS18590	0.0777113	0.810702	0.947423	WP_004575310.1	PP_3548	DHA2 family efflux MFS transporter permease subunit
gene-M8001_RS13380	1.1033	0.0033371	0.0570918	WP_004575400.1	PP_2543	amino acid permease
gene-M8001_RS13415	-0.261427	0.447899	0.79198	WP_004575404.1	PP_2550	YebC/PmpR family DNA-binding transcriptional regulator
gene-M8001_RS13565	-0.0890472	0.746734	0.925525	WP_004575417.1	PP_2580	DUF2986 domain-containing protein
gene-M8001_RS07820	-2.2231	6.24436e-09	8.35463e-07	WP_004575467.1	PP_1506	adenylate kinase
gene-M8001_RS26860	-0.264828	0.389263	0.750562	WP_004575476.1	PP_5112	insulinase family protein
gene-M8001_RS26815	-0.186704	0.580441	0.863539	WP_004575478.1	PP_5103	tRNA (guanosine(46)-N7)-methyltransferase TrmB
gene-M8001_RS26725	0.0474656	0.912406	0.979087	WP_004575488.1	PP_5085	malate dehydrogenase
gene-M8001_RS05160	-0.540771	0.110513	0.444798	WP_004575655.1	PP_0982	LPS export ABC transporter permease LptF
gene-M8001_RS03650	0.192988	0.560089	0.856847	WP_004575710.1	PP_0680	AAA family ATPase
gene-M8001_RS03385	-0.146662	0.618721	0.878021	WP_004575721.1	PP_0631	dephospho-CoA kinase
gene-M8001_RS06340	-0.283325	0.481406	0.811887	WP_004575741.1	PP_1213	aspartate--tRNA ligase
gene-M8001_RS22985	0.539632	0.107694	0.439365	WP_004575768.1	PP_4392	protein-glutamate O-methyltransferase CheR
gene-M8001_RS24665	-0.0318967	0.926795	0.9846	WP_004575787.1	PP_4691	DNA/RNA nuclease SfsA
gene-M8001_RS09060	-0.480084	0.103647	0.432663	WP_004575803.1	PP_1747	YheU family protein
gene-M8001_RS09055	2.13552	0.00016075	0.00559194	WP_004575804.1	PP_1746	carbon storage regulator CsrA
gene-M8001_RS27450	0.0961829	0.729408	0.919561	WP_004575827.1	PP_5225	iron donor protein CyaY
gene-M8001_RS27290	-0.317512	0.311718	0.688047	WP_004575832.1	PP_5196	extracellular solute-binding protein
gene-M8001_RS27120	-0.0593348	0.811661	0.948017	WP_004575846.1	PP_5163	sugar O-acetyltransferase
gene-M8001_RS04160	0.333003	0.248939	0.62707	WP_004575870.1	PP_0777	glutathione peroxidase
gene-M8001_RS01450	0.522894	0.1571	0.527849	WP_004575922.1	PP_0274	transcriptional regulator
gene-M8001_RS09890	-0.247948	0.398791	0.758343	WP_004575950.1	PP_1903	low molecular weight phosphotyrosine protein phosphatase
gene-M8001_RS28330	1.82705	0.000139363	0.0049808	WP_004575963.1	PP_5393	heavy-metal-associated domain-containing protein
gene-M8001_RS24455	-0.440866	0.136995	0.490287	WP_004575991.1	PP_4654	tRNA (uridine(54)-C5)-methyltransferase TrmA
gene-M8001_RS25080	0.0798133	0.835083	0.957571	WP_004576004.1	PP_4764	histone deacetylase
gene-M8001_RS25025	0.00968857	0.957586	0.993485	WP_004576152.1	PP_4754	TetR/AcrR family transcriptional regulator
gene-M8001_RS25020	0.0915895	0.783279	0.93767	WP_004576153.1	PP_4753	NADH:flavin oxidoreductase
gene-M8001_RS25010	-0.110673	0.791191	0.940899	WP_004576155.1	PP_4751	amino acid ABC transporter ATP-binding protein
gene-M8001_RS25000	-0.603086	0.0703063	0.363145	WP_004576157.1	PP_4749	amino acid ABC transporter permease
gene-M8001_RS06245	-0.457281	0.11415	0.450077	WP_004576169.1	PP_1197	30S ribosomal protein S12 methylthiotransferase RimO
gene-M8001_RS02085	-0.0439661	0.883068	0.971407	WP_004576188.1	PP_0392	dihydroneopterin aldolase
gene-M8001_RS02120	0.369126	0.214398	0.587402	WP_004576191.1	PP_0399	symmetrical bis(5'-nucleosyl)-tetraphosphatase
gene-M8001_RS16455	0.947038	0.021786	0.192159	WP_004576287.1	PP_3128	CpsD/CapB family tyrosine-protein kinase
gene-M8001_RS16425	0.509734	0.194657	0.567517	WP_004576289.1	PP_3124	TIGR00366 family protein
gene-M8001_RS04550	0.117145	0.762099	0.929841	WP_004576298.1	PP_0856	outer membrane protein assembly factor BamB
gene-M8001_RS04465	-0.396108	0.165659	0.536384	WP_004576300.1	PP_0839	tRNA (cytosine(32)/uridine(32)-2'-O)-methyltransferase TrmJ
gene-M8001_RS04395	-0.281447	0.328135	0.702486	WP_004576350.1	PP_0826	ABC transporter permease subunit
gene-M8001_RS14080	-1.25032	0.0307075	0.240506	WP_004576476.1	PP_2682	iron-containing alcohol dehydrogenase
gene-M8001_RS26105	-0.066486	0.837999	0.959552	WP_004576614.1	PP_4961	MliC family protein
gene-M8001_RS16160	-0.683128	0.0865405	0.395917	WP_004576638.1	PP_3094	type VI secretion system lipoprotein TssJ
gene-M8001_RS26355	-0.474428	0.128658	0.476464	WP_004576729.1	PP_5011	bifunctional demethylmenaquinone methyltransferase/2-methoxy-6-polyprenyl-1%2C4-benzoquinol methylase UbiE
gene-M8001_RS23540	-0.425851	0.165815	0.536384	WP_004576734.1	PP_4482	transcriptional regulator ArgR
gene-M8001_RS26585	-0.310706	0.324732	0.69974	WP_004576741.1	PP_5058	S41 family peptidase
gene-M8001_RS17675	-1.00378	0.00417114	0.0647768	WP_004576806.1	PP_1157 PP_3365	acetolactate synthase large subunit
gene-M8001_RS06060	-0.580526	0.157607	0.528531	WP_004576806.1	PP_1157 PP_3365	acetolactate synthase large subunit
gene-M8001_RS08385	-0.334474	0.246961	0.62438	WP_004576849.1	PP_1613	cell division protein FtsB
gene-M8001_RS25340	-0.1618	0.636277	0.885563	WP_004576852.1	PP_4815	LrgB family protein
gene-M8001_RS25320	-0.394255	0.250163	0.627755	WP_004576854.1	PP_4811	glutamate-5-semialdehyde dehydrogenase
gene-M8001_RS25095	-0.141408	0.639139	0.886699	WP_004576856.1	PP_4767	drug/metabolite exporter YedA
gene-M8001_RS23785	0.877922	0.0387928	0.272543	WP_004576871.1	PP_4529	BrnA antitoxin family protein
gene-M8001_RS25190	-0.363288	0.247327	0.624966	WP_004576914.1	PP_4785	sel1 repeat family protein
gene-M8001_RS25595	-0.826788	0.0178602	0.16883	WP_004576969.1	PP_4863	ABC transporter ATP-binding protein
gene-M8001_RS03090	-0.0856472	0.793599	0.941564	WP_004576995.1	PP_0585	Cu(I)-responsive transcriptional regulator
gene-M8001_RS09465	-0.00669714	0.977017	0.999694	WP_004577080.1	PP_1825	hypothetical protein
gene-M8001_RS26465	0.692427	0.0434148	0.28785	WP_004577162.1	PP_5033	urocanate hydratase
gene-M8001_RS15100	0.994011	0.00782011	0.101003	WP_004577197.1	PP_2888	sigma-70 family RNA polymerase sigma factor
gene-M8001_RS24390	0.555835	0.111859	0.446034	WP_004577217.1	PP_4641	carbon starvation protein A
gene-M8001_RS20700	0.324642	0.449453	0.793654	WP_004577272.1	PP_3945	2%2C5-dihydroxypyridine 5%2C6-dioxygenase
gene-M8001_RS03205	-0.229733	0.454348	0.796063	WP_004577288.1	PP_0601	murein biosynthesis integral membrane protein MurJ
gene-M8001_RS25945	-0.431006	0.199551	0.57212	WP_004577390.1	PP_4930	multidrug efflux SMR transporter
gene-M8001_RS10755	0.0505465	0.878287	0.968811	WP_004577437.1	PP_2053	DUF3144 domain-containing protein
gene-M8001_RS18335	-0.372353	0.297703	0.671881	WP_004577525.1	PP_3497	U32 family peptidase
gene-M8001_RS08905	0.240877	0.421118	0.774003	WP_004577645.1	PP_1716	helix-turn-helix transcriptional regulator
gene-M8001_RS21950	-0.0971372	0.803289	0.944525	WP_008091902.1	PP_4193	succinate dehydrogenase%2C cytochrome b556 subunit
gene-M8001_RS03360	-0.0679704	0.857126	0.964577	WP_008091951.1	PP_0627	DUF3094 domain-containing protein
gene-M8001_RS05965	-0.317977	0.395533	0.754802	WP_008097482.1	PP_1140	high-affinity branched-chain amino acid ABC transporter permease LivH
gene-M8001_RS24465	0.263093	0.36496	0.730761	WP_009682255.1	PP_4656	protocatechuate 3%2C4-dioxygenase subunit beta
gene-M8001_RS22330	-0.0263545	0.92836	0.984875	WP_009683910.1	PP_4266	adenine phosphoribosyltransferase
gene-M8001_RS27855	0.113634	0.763932	0.930491	WP_009684531.1	PP_5303	RidA family protein
gene-M8001_RS05920	0.292169	0.317777	0.694467	WP_009684613.1	PP_1131	glycine zipper 2TM domain-containing protein
gene-M8001_RS04665	-0.236074	0.412915	0.768947	WP_009685150.1	PP_0880	ABC transporter permease subunit
gene-M8001_RS25310	-0.214878	0.5552	0.853899	WP_009685825.1	PP_4809	ribosome silencing factor
gene-M8001_RS13010	0.983422	0.014372	0.147334	WP_010487132.1	PP_2474	glutathione S-transferase
gene-M8001_RS13085	0.500581	0.107808	0.43948	WP_010487163.1	PP_2488	NAD-dependent succinate-semialdehyde dehydrogenase
gene-M8001_RS13100	0.666152	0.164134	0.534947	WP_010487168.1	PP_5529	DUF1330 domain-containing protein
gene-M8001_RS00025	0.0977387	0.755975	0.92884	WP_010951424.1	PP_0005	tRNA uridine-5-carboxymethylaminomethyl(34) synthesis GTPase MnmE
gene-M8001_RS00030	-0.453904	0.355482	0.723791	WP_010951425.1	PP_0006	membrane protein insertase YidC
gene-M8001_RS00035	-0.710787	0.114201	0.450077	WP_010951426.1	PP_0007	membrane protein insertion efficiency factor YidD
gene-M8001_RS00050	-0.408892	0.241436	0.617556	WP_010951427.1	PP_0010	chromosomal replication initiator protein DnaA
gene-M8001_RS00080	0.243987	0.514866	0.830209	WP_010951429.1	PP_0015	TniB family NTP-binding protein
gene-M8001_RS00085	0.127158	0.661309	0.896062	WP_010951430.1	PP_0016	TniQ family protein
gene-M8001_RS00090	0.178771	0.546738	0.848062	WP_010951431.1	PP_0017	DNA binding protein
gene-M8001_RS00095	-0.174454	0.556947	0.855379	WP_010951432.1	PP_0018	TIGR04255 family protein
gene-M8001_RS00110	0.06408	0.799666	0.943368	WP_010951435.1	PP_0021	hypothetical protein
gene-M8001_RS00140	0.0700827	0.825565	0.955286	WP_010951438.1	PP_0026	cation diffusion facilitator family transporter
gene-M8001_RS00160	0.305554	0.37885	0.744576	WP_010951441.1	PP_0030	heavy metal sensor histidine kinase
gene-M8001_RS00175	-0.252399	0.531008	0.836739	WP_010951444.1	PP_0033	phospholipid carrier-dependent glycosyltransferase
gene-M8001_RS00190	1.23845	0.0167813	0.163001	WP_010951447.1	PP_0036	LysR family transcriptional regulator
gene-M8001_RS00200	0.0865451	0.831421	0.956767	WP_010951450.1	PP_0039	hypothetical protein
gene-M8001_RS00205	0.844762	0.119098	0.45796	WP_010951451.1	PP_0040	hypothetical protein
gene-M8001_RS00210	-0.00140812	1	1	WP_010951452.1	PP_0041	heavy metal translocating P-type ATPase
gene-M8001_RS00220	0.168348	0.664284	0.897523	WP_010951454.1	PP_0043	CusA/CzcA family heavy metal efflux RND transporter
gene-M8001_RS00225	0.291667	0.702578	0.908569	WP_010951455.1	PP_0044	efflux RND transporter periplasmic adaptor subunit
gene-M8001_RS00265	0.4657	0.181449	0.552651	WP_010951459.1	PP_0050	RcnB family protein
gene-M8001_RS00270	-0.49082	0.124615	0.47055	WP_010951460.1	PP_0051	sigma-54-dependent Fis family transcriptional regulator
gene-M8001_RS00275	0.60292	0.13126	0.480606	WP_010951461.1	PP_0052	MBL fold metallo-hydrolase
gene-M8001_RS00280	0.419	0.191759	0.562767	WP_010951462.1	PP_0053	NAD(P)/FAD-dependent oxidoreductase
gene-M8001_RS00290	0.175908	0.603749	0.873645	WP_010951464.1	PP_0055	LysR family transcriptional regulator
gene-M8001_RS00300	0.72013	0.0621449	0.342694	WP_010951466.1	PP_0057	MFS transporter
gene-M8001_RS00305	-0.28738	0.360656	0.727817	WP_010951467.1	PP_0058	1-acyl-sn-glycerol-3-phosphate acyltransferase
gene-M8001_RS00315	-0.0286906	0.940531	0.988375	WP_010951468.1	PP_0060	glycine--tRNA ligase subunit beta
gene-M8001_RS00325	-0.220089	0.43572	0.781813	WP_010951469.1	PP_0062	DNA-3-methyladenine glycosylase I
gene-M8001_RS00330	0.0529061	0.855715	0.964552	WP_010951470.1	PP_0063	lysophospholipid acyltransferase
gene-M8001_RS00335	0.0615675	0.831234	0.956767	WP_010951471.1	PP_0064	tetratricopeptide repeat protein
gene-M8001_RS00340	-0.0292609	0.932606	0.985866	WP_010951472.1	PP_0065	Trk system potassium transporter TrkA
gene-M8001_RS00345	-0.431133	0.209742	0.584277	WP_010951473.1	PP_0066	16S rRNA (cytosine(967)-C(5))-methyltransferase RsmB
gene-M8001_RS00350	-0.355098	0.282432	0.659457	WP_010951474.1	PP_0067	methionyl-tRNA formyltransferase
gene-M8001_RS00360	0.400626	0.258329	0.636885	WP_010951475.1	PP_0069	DNA-processing protein DprA
gene-M8001_RS00365	-0.193035	0.514146	0.830209	WP_010951476.1	PP_0070	L-threonylcarbamoyladenylate synthase
gene-M8001_RS00380	0.24365	0.425328	0.77573	WP_010951478.1	PP_0072	NADPH:quinone reductase
gene-M8001_RS00385	-0.559955	0.11283	0.447036	WP_010951479.1	PP_0073	oxygen-dependent coproporphyrinogen oxidase
gene-M8001_RS00390	-0.112833	0.743855	0.924658	WP_010951480.1	PP_0074	shikimate dehydrogenase
gene-M8001_RS00395	0.135353	0.675732	0.901322	WP_010951481.1	PP_0075	SulP family inorganic anion transporter
gene-M8001_RS00405	0.185076	0.605011	0.874333	WP_010951483.1	PP_0077	choline-sulfatase
gene-M8001_RS00410	0.809418	0.018783	0.174693	WP_010951485.1	PP_0079	LysR family transcriptional regulator
gene-M8001_RS00415	0.102824	0.849179	0.963055	WP_010951486.1	PP_0080	NAD(P)H-binding protein
gene-M8001_RS00425	-0.0895661	0.858865	0.965442	WP_010951488.1	PP_0082	tryptophan synthase subunit alpha
gene-M8001_RS00430	-0.0885442	0.872853	0.968811	WP_010951489.1	PP_0083	tryptophan synthase subunit beta
gene-M8001_RS00435	0.602432	0.0440382	0.289774	WP_010951490.1	PP_0084	LysR family transcriptional regulator
gene-M8001_RS00455	0.72405	0.0464793	0.296678	WP_010951493.1	PP_0088	LLM class flavin-dependent oxidoreductase
gene-M8001_RS00470	0.739275	0.0785522	0.383325	WP_010951495.1	PP_0091	lipoprotein
gene-M8001_RS00475	-0.469602	0.229556	0.60283	WP_010951496.1	PP_0092	lipoprotein
gene-M8001_RS00485	0.167304	0.630999	0.883211	WP_010951498.1	PP_0094	HAD family hydrolase
gene-M8001_RS00500	0.0526017	0.894227	0.976569	WP_010951500.1	PP_0097	YheV family putative metal-binding protein
gene-M8001_RS00505	1.31967	3.72194e-05	0.00178175	WP_010951502.1	PP_0099	PA0069 family radical SAM protein
gene-M8001_RS00525	1.36191	0.0062897	0.0874492	WP_010951505.1	PP_0103	cytochrome c oxidase subunit II
gene-M8001_RS00530	0.10786	0.850231	0.963298	WP_010951506.1	PP_0104	cytochrome c oxidase subunit I
gene-M8001_RS00540	-0.413316	0.478973	0.810497	WP_010951507.1	PP_0106	cytochrome c oxidase subunit 3
gene-M8001_RS00555	-0.837748	0.084439	0.393267	WP_010951509.1	PP_0108	hypothetical protein
gene-M8001_RS00560	-0.638826	0.211063	0.584444	WP_010951510.1	PP_0109	COX15/CtaA family protein
gene-M8001_RS00565	-0.512046	0.271619	0.649844	WP_010951511.1	PP_0110	heme o synthase
gene-M8001_RS00575	0.0411318	0.908699	0.978419	WP_010951512.1	PP_0112	MetQ/NlpA family ABC transporter substrate-binding protein
gene-M8001_RS00580	-0.211702	0.577309	0.862189	WP_010951513.1	PP_0113	ABC transporter permease
gene-M8001_RS00590	-0.0654344	0.853525	0.963377	WP_010951514.1	PP_0115	catalase HPII
gene-M8001_RS00595	-1.32005	9.18e-06	0.000603944	WP_010951515.1	PP_0116	lipoprotein
gene-M8001_RS00600	-0.368648	0.252369	0.629175	WP_010951516.1	PP_0117	zinc ABC transporter permease subunit ZnuB
gene-M8001_RS00605	-0.348115	0.283347	0.659457	WP_010951517.1	PP_0118	zinc ABC transporter ATP-binding protein ZnuC
gene-M8001_RS00615	-0.196792	0.530798	0.836739	WP_010951519.1	PP_0120	zinc ABC transporter substrate-binding protein
gene-M8001_RS00625	-0.117579	0.713305	0.913255	WP_010951520.1	PP_0122	DUF2782 domain-containing protein
gene-M8001_RS00630	0.0255732	0.942346	0.988375	WP_010951521.1	PP_0123	DNA polymerase I
gene-M8001_RS00635	-0.0599487	0.842462	0.960738	WP_010951522.1	PP_0124	ribosome biogenesis GTP-binding protein YihA/YsxC
gene-M8001_RS00650	-0.0268839	0.931828	0.985866	WP_010951523.1	PP_0127	thiol:disulfide interchange protein DsbA
gene-M8001_RS00660	-0.284226	0.337721	0.711835	WP_010951524.1	PP_0129	diguanylate cyclase
gene-M8001_RS00665	-0.0447675	0.883608	0.971407	WP_010951525.1	PP_0130	N-acetylmuramoyl-L-alanine amidase
gene-M8001_RS00675	-0.366722	0.229078	0.602365	WP_010951527.1	PP_0132	ATP-binding protein
gene-M8001_RS00680	0.116216	0.704867	0.909173	WP_010951528.1	PP_0133	sigma-54-dependent response regulator transcription factor AlgB
gene-M8001_RS00685	0.0946986	0.879564	0.969302	WP_010951529.1	PP_0134	BON domain-containing protein
gene-M8001_RS00700	0.22606	0.484703	0.814289	WP_010951530.1	PP_0136	inhibitor of vertebrate lysozyme family protein
gene-M8001_RS00705	-2.40051	4.26587e-05	0.00198744	WP_010951531.1	PP_0137	glutamate/aspartate:proton symporter GltP
gene-M8001_RS00710	-0.109113	0.716063	0.914457	WP_010951532.1	PP_0138	spore maturation protein
gene-M8001_RS00715	-0.18094	0.525075	0.834211	WP_010951533.1	PP_0139	ABC-type transport auxiliary lipoprotein family protein
gene-M8001_RS00720	-0.316148	0.284112	0.660155	WP_010951534.1	PP_0140	MCE family protein
gene-M8001_RS00725	-0.303348	0.277572	0.657138	WP_010951535.1	PP_0141	ATP-binding cassette domain-containing protein
gene-M8001_RS00730	-0.0109184	0.992065	1	WP_010951536.1	PP_0142	ABC transporter permease
gene-M8001_RS00735	0.0143569	0.956475	0.993485	WP_010951537.1	PP_0143	DUF2914 domain-containing protein
gene-M8001_RS00740	0.469302	0.145772	0.50775	WP_010951538.1	PP_0144	insulinase family protein
gene-M8001_RS00745	0.641951	0.0712325	0.36397	WP_010951539.1	PP_0145	Na/Pi cotransporter family protein
gene-M8001_RS00755	0.163905	0.635171	0.884798	WP_010951541.1	PP_0147	CitMHS family transporter
gene-M8001_RS00765	-0.476406	0.150172	0.514956	WP_010951543.1	PP_0149	DUF4105 domain-containing protein
gene-M8001_RS00775	-0.168225	0.592335	0.868447	WP_010951544.1	PP_0151	DUF2388 domain-containing protein
gene-M8001_RS00810	0.543611	0.0970347	0.416388	WP_010951546.1	PP_0157	LysR family transcriptional regulator
gene-M8001_RS00815	0.907274	0.00571723	0.0817329	WP_010951547.1	PP_0158	acyl-CoA dehydrogenase
gene-M8001_RS00820	0.538357	0.102634	0.429953	WP_010951548.1	PP_0159	CoA transferase
gene-M8001_RS00865	-0.251527	0.474905	0.809276	WP_010951550.1	PP_0161	FecR family protein
gene-M8001_RS00875	-0.131535	0.633633	0.884315	WP_010951552.1	PP_0163	GntR family transcriptional regulator
gene-M8001_RS00885	0.0636629	0.824187	0.954849	WP_010951554.1	PP_0165	EAL domain-containing protein
gene-M8001_RS00910	0.014038	1	1	WP_010951557.1	PP_0169	TauD/TfdA family dioxygenase
gene-M8001_RS00915	-0.0129055	0.957244	0.993485	WP_010951558.1	PP_0170	ABC transporter substrate-binding protein
gene-M8001_RS00920	0.409323	0.269516	0.648978	WP_010951559.1	PP_0171	ABC transporter ATP-binding protein
gene-M8001_RS00925	0.322504	0.451207	0.794687	WP_010951560.1	PP_0172	ABC transporter permease
gene-M8001_RS00940	-0.260977	0.413427	0.769062	WP_010951563.1	PP_0175	winged helix DNA-binding protein
gene-M8001_RS00945	-0.806741	0.012639	0.135425	WP_010951564.1	PP_0176	FUSC family protein
gene-M8001_RS00955	-0.366832	0.23945	0.6174	WP_010951565.1	PP_0178	HlyD family secretion protein
gene-M8001_RS00960	-0.288282	0.334205	0.708276	WP_010951566.1	PP_0179	TolC family protein
gene-M8001_RS00975	0.317538	0.284279	0.660155	WP_010951568.1	PP_0182	hypothetical protein
gene-M8001_RS00980	0.207301	0.474306	0.808648	WP_010951569.1	PP_0183	glutathione S-transferase
gene-M8001_RS00990	1.16248	0.000610564	0.0163381	WP_010951571.1	PP_0185	LytTR family DNA-binding domain-containing protein
gene-M8001_RS01000	-0.197666	0.488336	0.816222	WP_010951572.1	PP_0187	uroporphyrinogen-III synthase
gene-M8001_RS01010	-0.131725	0.68193	0.904673	WP_010951574.1	PP_0189	heme biosynthesis protein HemY
gene-M8001_RS01015	0.353509	0.295853	0.671444	WP_010951575.1	PP_0190	disulfide bond formation protein B
gene-M8001_RS01030	0.159111	0.677333	0.903039	WP_010951578.1	PP_0194	AlgP family protein
gene-M8001_RS01035	0.395062	0.215573	0.588009	WP_010951579.1	PP_0195	TIGR02444 family protein
gene-M8001_RS01040	-0.537999	0.154584	0.523579	WP_010951580.1	PP_0196	ATP-binding cassette domain-containing protein
gene-M8001_RS01045	-0.475923	0.137147	0.490495	WP_010951581.1	PP_0197	mechanosensitive ion channel family protein
gene-M8001_RS01050	0.257546	0.44422	0.788215	WP_010951582.1	PP_0198	LysE family transporter
gene-M8001_RS01060	0.758582	0.0754268	0.375275	WP_010951584.1	PP_0200	nodulation protein NfeD
gene-M8001_RS01080	0.380123	0.204542	0.578941	WP_010951586.1	PP_0202	CBS domain-containing protein
gene-M8001_RS01085	0.194979	0.536675	0.841612	WP_010951587.1	PP_0203	dipeptidase
gene-M8001_RS01095	0.819777	0.0418814	0.283446	WP_010951588.1	PP_0204	GntR family transcriptional regulator
gene-M8001_RS01100	0.62029	0.05282	0.314667	WP_010951589.1	PP_0205	fumarate reductase/succinate dehydrogenase flavoprotein subunit
gene-M8001_RS01105	0.399958	0.356489	0.723791	WP_010951590.1	PP_0206	ferredoxin family protein
gene-M8001_RS01110	0.752546	0.117372	0.456031	WP_010951591.1	PP_0207	ABC transporter substrate-binding protein
gene-M8001_RS01115	0.722291	0.0710244	0.36397	WP_010951592.1	PP_0208	ABC transporter permease
gene-M8001_RS01120	-0.316683	0.409948	0.766706	WP_010951593.1	PP_0209	ABC transporter ATP-binding protein
gene-M8001_RS01125	0.174064	0.735369	0.921961	WP_010951594.1	PP_0210	HEAT repeat domain-containing protein
gene-M8001_RS01130	-0.178393	0.74506	0.924658	WP_010951595.1	PP_0211	DUF971 domain-containing protein
gene-M8001_RS01135	0.171386	0.628235	0.882879	WP_010951596.1	PP_0213	NADP-dependent succinate-semialdehyde dehydrogenase
gene-M8001_RS01145	0.836943	0.0373568	0.268879	WP_010951597.1	PP_0215	response regulator
gene-M8001_RS01155	-0.0236676	0.937082	0.987393	WP_010951599.1	PP_0217	delta-9 fatty acid desaturase DesA
gene-M8001_RS01160	-0.300446	0.328222	0.702486	WP_010951600.1	PP_0218	EAL domain-containing protein
gene-M8001_RS01165	0.430834	0.291501	0.668358	WP_010951601.1	PP_0219	ABC transporter permease
gene-M8001_RS01170	0.417136	0.420017	0.773276	WP_010951602.1	PP_0220	ATP-binding cassette domain-containing protein
gene-M8001_RS01180	0.908124	0.197944	0.570391	WP_010951604.1	PP_0222	LLM class flavin-dependent oxidoreductase
gene-M8001_RS01190	0.208089	0.611877	0.875854	WP_010951606.1	PP_0224	SfnB family sulfur acquisition oxidoreductase
gene-M8001_RS01195	-0.405048	0.170151	0.542033	WP_010951607.1	PP_0225	L-cystine ABC transporter ATP-binding protein YecC
gene-M8001_RS01205	0.276661	0.353182	0.723328	WP_010951608.1	PP_0227	cystine ABC transporter substrate-binding protein
gene-M8001_RS01220	0.481423	0.315638	0.691822	WP_010951611.1	PP_0230	taurine dioxygenase
gene-M8001_RS01225	0.453117	0.470185	0.805194	WP_010951612.1	PP_0231	taurine ABC transporter permease TauC
gene-M8001_RS01230	0.717203	0.0747281	0.373411	WP_010951613.1	PP_0232	taurine ABC transporter ATP-binding subunit
gene-M8001_RS01240	-0.173582	0.742454	0.924549	WP_010951614.1	PP_0234	OprD family porin
gene-M8001_RS01255	0.45137	0.195481	0.567984	WP_010951615.1	PP_0237	sulfonate ABC transporter substrate-binding protein
gene-M8001_RS01265	2.36984	0.000248186	0.00789656	WP_010951616.1	PP_0239	aliphatic sulfonate ABC transporter permease SsuC
gene-M8001_RS01270	0.648226	0.208183	0.58153	WP_010951617.1	PP_0240	aliphatic sulfonates ABC transporter ATP-binding protein
gene-M8001_RS01280	-0.182296	0.579546	0.862788	WP_010951618.1	PP_0242	TetR/AcrR family transcriptional regulator
gene-M8001_RS01290	-0.0772545	0.80766	0.945821	WP_010951620.1	PP_0244	PaaI family thioesterase
gene-M8001_RS01325	0.171621	0.571633	0.860345	WP_010951623.1	PP_0251	phosphatase PAP2 family protein
gene-M8001_RS01330	0.22102	0.482746	0.812967	WP_010951624.1	PP_0252	Hsp33 family molecular chaperone HslO
gene-M8001_RS01340	-0.127124	0.707377	0.909979	WP_010951625.1	PP_0254	thioesterase family protein
gene-M8001_RS01345	0.629459	0.0616396	0.341802	WP_010951626.1	PP_0255	glycine zipper domain-containing protein
gene-M8001_RS01350	-0.338181	0.283118	0.659457	WP_010951627.1	PP_0256	FdhF/YdeP family oxidoreductase
gene-M8001_RS01355	0.232919	0.54021	0.843957	WP_010951628.1	PP_0257	formate dehydrogenase accessory sulfurtransferase FdhD
gene-M8001_RS01360	0.966592	0.00505399	0.0749648	WP_010951629.1	PP_0258	peptidoglycan-binding protein LysM
gene-M8001_RS01365	-0.152043	0.581034	0.863539	WP_010951630.1	PP_0259	GMP/IMP nucleotidase
gene-M8001_RS01380	-0.198908	0.493076	0.820431	WP_010951632.1	PP_0262	YiiD C-terminal domain-containing protein
gene-M8001_RS01385	-0.218365	0.449767	0.793939	WP_010951633.1	PP_0263	sigma-54 dependent transcriptional regulator
gene-M8001_RS01390	-0.260541	0.372426	0.737889	WP_010951634.1	PP_0264	ATP-binding protein
gene-M8001_RS01395	0.911386	0.0183988	0.172361	WP_010951635.1	PP_0265	dTDP-4-dehydrorhamnose 3%2C5-epimerase
gene-M8001_RS01400	0.494661	0.116455	0.454391	WP_010951636.1	PP_0266	agmatine deiminase
gene-M8001_RS01410	0.327673	0.379876	0.74504	WP_010951637.1	PP_0267	TonB-dependent siderophore receptor
gene-M8001_RS01420	-0.120371	0.723335	0.916962	WP_010951638.1	PP_0269	FMN-binding glutamate synthase family protein
gene-M8001_RS01425	-0.0663826	1	1	WP_010951639.1	PP_0270	ATP-binding protein
gene-M8001_RS01430	0.309688	0.360448	0.727817	WP_010951640.1	PP_0271	response regulator
gene-M8001_RS01435	0.874382	0.056042	0.327466	WP_010951641.1	PP_0272	TonB-dependent siderophore receptor
gene-M8001_RS01460	0.565324	0.333355	0.708261	WP_010951644.1	PP_0275	type II toxin-antitoxin system RelE/ParE family toxin
gene-M8001_RS01465	0.746862	0.135055	0.486348	WP_010951645.1	PP_0276	helix-turn-helix domain-containing protein
gene-M8001_RS01475	-0.374203	0.358516	0.725655	WP_010951646.1	PP_0277	hypothetical protein
gene-M8001_RS01485	0.283558	0.355048	0.723687	WP_010951648.1	PP_0279	methyltransferase
gene-M8001_RS01490	-0.246653	0.381263	0.74598	WP_010951649.1	PP_0280	ABC transporter permease
gene-M8001_RS01495	-0.221252	0.461716	0.800259	WP_010951650.1	PP_0281	ABC transporter permease
gene-M8001_RS01500	0.106479	0.771967	0.93436	WP_010951651.1	PP_0282	ABC transporter substrate-binding protein
gene-M8001_RS01505	0.0382249	0.901077	0.977698	WP_010951652.1	PP_0283	ABC transporter ATP-binding protein
gene-M8001_RS01510	0.737541	0.0823086	0.390065	WP_010951653.1	PP_0284	GABA permease
gene-M8001_RS01535	0.638899	0.0397379	0.275368	WP_010951654.1	PP_0286	A/G-specific adenine glycosylase
gene-M8001_RS01540	0.744582	0.0209458	0.18942	WP_010951655.1	PP_0287	AsmA family protein
gene-M8001_RS01545	-1.35895	6.2449e-05	0.00267098	WP_010951656.1	PP_0288	OFA family MFS transporter
gene-M8001_RS01555	-0.435236	0.18425	0.555004	WP_010951658.1	PP_0290	imidazole glycerol phosphate synthase subunit HisH
gene-M8001_RS01560	-0.65662	0.0239237	0.202904	WP_010951659.1	PP_0291	DUF2164 domain-containing protein
gene-M8001_RS01575	0.13191	0.660785	0.896043	WP_010951660.1	PP_0294	choline ABC transporter ATP-binding protein
gene-M8001_RS01585	0.306989	0.305142	0.680732	WP_010951661.1	PP_0296	choline ABC transporter substrate-binding protein
gene-M8001_RS01590	1.26683	0.00362647	0.0604566	WP_010951662.1	PP_0297	L-serine ammonia-lyase
gene-M8001_RS01595	0.146684	0.741719	0.924359	WP_010951663.1	PP_0298	GlxA family transcriptional regulator
gene-M8001_RS01610	0.464539	0.268811	0.648477	WP_010951666.1	PP_0301	thioesterase family protein
gene-M8001_RS01615	0.103645	0.860706	0.966382	WP_010951667.1	PP_0302	L-carnitine dehydrogenase
gene-M8001_RS01620	0.482506	0.218089	0.591848	WP_010951668.1	PP_0303	3-keto-5-aminohexanoate cleavage protein
gene-M8001_RS01665	-0.195983	0.543497	0.846052	WP_010951673.1	PP_0311	dimethylglycine demethylation protein DgcB
gene-M8001_RS01675	0.711941	0.0806855	0.389118	WP_010951675.1	PP_0313	electron transfer flavoprotein subunit beta
gene-M8001_RS01680	-0.576502	0.21355	0.587094	WP_010951676.1	PP_0314	RHS repeat-associated core domain-containing protein
gene-M8001_RS01685	0.569895	0.146562	0.508281	WP_010951677.1	PP_0315	glycine-betaine demethylase subunit GbcA
gene-M8001_RS01695	0.12316	0.809742	0.946937	WP_010951679.1	PP_0317	methyl-accepting chemotaxis protein
gene-M8001_RS01710	-0.262735	0.434731	0.781813	WP_010951680.1	PP_0320	methyl-accepting chemotaxis protein McpH
gene-M8001_RS01715	0.456053	0.127937	0.475639	WP_010951681.1	PP_0321	low specificity L-threonine aldolase
gene-M8001_RS01730	0.607166	0.134883	0.486165	WP_010951682.1	PP_0324	sarcosine oxidase subunit delta
gene-M8001_RS01735	0.106407	0.743588	0.924658	WP_010951683.1	PP_0325	sarcosine oxidase subunit alpha
gene-M8001_RS01755	0.407718	0.503843	0.825448	WP_010951684.1	PP_0329	hypothetical protein
gene-M8001_RS01770	-0.111717	0.687316	0.904673	WP_010951687.1	PP_0332	acyltransferase
gene-M8001_RS01775	-0.31544	0.412253	0.767988	WP_010951688.1	PP_0333	ATP-dependent zinc protease
gene-M8001_RS01780	0.30321	0.358375	0.72565	WP_010951689.1	PP_0334	IS110 family transposase
gene-M8001_RS01785	-0.0976479	0.739507	0.922704	WP_010951690.1	PP_0335	glutathione S-transferase
gene-M8001_RS01790	-0.0526487	0.853103	0.963377	WP_010951691.1	PP_0336	peptide-methionine (S)-S-oxide reductase MsrA
gene-M8001_RS01795	0.263791	0.389333	0.750562	WP_010951692.1	PP_0337	EAL domain-containing protein
gene-M8001_RS01805	-0.205464	0.687788	0.904683	WP_010951693.1	PP_0339	pyruvate dehydrogenase (acetyl-transferring)%2C homodimeric type
gene-M8001_RS01810	0.189637	0.567477	0.859035	WP_010951694.1	PP_0340	bifunctional [glutamate--ammonia ligase]-adenylyl-L-tyrosine phosphorylase/[glutamate--ammonia-ligase] adenylyltransferase
gene-M8001_RS01815	-0.159538	0.630142	0.883211	WP_010951695.1	PP_0341	lipopolysaccharide heptosyltransferase II
gene-M8001_RS01825	-0.200347	0.554096	0.853043	WP_010951696.1	PP_0343	glycosyltransferase family 4 protein
gene-M8001_RS01830	0.0113016	0.976029	0.999694	WP_010951697.1	PP_0344	lipopolysaccharide core heptose(I) kinase RfaP
gene-M8001_RS01835	0.0491037	0.887997	0.973039	WP_010951698.1	PP_0345	LPS kinase
gene-M8001_RS01845	0.0132707	0.972888	0.999068	WP_010951699.1	PP_0347	LPS kinase
gene-M8001_RS01850	0.194989	0.670135	0.899373	WP_010951700.1	PP_0348	hypothetical protein
gene-M8001_RS01860	0.496116	0.229063	0.602365	WP_010951701.1	PP_0349	PepSY domain-containing protein
gene-M8001_RS01865	0.550946	0.256143	0.634403	WP_010951702.1	PP_0350	TonB-dependent siderophore receptor
gene-M8001_RS01870	-0.670302	0.0464874	0.296678	WP_010951703.1	PP_0351	FecR family protein
gene-M8001_RS01875	-0.403478	0.315132	0.691531	WP_010951704.1	PP_0352	RNA polymerase sigma factor
gene-M8001_RS01880	-1.85483	3.95312e-08	4.12548e-06	WP_010951705.1	PP_0353	3'-5' exonuclease
gene-M8001_RS01885	-1.28165	5.7407e-05	0.00251722	WP_010951706.1	PP_0354	DUF294 nucleotidyltransferase-like domain-containing protein
gene-M8001_RS01895	-0.315963	0.338365	0.711835	WP_010951708.1	PP_0356	malate synthase G
gene-M8001_RS01900	1.12663	0.00701067	0.0935592	WP_010951709.1	PP_0357	glycine cleavage system protein R
gene-M8001_RS01905	0.0237141	0.958708	0.993485	WP_010951710.1	PP_0358	EamA family transporter RarD
gene-M8001_RS01915	0.32216	0.296998	0.671739	WP_010951712.1	PP_0360	TOBE domain-containing protein
gene-M8001_RS01920	0.468032	0.293565	0.670676	WP_010951713.1	PP_0361	ComF family protein
gene-M8001_RS01925	-0.108333	0.785892	0.938976	WP_010951714.1	PP_0362	biotin synthase BioB
gene-M8001_RS01930	-0.245745	0.523028	0.834211	WP_010951715.1	PP_0363	8-amino-7-oxononanoate synthase
gene-M8001_RS01935	-0.221954	0.505553	0.826448	WP_010951716.1	PP_0364	alpha/beta fold hydrolase
gene-M8001_RS01940	-0.275128	0.398102	0.75786	WP_010951717.1	PP_0365	malonyl-ACP O-methyltransferase BioC
gene-M8001_RS01945	0.170827	0.557906	0.855499	WP_010951718.1	PP_0366	dethiobiotin synthase
gene-M8001_RS01955	1.51353	0.000820359	0.0206794	WP_010951720.1	PP_0368	phenylacyl-CoA dehydrogenase
gene-M8001_RS01965	1.52271	2.53539e-05	0.00130987	WP_010951722.1	PP_0370	acyl-CoA dehydrogenase C-terminal domain-containing protein
gene-M8001_RS01970	0.571761	0.0956183	0.414946	WP_010951723.1	PP_0371	LysR family transcriptional regulator
gene-M8001_RS01975	1.21574	0.00343686	0.0584154	WP_010951724.1	PP_0372	aminotransferase class III-fold pyridoxal phosphate-dependent enzyme
gene-M8001_RS01990	-1.74545	0.00100244	0.0242047	WP_010951726.1	PP_0375	S9 family peptidase
gene-M8001_RS01995	-1.50055	0.00378996	0.0616075	WP_010951727.1	PP_0376	pyrroloquinoline quinone biosynthesis protein PqqE
gene-M8001_RS02000	-1.24504	0.00669899	0.0915061	WP_010951728.1	PP_0377	pyrroloquinoline quinone biosynthesis peptide chaperone PqqD
gene-M8001_RS02010	-1.04902	0.0115199	0.127896	WP_010951729.1	PP_0379	pyrroloquinoline quinone biosynthesis protein PqqB
gene-M8001_RS02020	-0.00620194	0.978757	1	WP_010951730.1	PP_0381	pyrroloquinoline quinone biosynthesis protein PqqF
gene-M8001_RS02025	0.0572099	0.847194	0.962639	WP_010951731.1	PP_0382	carbon-nitrogen hydrolase family protein
gene-M8001_RS02030	0.612749	0.0416595	0.283415	WP_010951732.1	PP_0383	FAD-dependent oxidoreductase
gene-M8001_RS02035	-0.191203	0.608407	0.875046	WP_010951733.1	PP_0384	Lrp/AsnC family transcriptional regulator
gene-M8001_RS02055	0.155528	0.62756	0.882406	WP_010951734.1	PP_0386	bifunctional diguanylate cyclase/phosphodiesterase
gene-M8001_RS02065	-0.117067	0.722482	0.916962	WP_010951735.1	PP_0388	DNA primase
gene-M8001_RS02075	-0.711836	0.0374622	0.268987	WP_010951736.1	PP_0390	tRNA (adenosine(37)-N6)-threonylcarbamoyltransferase complex transferase subunit TsaD
gene-M8001_RS02080	-0.00224529	0.975816	0.999694	WP_010951737.1	PP_0391	glycerol-3-phosphate 1-O-acyltransferase PlsY
gene-M8001_RS02090	0.0578988	0.845529	0.962014	WP_010951738.1	PP_0393	2-amino-4-hydroxy-6-hydroxymethyldihydropteridine diphosphokinase
gene-M8001_RS02095	0.0958566	0.755829	0.92884	WP_010951739.1	PP_0394	CCA tRNA nucleotidyltransferase
gene-M8001_RS02100	-0.25602	0.536405	0.841612	WP_010951740.1	PP_0395	SpoVR family protein
gene-M8001_RS02115	0.484226	0.0987452	0.421302	WP_010951742.1	PP_0398	thiosulfate sulfurtransferase GlpE
gene-M8001_RS02150	0.0405433	0.905069	0.977698	WP_010951744.1	PP_0405	phosphotransferase
gene-M8001_RS02155	0.280693	0.352172	0.722056	WP_010951745.1	PP_0406	nucleotidyltransferase family protein
gene-M8001_RS02160	0.11887	0.686844	0.904673	WP_010951746.1	PP_0407	TerB family tellurite resistance protein
gene-M8001_RS02165	-0.0328139	0.897883	0.977698	WP_010951747.1	PP_0408	alpha/beta hydrolase family protein
gene-M8001_RS02170	0.289381	0.345559	0.716301	WP_010951748.1	PP_0409	sensor histidine kinase
gene-M8001_RS02185	1.03034	0.0432139	0.286883	WP_010951750.1	PP_0412	ABC transporter substrate-binding protein
gene-M8001_RS02190	0.848852	0.0607637	0.338383	WP_010951751.1	PP_0413	ABC transporter permease
gene-M8001_RS02205	-0.357802	0.338235	0.711835	WP_010951753.1	PP_0416	phosphoglycolate phosphatase
gene-M8001_RS02210	-0.154253	0.663443	0.897131	WP_010951754.1	PP_0417	anthranilate synthase component I
gene-M8001_RS02215	-0.294194	0.346822	0.71708	WP_010951755.1	PP_0418	autotransporter domain-containing SGNH/GDSL hydrolase family protein
gene-M8001_RS02225	0.11481	0.728417	0.919257	WP_010951756.1	PP_0421	anthranilate phosphoribosyltransferase
gene-M8001_RS02230	0.279022	0.384444	0.74791	WP_010951757.1	PP_0422	indole-3-glycerol phosphate synthase TrpC
gene-M8001_RS02235	-0.337793	0.289895	0.667297	WP_010951758.1	PP_0423	lipoate--protein ligase family protein
gene-M8001_RS02240	-0.0590557	0.826274	0.955286	WP_010951759.1	PP_0424	cAMP-activated global transcriptional regulator CRP
gene-M8001_RS02250	-0.104575	0.714432	0.913255	WP_010951760.1	PP_0426	DUF2157 domain-containing protein
gene-M8001_RS02255	0.0528227	0.884279	0.971436	WP_010951761.1	PP_0427	2-polyprenyl-3-methyl-6-methoxy-1%2C4-benzoquinone monooxygenase
gene-M8001_RS02265	-0.129796	0.705831	0.909173	WP_010951762.1	PP_0429	SDR family oxidoreductase
gene-M8001_RS02270	0.339441	0.230879	0.604478	WP_010951763.1	PP_0430	nitronate monooxygenase family protein
gene-M8001_RS02275	0.197865	0.574742	0.860922	WP_010951764.1	PP_0431	protoporphyrinogen oxidase HemJ
gene-M8001_RS02280	0.183877	0.572816	0.860345	WP_010951765.1	PP_0432	N-acetyl-gamma-glutamyl-phosphate reductase
gene-M8001_RS02290	-0.619681	0.0459028	0.295152	WP_010951767.1	PP_0434	anhydro-N-acetylmuramic acid kinase
gene-M8001_RS02300	-0.495633	0.180285	0.5517	WP_010951769.1	PP_0436	tyrosine--tRNA ligase
gene-M8001_RS02320	-0.579416	0.0675242	0.357707	WP_010951770.1	PP_0437	bifunctional biotin--[acetyl-CoA-carboxylase] ligase/biotin operon repressor BirA
gene-M8001_RS02325	-0.437625	0.143674	0.504504	WP_010951771.1	PP_0438	pantothenate kinase
gene-M8001_RS02360	-0.57178	0.117229	0.456031	WP_010951773.1	PP_0441	preprotein translocase subunit SecE
gene-M8001_RS02395	0.677761	0.170113	0.542033	WP_010951774.1	PP_0448	DNA-directed RNA polymerase subunit beta'
gene-M8001_RS02415	0.467288	0.312786	0.689091	WP_010951775.1	PP_0452	elongation factor Tu
gene-M8001_RS02525	0.207628	0.645106	0.888492	WP_010951776.1	PP_0474	preprotein translocase subunit SecY
gene-M8001_RS02560	-0.0100338	0.969166	0.997019	WP_010951777.1	PP_0481	catalase
gene-M8001_RS02570	-0.199882	0.556717	0.855379	WP_010951778.1	PP_0483	excinuclease ABC subunit UvrA
gene-M8001_RS02575	0.0114151	0.973519	0.999374	WP_010951779.1	PP_0484	MFS transporter
gene-M8001_RS02595	1.33758	0.000108709	0.00417092	WP_010951782.1	PP_0488	SDR family NAD(P)-dependent oxidoreductase
gene-M8001_RS02610	-0.0452806	0.908791	0.978419	WP_010951783.1	PP_0491	formate dehydrogenase subunit gamma
gene-M8001_RS02620	0.79192	0.0137519	0.142376	WP_010951785.1	PP_0493	L-seryl-tRNA(Sec) selenium transferase
gene-M8001_RS02625	0.101992	0.758318	0.929186	WP_010951786.1	PP_0494	selenocysteine-specific translation elongation factor
gene-M8001_RS02640	-0.642975	0.0602809	0.33766	WP_010951788.1	PP_0496	alanine:cation symporter family protein
gene-M8001_RS02670	-0.462989	0.124299	0.470469	WP_010951790.1	PP_0501	NAD-dependent epimerase/dehydratase family protein
gene-M8001_RS02675	0.214584	0.586058	0.866182	WP_010951791.1	PP_0502	helix-turn-helix transcriptional regulator
gene-M8001_RS02680	0.336937	0.315758	0.691822	WP_010951792.1	PP_0503	MFS transporter
gene-M8001_RS02685	-1.5312	0.0380651	0.270604	WP_010951793.1	PP_0504	outer membrane beta-barrel protein
gene-M8001_RS02695	-0.514759	0.1342	0.485011	WP_010951795.1	PP_0506	ABC transporter permease
gene-M8001_RS02700	-0.963598	0.00191007	0.0378964	WP_010951796.1	PP_0507	ABC transporter ATP-binding protein
gene-M8001_RS02705	-0.574307	0.0504546	0.310829	WP_010951797.1	PP_0508	DUF2796 domain-containing protein
gene-M8001_RS02710	-0.151033	0.692631	0.905575	WP_010951798.1	PP_0509	hypothetical protein
gene-M8001_RS02715	0.233398	0.414366	0.769726	WP_010951799.1	PP_0510	thioredoxin
gene-M8001_RS02760	-0.518552	0.163546	0.53431	WP_010951802.1	PP_0519	thiamine-phosphate kinase
gene-M8001_RS02765	-0.557431	0.0899953	0.405873	WP_010951803.1	PP_0520	phosphatidylglycerophosphatase A
gene-M8001_RS02770	-0.296532	0.356712	0.723791	WP_010951804.1	PP_0521	transporter substrate-binding domain-containing protein
gene-M8001_RS02780	-0.301837	0.29607	0.671444	WP_010951805.1	PP_0523	hypothetical protein
gene-M8001_RS02785	-0.32895	0.278338	0.657138	WP_010951806.1	PP_0524	cobalamin-binding protein
gene-M8001_RS02800	-0.628306	0.0822142	0.390065	WP_010951809.1	PP_0527	1-deoxy-D-xylulose-5-phosphate synthase
gene-M8001_RS02805	-0.49854	0.109868	0.443462	WP_010951810.1	PP_0528	(2E%2C6E)-farnesyl diphosphate synthase
gene-M8001_RS02815	0.133447	0.692271	0.905558	WP_010951811.1	PP_0530	3%2C4-dihydroxy-2-butanone-4-phosphate synthase
gene-M8001_RS02825	-0.32764	0.386411	0.749143	WP_010951813.1	PP_0532	alpha/beta hydrolase
gene-M8001_RS02830	0.217529	0.5337	0.839062	WP_010951814.1	PP_0533	sensor histidine kinase
gene-M8001_RS02835	0.0428601	0.931401	0.985811	WP_010951815.1	PP_0534	response regulator transcription factor
gene-M8001_RS02840	0.422462	0.235787	0.612412	WP_010951816.1	PP_0535	TonB-dependent siderophore receptor
gene-M8001_RS02845	1.49586	0.00129737	0.0286851	WP_010951817.1	PP_0536	hemerythrin domain-containing protein
gene-M8001_RS02860	-0.187756	0.545474	0.846662	WP_010951819.1	PP_0539	zinc-dependent peptidase
gene-M8001_RS02875	0.479473	0.136939	0.490287	WP_010951820.1	PP_0542	ethanolamine ammonia-lyase subunit EutC
gene-M8001_RS02880	0.546349	0.162398	0.532985	WP_010951821.1	PP_0543	ethanolamine ammonia-lyase subunit EutB
gene-M8001_RS02890	0.626854	0.106115	0.437322	WP_010951822.1	PP_0545	aldehyde dehydrogenase
gene-M8001_RS02900	-0.0733586	0.826678	0.955286	WP_010951824.1	PP_0547	UDP-N-acetylmuramate:L-alanyl-gamma-D-glutamyl-meso-diaminopimelate ligase
gene-M8001_RS02915	1.08086	0.00376687	0.0616075	WP_010951825.1	PP_0550	oxidoreductase
gene-M8001_RS02930	-1.271	0.00630188	0.0874492	WP_010951828.1	PP_0553	acetoin dehydrogenase dihydrolipoyllysine-residue acetyltransferase subunit
gene-M8001_RS02935	-1.15335	0.0162766	0.160855	WP_010951829.1	PP_0554	alpha-ketoacid dehydrogenase subunit beta
gene-M8001_RS02940	-0.695291	0.0757099	0.375303	WP_010951830.1	PP_0555	thiamine pyrophosphate-dependent dehydrogenase E1 component subunit alpha
gene-M8001_RS02945	-0.11123	0.792929	0.941452	WP_010951831.1	PP_0556	NAD(+)/NADH kinase
gene-M8001_RS02950	0.413491	0.327141	0.701645	WP_010951832.1	PP_0557	sigma-54-dependent Fis family transcriptional regulator
gene-M8001_RS02960	-1.00613	0.0424509	0.285273	WP_010951833.1	PP_0559	acetyl-CoA carboxylase biotin carboxyl carrier protein
gene-M8001_RS02965	-1.1959	0.00470247	0.0715181	WP_010951834.1	PP_0560	type II 3-dehydroquinate dehydratase
gene-M8001_RS02970	-0.455856	0.154778	0.523579	WP_010951835.1	PP_0561	protein-disulfide reductase DsbD
gene-M8001_RS02975	0.0727238	0.804782	0.944525	WP_010951836.1	PP_0562	methyl-accepting chemotaxis protein
gene-M8001_RS02980	-0.266693	0.418112	0.772551	WP_010951837.1	PP_0563	diguanylate cyclase
gene-M8001_RS02990	0.10133	0.728042	0.919257	WP_010951839.1	PP_0565	NUDIX hydrolase
gene-M8001_RS03000	0.0643312	0.84784	0.962639	WP_010951840.1	PP_0567	arginine decarboxylase
gene-M8001_RS03005	0.360473	0.392969	0.752768	WP_010951841.1	PP_0568	transposase
gene-M8001_RS03010	-0.315737	0.343117	0.715686	WP_010951842.1	PP_0569	MATE family efflux transporter
gene-M8001_RS03015	-0.251307	0.479985	0.810538	WP_010951843.1	PP_0570	alpha-2-macroglobulin family protein
gene-M8001_RS03025	-0.133551	0.67932	0.903744	WP_010951845.1	PP_0572	peptidoglycan glycosyltransferase PbpC
gene-M8001_RS03035	0.848987	0.0123913	0.134145	WP_010951847.1	PP_0574	response regulator transcription factor
gene-M8001_RS03040	0.905454	0.0132541	0.14	WP_010951848.1	PP_0575	A24 family peptidase
gene-M8001_RS03045	0.712601	0.0501159	0.310829	WP_010951849.1	PP_0576	DUF4136 domain-containing protein
gene-M8001_RS03055	0.130937	0.683288	0.904673	WP_010951851.1	PP_0578	methyltransferase domain-containing protein
gene-M8001_RS03065	0.0160437	0.962869	0.995216	WP_010951853.1	PP_0580	MaoC/PaaZ C-terminal domain-containing protein
gene-M8001_RS03075	0.565295	0.0692462	0.361688	WP_010951855.1	PP_0582	acetyl-CoA C-acetyltransferase
gene-M8001_RS03080	0.316073	0.291387	0.668358	WP_010951856.1	PP_0583	helix-turn-helix transcriptional regulator
gene-M8001_RS03085	0.867775	0.0178413	0.16883	WP_010951857.1	PP_0584	methyl-accepting chemotaxis protein
gene-M8001_RS03095	0.950245	0.00154993	0.032611	WP_010951858.1	PP_0586	heavy metal translocating P-type ATPase
gene-M8001_RS03100	-0.00741085	1	1	WP_010951859.1	PP_0587	hypothetical protein
gene-M8001_RS03105	2.37155	4.08137e-10	6.86986e-08	WP_010951860.1	PP_0588	cation transporter
gene-M8001_RS03120	0.288972	0.362193	0.728618	WP_010951861.1	PP_0590	ArsR family transcriptional regulator
gene-M8001_RS03125	0.0548303	0.86436	0.966497	WP_010951862.1	PP_0591	adenosine deaminase
gene-M8001_RS03130	0.369368	0.269406	0.648978	WP_010951863.1	PP_0592	SDR family oxidoreductase
gene-M8001_RS03135	-0.0635352	0.898512	0.977698	WP_010951864.1	PP_0593	IMPACT family protein
gene-M8001_RS03150	1.78533	0.000204828	0.00685123	WP_010951866.1	PP_0596	aspartate aminotransferase family protein
gene-M8001_RS03195	0.153504	0.616985	0.87699	WP_010951867.1	PP_0599	MlaD family protein
gene-M8001_RS03210	-0.195602	0.518574	0.832614	WP_010951868.1	PP_0602	bifunctional riboflavin kinase/FAD synthetase
gene-M8001_RS03215	0.0266383	0.946348	0.98985	WP_010951869.1	PP_0603	isoleucine--tRNA ligase
gene-M8001_RS03225	0.174637	0.618275	0.878021	WP_010951871.1	PP_0605	FKBP-type peptidyl-prolyl cis-trans isomerase
gene-M8001_RS03230	0.207561	0.602162	0.872948	WP_010951872.1	PP_0606	4-hydroxy-3-methylbut-2-enyl diphosphate reductase
gene-M8001_RS03235	0.477175	0.468937	0.805047	WP_010951873.1	PP_0607	GspH/FimT family pseudopilin
gene-M8001_RS03245	0.424126	0.22777	0.602365	WP_010951875.1	PP_0609	prepilin-type N-terminal cleavage/methylation domain-containing protein
gene-M8001_RS03250	0.490219	0.16329	0.53431	WP_010951876.1	PP_0610	hypothetical protein
gene-M8001_RS03255	-0.47785	0.112558	0.446298	WP_010951877.1	PP_0611	prepilin-type N-terminal cleavage/methylation domain-containing protein
gene-M8001_RS03260	0.0321798	0.904818	0.977698	WP_010951878.1	PP_0612	glycine oxidase ThiO
gene-M8001_RS03265	-0.170417	0.626926	0.882303	WP_010951879.1	PP_0613	amidase
gene-M8001_RS03270	-0.358675	0.370187	0.735574	WP_010951880.1	PP_0614	Zn-dependent hydrolase
gene-M8001_RS03275	-0.00658895	0.976604	0.999694	WP_010951881.1	PP_0615	ABC transporter ATP-binding protein
gene-M8001_RS03280	-0.29779	0.48365	0.813567	WP_010951882.1	PP_0616	ABC transporter ATP-binding protein
gene-M8001_RS03295	0.260123	0.489187	0.816564	WP_010951883.1	PP_0619	ABC transporter substrate-binding protein
gene-M8001_RS03300	0.11713	0.733603	0.921669	WP_010951884.1	PP_0620	FCD domain-containing protein
gene-M8001_RS03320	-0.297131	0.392614	0.752768	WP_010951886.1	PP_0624	peptidoglycan editing factor PgeF
gene-M8001_RS03325	1.01055	0.0111727	0.125645	WP_010951887.1	PP_0625	ATP-dependent chaperone ClpB
gene-M8001_RS03380	-0.187288	0.545057	0.846662	WP_010951889.1	PP_0630	DNA gyrase inhibitor YacG
gene-M8001_RS03390	0.220213	0.479142	0.810497	WP_010951890.1	PP_0632	A24 family peptidase
gene-M8001_RS03395	0.908241	0.00988197	0.116562	WP_010951891.1	PP_0633	type II secretion system F family protein
gene-M8001_RS03400	-0.0308172	0.942958	0.988611	WP_010951892.1	PP_0634	pilin
gene-M8001_RS03415	-0.169944	0.667522	0.898651	WP_010951894.1	PP_0636	cold shock domain-containing protein
gene-M8001_RS21110	-0.346663	0.51405	0.830209	WP_010951895.1	PP_0637 PP_4025 PP_4745	IS66-like element ISPpu15 family transposase
gene-M8001_RS03425	0.34471	0.312438	0.689054	WP_010951895.1	PP_0637 PP_4025 PP_4745	IS66-like element ISPpu15 family transposase
gene-M8001_RS24980	-0.108217	0.79919	0.943368	WP_010951895.1	PP_0637 PP_4025 PP_4745	IS66-like element ISPpu15 family transposase
gene-M8001_RS21105	-0.340332	0.485563	0.814947	WP_010951896.1	PP_0638	IS66 family insertion sequence element accessory protein TnpB
gene-M8001_RS03440	-0.0899418	0.759198	0.929608	WP_010951897.1	PP_0639	DUF4276 family protein
gene-M8001_RS03445	0.0926539	0.779713	0.936373	WP_010951898.1	PP_0640	ATP-binding protein
gene-M8001_RS03450	0.483926	0.165406	0.536384	WP_010951899.1	PP_0641	helix-turn-helix domain-containing protein
gene-M8001_RS03460	0.604582	0.176592	0.548698	WP_010951900.1	PP_0642	YitT family protein
gene-M8001_RS03465	-0.0864189	0.86376	0.966497	WP_010951901.1	PP_0643	hypothetical protein
gene-M8001_RS03475	0.0336646	0.959381	0.993485	WP_010951904.1	PP_0646	PAAR domain-containing protein
gene-M8001_RS03480	-0.323955	0.333674	0.708276	WP_010951905.1	PP_0647	hypothetical protein
gene-M8001_RS03485	-0.274387	0.455844	0.797391	WP_010951906.1	PP_0648	GFA family protein
gene-M8001_RS03490	-0.291531	0.377283	0.742891	WP_010951907.1	PP_0649	NUDIX domain-containing protein
gene-M8001_RS03500	0.307608	0.321408	0.697632	WP_010951909.1	PP_0651	GNAT family N-acetyltransferase
gene-M8001_RS03510	0.283167	0.609909	0.875854	WP_010951910.1	PP_0652	gluconate:H+ symporter
gene-M8001_RS03530	-0.185683	0.623196	0.880064	WP_010951914.1	PP_0656	amino acid ABC transporter permease
gene-M8001_RS03545	0.115105	0.775912	0.935165	WP_010951917.1	PP_0659	cystathionine gamma-synthase family protein
gene-M8001_RS03550	0.245711	0.552138	0.852584	WP_010951918.1	PP_0660	amino acid permease
gene-M8001_RS03555	0.0861782	0.771312	0.934023	WP_010951919.1	PP_0661	LysR substrate-binding domain-containing protein
gene-M8001_RS03560	0.311551	0.344377	0.71593	WP_010951920.1	PP_0662	threonine synthase
gene-M8001_RS03565	0.191547	0.634691	0.884798	WP_010951921.1	PP_0663	Lrp/AsnC family transcriptional regulator
gene-M8001_RS03570	0.603621	0.166759	0.53746	WP_010951922.1	PP_0664	homoserine dehydrogenase
gene-M8001_RS03575	0.724252	0.0312071	0.242503	WP_010951923.1	PP_0665	aldehyde dehydrogenase family protein
gene-M8001_RS03585	0.536657	0.140945	0.498622	WP_010951925.1	PP_0667	sigma-70 family RNA polymerase sigma factor
gene-M8001_RS03590	-0.0139229	0.969517	0.997019	WP_010951926.1	PP_0668	FecR family protein
gene-M8001_RS03595	0.313455	0.307326	0.682572	WP_010951927.1	PP_0669	TonB-dependent receptor
gene-M8001_RS03600	-0.600401	0.125153	0.471515	WP_010951928.1	PP_0670	bile acid:sodium symporter
gene-M8001_RS03610	-0.355805	0.293368	0.670629	WP_010951929.1	PP_0672	EAL domain-containing protein
gene-M8001_RS03620	0.159359	0.663524	0.897131	WP_010951931.1	PP_0674	energy-dependent translational throttle protein EttA
gene-M8001_RS03630	0.497523	0.182835	0.553063	WP_010951933.1	PP_0676	GreA/GreB family elongation factor
gene-M8001_RS03655	0.400829	0.195119	0.567981	WP_010951936.1	PP_0681	hypothetical protein
gene-M8001_RS03675	0.00398534	0.992255	1	WP_010951938.1	PP_0685	hypothetical protein
gene-M8001_RS03680	-0.0808928	0.827811	0.955286	WP_010951939.1	PP_0686	zinc ribbon domain-containing protein YjdM
gene-M8001_RS03685	-0.768627	0.0435015	0.288059	WP_010951940.1	PP_0687	polyprenyl synthetase family protein
gene-M8001_RS03710	0.197096	0.494022	0.820957	WP_010951941.1	PP_0692	CreA family protein
gene-M8001_RS03715	0.0715556	0.858934	0.965442	WP_010951942.1	PP_0693	Mks condensin complex protein MksF
gene-M8001_RS03735	-0.471451	0.096774	0.416006	WP_010951945.1	PP_0697	ribosomal protein S18-alanine N-acetyltransferase
gene-M8001_RS03745	0.309934	0.423674	0.774336	WP_010951946.1	PP_0698	LysR substrate-binding domain-containing protein
gene-M8001_RS03750	-0.000657381	1	1	WP_010951947.1	PP_0699	LysE family transporter
gene-M8001_RS03765	-0.0479572	0.866692	0.967746	WP_010951949.1	PP_0701	MFS transporter
gene-M8001_RS03775	0.287695	0.524533	0.834211	WP_010951950.1	PP_0702	MFS transporter
gene-M8001_RS03785	-0.144118	0.669258	0.899246	WP_010951952.1	PP_0704	sigma-70 family RNA polymerase sigma factor
gene-M8001_RS03790	0.335578	0.280963	0.658695	WP_010951953.1	PP_0705	DNA-3-methyladenine glycosylase
gene-M8001_RS03795	0.0548704	0.894215	0.976569	WP_010951954.1	PP_0706	bifunctional DNA-binding transcriptional regulator/O6-methylguanine-DNA methyltransferase Ada
gene-M8001_RS03805	0.114855	0.747778	0.925727	WP_010951956.1	PP_0708	aldehyde dehydrogenase family protein
gene-M8001_RS03810	0.719929	0.0933519	0.413317	WP_010951957.1	PP_0709	cytosine permease
gene-M8001_RS03820	1.11194	0.0012089	0.0274768	WP_010951959.1	PP_0711	hydrolase
gene-M8001_RS03825	1.00102	0.00547974	0.079647	WP_010951960.1	PP_0712	polyphosphate kinase 2
gene-M8001_RS03830	0.654967	0.0824914	0.390245	WP_010951961.1	PP_0713	monovalent cation:proton antiporter-2 (CPA2) family protein
gene-M8001_RS03835	0.171918	0.635162	0.884798	WP_010951962.1	PP_0714	AI-2E family transporter
gene-M8001_RS03840	-0.195512	0.650921	0.89077	WP_010951963.1	PP_0715	TolC family protein
gene-M8001_RS03845	-0.659337	0.156036	0.526302	WP_010951964.1	PP_0716	HlyD family secretion protein
gene-M8001_RS03850	-0.0141623	1	1	WP_010951965.1	PP_0717	DUF2955 domain-containing protein
gene-M8001_RS03855	0.618171	0.0761096	0.375369	WP_010951966.1	PP_0718	sulfate permease
gene-M8001_RS03885	-0.582823	0.09207	0.410484	WP_010951968.1	PP_0723	4-(cytidine 5'-diphospho)-2-C-methyl-D-erythritol kinase
gene-M8001_RS03890	-0.542658	0.0582661	0.334102	WP_010951969.1	PP_0724	lipoprotein insertase outer membrane protein LolB
gene-M8001_RS03895	-0.214402	0.496206	0.821708	WP_010951970.1	PP_0725	tetratricopeptide repeat protein
gene-M8001_RS03905	-0.140204	0.671987	0.89941	WP_010951971.1	PP_0726	phosphocholine cytidylyltransferase family protein
gene-M8001_RS03910	-0.878065	0.00989592	0.116562	WP_010951972.1	PP_0727	type 1 glutamine amidotransferase
gene-M8001_RS03915	-0.243388	0.462396	0.800259	WP_010951973.1	PP_0728	PEP-utilizing enzyme
gene-M8001_RS03920	-0.272468	0.367586	0.732645	WP_010951974.1	PP_0729	phosphoenolpyruvate synthase
gene-M8001_RS03925	-0.047769	0.908282	0.978419	WP_010951975.1	PP_0730	ATP-grasp domain-containing protein
gene-M8001_RS03935	-0.306353	0.293768	0.670838	WP_010951977.1	PP_0732	glutamyl-tRNA reductase
gene-M8001_RS03940	-0.426447	0.183788	0.554254	WP_010951978.1	PP_0733	peptide chain release factor 1
gene-M8001_RS03945	-0.246781	0.421821	0.774283	WP_010951979.1	PP_0734	peptide chain release factor N(5)-glutamine methyltransferase
gene-M8001_RS03950	-0.268483	0.364269	0.730202	WP_010951980.1	PP_0735	molybdopterin-synthase adenylyltransferase MoeB
gene-M8001_RS03955	-0.147828	0.624779	0.880869	WP_010951981.1	PP_0736	glutamate racemase
gene-M8001_RS03965	1.88975	4.95001e-06	0.00037984	WP_010951983.1	PP_0738	SDR family oxidoreductase
gene-M8001_RS03970	2.34864	5.46011e-09	7.49759e-07	WP_010951984.1	PP_0739	deoxyribodipyrimidine photo-lyase
gene-M8001_RS03975	3.28886	1.42766e-13	4.96634e-11	WP_010951985.1	PP_0740	MerR family transcriptional regulator
gene-M8001_RS03980	3.16991	1.67235e-09	2.64434e-07	WP_010951986.1	PP_0741	DUF523 and DUF1722 domain-containing protein
gene-M8001_RS03985	2.28003	3.48766e-08	3.714e-06	WP_010951987.1	PP_0742	NAD(P)/FAD-dependent oxidoreductase
gene-M8001_RS03990	2.1013	1.2324e-08	1.42904e-06	WP_010951988.1	PP_0743	TIGR01777 family oxidoreductase
gene-M8001_RS03995	1.2436	2.71073e-05	0.00137075	WP_010951989.1	PP_0744	ferrochelatase
gene-M8001_RS04010	-0.0809596	0.772422	0.93436	WP_010951990.1	PP_0747	hypoxanthine-guanine phosphoribosyltransferase
gene-M8001_RS04015	-0.180961	0.597421	0.871627	WP_010951991.1	PP_0748	WbuC family cupin fold metalloprotein
gene-M8001_RS04030	-0.686136	0.0577451	0.332944	WP_010951993.1	PP_0751	malate dehydrogenase (quinone)
gene-M8001_RS04040	0.114366	0.704403	0.909173	WP_010951995.1	PP_0753	YajG family lipoprotein
gene-M8001_RS04060	1.24974	0.00246953	0.0461864	WP_010951999.1	PP_0757	CPXCG motif-containing cysteine-rich protein
gene-M8001_RS04070	-0.0178387	0.960136	0.993485	WP_010952000.1	PP_0758	SOS response-associated peptidase
gene-M8001_RS04085	-0.644221	0.0391882	0.274476	WP_010952002.1	PP_0761	class I SAM-dependent methyltransferase
gene-M8001_RS04090	0.108012	0.721827	0.916962	WP_010952003.1	PP_0762	2-hydroxyacid dehydrogenase
gene-M8001_RS04095	0.996884	0.00749776	0.0978083	WP_010952004.1	PP_0763	fatty acid--CoA ligase
gene-M8001_RS04100	0.453551	0.211132	0.584444	WP_010952006.1	PP_0765	DUF1302 domain-containing protein
gene-M8001_RS04105	-0.203297	0.566483	0.859035	WP_010952007.1	PP_0766	DUF1329 domain-containing protein
gene-M8001_RS04110	0.868521	0.0469467	0.298378	WP_010952008.1	PP_0767	LuxR C-terminal-related transcriptional regulator
gene-M8001_RS04120	0.46166	0.173594	0.545342	WP_010952009.1	PP_0769	HAMP domain-containing histidine kinase
gene-M8001_RS04130	0.274806	0.403971	0.761447	WP_010952011.1	PP_0771	type II toxin-antitoxin system ChpB family toxin
gene-M8001_RS04135	0.469711	0.161978	0.532912	WP_010952012.1	PP_0772	MBL fold metallo-hydrolase
gene-M8001_RS04145	-0.0154873	0.955852	0.993485	WP_010952014.1	PP_0774	phosphate acetyltransferase
gene-M8001_RS04150	0.0998524	0.73577	0.921961	WP_010952015.1	PP_0775	DUF3565 domain-containing protein
gene-M8001_RS04165	0.421362	0.211516	0.584581	WP_010952016.1	PP_0778	glycosyltransferase family 1 protein
gene-M8001_RS04180	0.45421	0.562464	0.858311	WP_010952020.1	PP_0782	DUF1851 domain-containing protein
gene-M8001_RS04190	-0.157575	0.590023	0.866648	WP_010952022.1	PP_0785	sulfate transporter CysZ
gene-M8001_RS04200	-0.428975	0.179806	0.551081	WP_010952023.1	PP_0787	carboxylating nicotinate-nucleotide diphosphorylase
gene-M8001_RS04210	0.272371	0.379944	0.74504	WP_010952025.1	PP_0789	1%2C6-anhydro-N-acetylmuramyl-L-alanine amidase AmpD
gene-M8001_RS04215	0.219226	0.458862	0.799179	WP_010952026.1	PP_0790	regulatory signaling modulator protein AmpE
gene-M8001_RS04220	-0.0347399	0.931961	0.985866	WP_010952027.1	PP_0791	TatD family hydrolase
gene-M8001_RS04225	-0.100863	0.725142	0.917951	WP_010952028.1	PP_0792	catabolite repressor/activator
gene-M8001_RS04230	-0.113414	0.759631	0.929805	WP_010952029.1	PP_0793	phosphoenolpyruvate--protein phosphotransferase
gene-M8001_RS04235	-0.0444539	0.901518	0.977698	WP_010952030.1	PP_0794	1-phosphofructokinase
gene-M8001_RS04240	-0.108715	0.769706	0.933143	WP_010952031.1	PP_0795	PTS fructose-like transporter subunit IIB
gene-M8001_RS04255	-0.319361	0.290218	0.667305	WP_010952034.1	PP_0798	sensor domain-containing diguanylate cyclase
gene-M8001_RS04260	-0.259792	0.470058	0.805194	WP_010952035.1	PP_0799	OprD family porin
gene-M8001_RS04280	1.02913	0.0113428	0.126738	WP_010952038.1	PP_0802	chemotaxis protein
gene-M8001_RS04285	-0.514149	0.111165	0.445435	WP_010952039.1	PP_0803	HlyD family type I secretion periplasmic adaptor subunit
gene-M8001_RS04290	-0.516067	0.136969	0.490287	WP_010952040.1	PP_0804	type I secretion system permease/ATPase
gene-M8001_RS04295	-0.148301	0.719287	0.916094	WP_010952041.1	PP_0805	TolC family outer membrane protein
gene-M8001_RS04300	0.340688	0.497792	0.823029	WP_010952042.1	PP_0806	Ig-like domain-containing protein
gene-M8001_RS04305	-0.505107	0.138618	0.493727	WP_010952043.1	PP_0807	nitric oxide reductase transcriptional regulator NorR
gene-M8001_RS04310	0.612321	0.0373586	0.268879	WP_010952044.1	PP_0808	NO-inducible flavohemoprotein
gene-M8001_RS04325	0.643677	0.2053	0.578941	WP_010952047.1	PP_0813	cytochrome o ubiquinol oxidase subunit I
gene-M8001_RS04330	0.986325	0.0276414	0.223057	WP_010952048.1	PP_0814	cytochrome o ubiquinol oxidase subunit III
gene-M8001_RS04345	-0.78009	0.0621218	0.342694	WP_010952049.1	PP_0817	alanine transaminase
gene-M8001_RS04375	-0.162231	0.583261	0.864586	WP_010952052.1	PP_0822	tRNA 2-selenouridine(34) synthase MnmH
gene-M8001_RS04380	-0.139927	0.64787	0.889049	WP_010952053.1	PP_0823	selenide%2C water dikinase SelD
gene-M8001_RS04385	-0.0703171	0.799947	0.943368	WP_010952054.1	PP_0824	putative selenate ABC transporter substrate-binding protein
gene-M8001_RS04390	-0.0206033	0.947539	0.98985	WP_010952055.1	PP_0825	ATP-binding cassette domain-containing protein
gene-M8001_RS04400	-0.278493	0.352796	0.723052	WP_010952056.1	PP_0827	phosphonate ABC transporter%2C permease protein PhnE
gene-M8001_RS04415	0.287705	0.392337	0.752768	WP_010952058.1	PP_0830	GNAT family N-acetyltransferase
gene-M8001_RS04430	-0.495968	0.228408	0.602365	WP_010952060.1	PP_0832	tRNA preQ1(34) S-adenosylmethionine ribosyltransferase-isomerase QueA
gene-M8001_RS04445	-0.303157	0.486259	0.815108	WP_010952061.1	PP_0835	protein translocase subunit SecD
gene-M8001_RS04450	0.0282952	0.94728	0.98985	WP_010952062.1	PP_0836	protein translocase subunit SecF
gene-M8001_RS04455	0.422171	0.201253	0.574474	WP_010952063.1	PP_0837	glycine zipper 2TM domain-containing protein
gene-M8001_RS04470	-0.343527	0.241659	0.617574	WP_010952064.1	PP_0840	serine O-acetyltransferase
gene-M8001_RS04495	0.222051	0.510212	0.828931	WP_010952065.1	PP_0845	co-chaperone HscB
gene-M8001_RS04500	0.275888	0.42872	0.778179	WP_010952066.1	PP_0846	Fe-S protein assembly chaperone HscA
gene-M8001_RS04520	-0.318213	0.398636	0.758323	WP_010952067.1	PP_0850	23S rRNA (adenine(2503)-C(2))-methyltransferase RlmN
gene-M8001_RS04530	-0.286112	0.394165	0.753431	WP_010952069.1	PP_0852	DUF4115 domain-containing protein
gene-M8001_RS04535	-0.287324	0.400583	0.759146	WP_010952070.1	PP_0853	flavodoxin-dependent (E)-4-hydroxy-3-methylbut-2-enyl-diphosphate synthase
gene-M8001_RS04555	0.230838	0.566836	0.859035	WP_010952071.1	PP_0857	ribosome biogenesis GTPase Der
gene-M8001_RS04565	-0.155689	0.587884	0.866648	WP_010952072.1	PP_0859	amidohydrolase
gene-M8001_RS04585	-0.251794	0.477156	0.810071	WP_010952075.1	PP_0863	sel1 repeat family protein
gene-M8001_RS04605	0.513225	0.0994371	0.423205	WP_010952078.1	PP_0867	TonB-dependent siderophore receptor
gene-M8001_RS04610	0.496487	0.407939	0.765207	WP_010952079.1	PP_0868	ABC transporter ATP-binding protein
gene-M8001_RS04615	0.243226	0.705837	0.909173	WP_010952080.1	PP_0869	ABC transporter permease
gene-M8001_RS04635	0.641703	0.0377824	0.269329	WP_010952083.1	PP_0873	polyamine ABC transporter substrate-binding protein
gene-M8001_RS04640	0.548556	0.160333	0.530512	WP_010952084.1	PP_0874	cupin domain-containing protein
gene-M8001_RS04650	-0.0696843	0.847344	0.962639	WP_010952086.1	PP_0876	nuclear transport factor 2 family protein
gene-M8001_RS04655	-0.12265	0.666999	0.898651	WP_010952088.1	PP_0878	ABC transporter ATP-binding protein
gene-M8001_RS04660	-0.192187	0.511338	0.829653	WP_010952089.1	PP_0879	ABC transporter ATP-binding protein
gene-M8001_RS04680	-0.785787	0.0714348	0.36397	WP_010952091.1	PP_0883	OprD family porin
gene-M8001_RS04685	-0.392732	0.188817	0.561208	WP_010952092.1	PP_0884	ABC transporter substrate-binding protein
gene-M8001_RS04690	0.516951	0.15849	0.528884	WP_010952093.1	PP_0885	ABC transporter substrate-binding protein
gene-M8001_RS04715	-0.346538	0.491943	0.819591	WP_010952096.1	PP_0890	hypothetical protein
gene-M8001_RS04720	-0.26832	0.354496	0.723687	WP_010952097.1	PP_0891	YceI family protein
gene-M8001_RS04725	-0.273911	0.347252	0.71708	WP_010952098.1	PP_0892	phosphatidylserine/phosphatidylglycerophosphate/cardiolipin synthase family protein
gene-M8001_RS04735	0.233741	0.58906	0.866648	WP_010952100.1	PP_0894	nuclear transport factor 2 family protein
gene-M8001_RS04740	0.301962	0.327338	0.701645	WP_010952101.1	PP_0895	GNAT family N-acetyltransferase
gene-M8001_RS04745	0.257259	0.399415	0.7587	WP_010952102.1	PP_0896	carbon-nitrogen hydrolase family protein
gene-M8001_RS04755	0.0173911	0.94782	0.989937	WP_010952104.1	PP_0899	iron-sulfur-binding ferredoxin reductase
gene-M8001_RS04760	-0.558742	0.209363	0.583576	WP_010952105.1	PP_0900	phosphatase PAP2 family protein
gene-M8001_RS04775	-1.56779	3.62045e-05	0.00176556	WP_010952107.1	PP_0903	class I SAM-dependent methyltransferase
gene-M8001_RS04785	-0.420605	0.194331	0.567443	WP_010952109.1	PP_0905	hypothetical protein
gene-M8001_RS04790	-0.0493808	0.90867	0.978419	WP_010952110.1	PP_0906	multidrug efflux RND transporter permease subunit
gene-M8001_RS04800	-0.459414	0.161225	0.53245	WP_010952112.1	PP_0908	DUF1513 domain-containing protein
gene-M8001_RS04805	-0.605283	0.0504005	0.310829	WP_010952113.1	PP_0909	hypothetical protein
gene-M8001_RS04810	-0.796176	0.0146099	0.149479	WP_010952114.1	PP_0910	c-type cytochrome
gene-M8001_RS04825	-0.110387	0.760488	0.929841	WP_010952117.1	PP_0913	peptidase
gene-M8001_RS04845	0.59494	0.0733053	0.369572	WP_010952120.1	PP_0917	LysR family transcriptional regulator ArgP
gene-M8001_RS04850	-0.158144	0.607413	0.875046	WP_010952121.1	PP_0918	NAD(P)-dependent oxidoreductase
gene-M8001_RS04860	0.635197	0.111614	0.446034	WP_010952123.1	PP_0920	alkene reductase
gene-M8001_RS04870	0.246447	0.466531	0.804336	WP_010952124.1	PP_0922	ACP phosphodiesterase
gene-M8001_RS04875	0.278054	0.536335	0.841612	WP_010952125.1	PP_0923	1-acyl-sn-glycerol-3-phosphate acyltransferase
gene-M8001_RS04885	0.518833	0.118727	0.457548	WP_010952126.1	PP_0925	hypothetical protein
gene-M8001_RS04900	-0.417816	0.183189	0.553811	WP_010952128.1	PP_0928	calcium/sodium antiporter
gene-M8001_RS04905	-0.403495	0.168942	0.540158	WP_010952129.1	PP_0929	septal ring lytic transglycosylase RlpA family protein
gene-M8001_RS04910	-0.118257	0.744734	0.924658	WP_010952130.1	PP_0930	Asp-tRNA(Asn)/Glu-tRNA(Gln) amidotransferase subunit GatB
gene-M8001_RS04915	-0.270834	0.457234	0.797408	WP_010952131.1	PP_0931	Asp-tRNA(Asn)/Glu-tRNA(Gln) amidotransferase subunit GatA
gene-M8001_RS04940	-0.37763	0.238476	0.616024	WP_010952134.1	PP_0936	Maf-like protein
gene-M8001_RS04945	-0.10459	0.752941	0.92884	WP_010952135.1	PP_0937	ribonuclease G
gene-M8001_RS04950	0.22487	0.51487	0.830209	WP_010952136.1	PP_0938	TIGR02099 family protein
gene-M8001_RS04955	0.46141	0.110558	0.444798	WP_010952137.1	PP_0939	carbon-nitrogen hydrolase family protein
gene-M8001_RS04960	0.394325	0.237404	0.61482	WP_010952138.1	PP_0940	metalloprotease TldD
gene-M8001_RS04985	-0.139668	0.693989	0.906215	WP_010952141.1	PP_0945	hypothetical protein
gene-M8001_RS05000	-0.437123	0.145477	0.50775	WP_010952144.1	PP_0948	HPr family phosphocarrier protein
gene-M8001_RS05005	-0.0163848	0.964883	0.995405	WP_010952145.1	PP_0949	RNase adapter RapZ
gene-M8001_RS05025	-0.43304	0.210267	0.584444	WP_010952146.1	PP_0953	LPS export ABC transporter ATP-binding protein
gene-M8001_RS05035	-0.417118	0.163691	0.53431	WP_010952147.1	PP_0955	LPS export ABC transporter periplasmic protein LptC
gene-M8001_RS05040	-0.416665	0.174796	0.546924	WP_010952148.1	PP_0956	HAD family hydrolase
gene-M8001_RS05045	-0.428523	0.228769	0.602365	WP_010952149.1	PP_0957	KpsF/GutQ family sugar-phosphate isomerase
gene-M8001_RS05050	-0.718264	0.0607155	0.338383	WP_010952150.1	PP_0958	ATP-binding cassette domain-containing protein
gene-M8001_RS05060	-0.310819	0.317979	0.694522	WP_010952152.1	PP_0960	outer membrane lipid asymmetry maintenance protein MlaD
gene-M8001_RS05065	-0.0780455	0.818526	0.951639	WP_010952153.1	PP_0961	ABC transporter substrate-binding protein
gene-M8001_RS05070	0.0157912	0.95565	0.993485	WP_010952154.1	PP_0962	STAS domain-containing protein
gene-M8001_RS05085	-0.429238	0.239482	0.6174	WP_010952155.1	PP_0965	ATP phosphoribosyltransferase
gene-M8001_RS05090	0.0856713	0.818757	0.951639	WP_010952156.1	PP_0966	histidinol dehydrogenase
gene-M8001_RS05095	0.396408	0.270811	0.649165	WP_010952157.1	PP_0967	histidinol-phosphate transaminase
gene-M8001_RS05105	0.19981	0.636424	0.885563	WP_010952159.1	PP_0969	FadR family transcriptional regulator
gene-M8001_RS05115	0.0907073	0.778465	0.935952	WP_010952161.1	PP_0971	nuclear transport factor 2 family protein
gene-M8001_RS05120	0.0401435	0.878521	0.968811	WP_010952162.1	PP_0972	GIY-YIG nuclease family protein
gene-M8001_RS05125	-0.282445	0.324269	0.69974	WP_010952163.1	PP_0973	nucleoid-associated protein YejK
gene-M8001_RS05135	-0.306011	0.428477	0.778179	WP_010952165.1	PP_0976	23S rRNA (adenine(1618)-N(6))-methyltransferase RlmF
gene-M8001_RS05140	-0.33401	0.364671	0.730461	WP_010952166.1	PP_0977	valine--tRNA ligase
gene-M8001_RS05145	0.065102	0.807723	0.945821	WP_010952167.1	PP_0978	hypothetical protein
gene-M8001_RS05150	-0.330603	0.297506	0.671739	WP_010952168.1	PP_0979	DNA polymerase III subunit chi
gene-M8001_RS05155	0.0614592	0.8559	0.964552	WP_010952169.1	PP_0980	leucyl aminopeptidase
gene-M8001_RS05165	-0.315806	0.337752	0.711835	WP_010952171.1	PP_0983	LPS export ABC transporter permease LptG
gene-M8001_RS05180	0.868272	0.00606969	0.085831	WP_010952173.1	PP_0986	glycine cleavage system aminomethyltransferase GcvT
gene-M8001_RS05185	1.05606	0.00275206	0.0495181	WP_010952174.1	PP_0987	L-serine ammonia-lyase
gene-M8001_RS05195	1.69972	0.00132135	0.029084	WP_010952175.1	PP_0989	glycine cleavage system protein GcvH
gene-M8001_RS05205	0.885929	0.0556648	0.325992	WP_010952177.1	PP_0991	DNA-binding domain-containing protein
gene-M8001_RS05210	1.38094	0.00118785	0.0274768	WP_010952178.1	PP_0992	DUF692 domain-containing protein
gene-M8001_RS05215	1.31323	0.0264346	0.215862	WP_010952179.1	PP_0993	DUF2282 domain-containing protein
gene-M8001_RS05225	0.187466	0.650365	0.89071	WP_010952181.1	PP_0995	DUF1109 domain-containing protein
gene-M8001_RS05230	-0.0424736	0.976159	0.999694	WP_010952182.1	PP_0996	sodium/glutamate symporter
gene-M8001_RS05245	-0.0915827	0.813927	0.948359	WP_010952184.1	PP_0999	carbamate kinase
gene-M8001_RS05250	-0.0340491	0.932731	0.985866	WP_010952185.1	PP_1000	ornithine carbamoyltransferase
gene-M8001_RS05255	-0.0475387	0.904789	0.977698	WP_010952186.1	PP_1001	arginine deiminase
gene-M8001_RS05260	-0.114294	0.730923	0.919979	WP_010952187.1	PP_1002	arginine-ornithine antiporter
gene-M8001_RS05270	-0.0974918	0.861301	0.966382	WP_010952188.1	PP_1004	YbaN family protein
gene-M8001_RS05275	0.179251	0.534073	0.839142	WP_010952189.1	PP_1005	biliverdin-producing heme oxygenase
gene-M8001_RS05295	0.0801543	0.867784	0.967746	WP_010952192.1	PP_1009	type I glyceraldehyde-3-phosphate dehydrogenase
gene-M8001_RS05305	-0.240652	0.587944	0.866648	WP_010952193.1	PP_1011	glucokinase
gene-M8001_RS05310	-0.282679	0.515181	0.830209	WP_010952194.1	PP_1012	two-component system response regulator GltR
gene-M8001_RS05315	-0.595637	0.193946	0.567271	WP_010952195.1	PP_1013	ATP-binding protein
gene-M8001_RS05320	0.0162747	0.966579	0.996443	WP_010952196.1	PP_1014	AGE family epimerase/isomerase
gene-M8001_RS05325	1.4561	0.00502003	0.0748414	WP_010952197.1	PP_1015	ABC transporter substrate-binding protein
gene-M8001_RS05335	0.92201	0.133106	0.483904	WP_010952198.1	PP_1017	carbohydrate ABC transporter permease
gene-M8001_RS05345	1.0896	0.0917786	0.410484	WP_010952199.1	PP_1019	carbohydrate porin
gene-M8001_RS05360	-1.30094	0.00394469	0.0625273	WP_010952201.1	PP_1022	glucose-6-phosphate dehydrogenase
gene-M8001_RS05375	0.976373	0.00915634	0.111275	WP_010952204.1	PP_1025	2-isopropylmalate synthase
gene-M8001_RS05380	-0.306588	0.283696	0.659975	WP_010952205.1	PP_1026	M23 family metallopeptidase
gene-M8001_RS05385	-0.160204	0.578716	0.862661	WP_010952206.1	PP_1027	exodeoxyribonuclease VII large subunit
gene-M8001_RS05390	0.472789	0.181659	0.552651	WP_010952207.1	PP_1028	LysR substrate-binding domain-containing protein
gene-M8001_RS05395	0.624901	0.12514	0.471515	WP_010952208.1	PP_1029	sulfite exporter TauE/SafE family protein
gene-M8001_RS05410	-0.319788	0.428546	0.778179	WP_010952209.1	PP_1032	glutamine-hydrolyzing GMP synthase
gene-M8001_RS05435	-0.185528	0.648197	0.889049	WP_010952214.1	PP_1037	phosphoribosylformylglycinamidine synthase
gene-M8001_RS05440	-0.0209302	0.954441	0.993395	WP_010952215.1	PP_1038	YqfO family protein
gene-M8001_RS05445	0.476734	0.366732	0.732061	WP_010952216.1	PP_1039	twin-arginine translocase subunit TatC
gene-M8001_RS05460	0.830925	0.0851856	0.394409	WP_010952217.1	PP_1042	type II secretion system minor pseudopilin GspK
gene-M8001_RS05465	-0.0833991	0.864275	0.966497	WP_010952218.1	PP_1043	PhoX family phosphatase
gene-M8001_RS05490	0.768897	0.428908	0.778179	WP_010952223.1	PP_1048	type II secretion system inner membrane protein GspF
gene-M8001_RS05500	0.780575	0.222997	0.596412	WP_010952225.1	PP_1050	type II secretion system minor pseudopilin GspH
gene-M8001_RS05520	0.692113	0.428071	0.778179	WP_010952229.1	PP_1054	type II secretion system protein GspM
gene-M8001_RS05530	0.909719	0.00759229	0.0985487	WP_010952231.1	PP_1056	siderophore-interacting protein
gene-M8001_RS05540	0.990833	0.00708922	0.0936495	WP_010952232.1	PP_1058	transglycosylase domain-containing protein
gene-M8001_RS05550	0.169139	0.567824	0.859035	WP_010952233.1	PP_1060	FMN-binding glutamate synthase family protein
gene-M8001_RS05555	0.608473	0.124558	0.47055	WP_010952234.1	PP_1061	DEAD/DEAH box helicase
gene-M8001_RS05560	-0.45413	0.186025	0.55786	WP_010952235.1	PP_1062	NUDIX domain-containing protein
gene-M8001_RS05575	-1.32187	0.000493045	0.0138318	WP_010952237.1	PP_1065	GlpM family protein
gene-M8001_RS05580	-1.43301	0.000294139	0.00897553	WP_010952238.1	PP_1066	sigma-54 dependent transcriptional regulator
gene-M8001_RS05595	-2.77008	7.54845e-12	1.87561e-09	WP_010952241.1	PP_1069	ABC transporter permease subunit
gene-M8001_RS05600	-2.65596	6.79718e-09	8.7066e-07	WP_010952242.1	PP_1070	amino acid ABC transporter permease
gene-M8001_RS05610	0.320122	0.334019	0.708276	WP_010952244.1	PP_1072	leucine-rich repeat domain-containing protein
gene-M8001_RS05620	-0.564518	0.0592628	0.337223	WP_010952246.1	PP_1074	DNA-binding transcriptional repressor GlpR
gene-M8001_RS05625	-0.487509	0.22394	0.597096	WP_010952247.1	PP_1075	glycerol kinase GlpK
gene-M8001_RS05640	-0.633752	0.0666816	0.355235	WP_010952248.1	PP_1078	ABC transporter ATP-binding protein
gene-M8001_RS05645	-0.691908	0.0304745	0.239482	WP_010952249.1	PP_1079	ornithine carbamoyltransferase
gene-M8001_RS05650	2.51841	3.68518e-07	3.4338e-05	WP_010952250.1	PP_1080	molybdopterin-dependent oxidoreductase
gene-M8001_RS05655	0.231598	0.553248	0.852584	WP_010952251.1	PP_1081	Grx4 family monothiol glutaredoxin
gene-M8001_RS05680	0.0138554	0.971209	0.997594	WP_010952253.1	PP_1086	dihydroorotase
gene-M8001_RS05695	1.08716	0.0191242	0.176089	WP_010952255.1	PP_1089	hypothetical protein
gene-M8001_RS05705	-0.0311455	0.907789	0.978419	WP_010952256.1	PP_1091	hypothetical protein
gene-M8001_RS05710	-0.304281	0.353834	0.723687	WP_010952257.1	PP_1092	endonuclease III
gene-M8001_RS05720	-0.100497	0.745888	0.925	WP_010952259.1	PP_1094	RnfABCDGE type electron transport complex subunit G
gene-M8001_RS05725	0.0177239	0.949685	0.990893	WP_010952260.1	PP_1095	RnfABCDGE type electron transport complex subunit D
gene-M8001_RS05730	-0.178032	0.525813	0.834211	WP_010952261.1	PP_1096	electron transporter RnfA
gene-M8001_RS05735	-0.33562	0.343167	0.715686	WP_010952262.1	PP_1097	methionine--tRNA ligase
gene-M8001_RS05740	-0.0629753	0.836598	0.95879	WP_010952263.1	PP_1098	iron-sulfur cluster carrier protein ApbC
gene-M8001_RS05760	0.762048	0.0422603	0.285203	WP_010952265.1	PP_1102	ligase-associated DNA damage response endonuclease PdeM
gene-M8001_RS05765	0.483603	0.169972	0.542033	WP_010952266.1	PP_1103	ligase-associated DNA damage response DEXH box helicase
gene-M8001_RS05770	0.467624	0.133356	0.483904	WP_010952267.1	PP_1104	M14 family metallopeptidase
gene-M8001_RS05775	0.0636714	0.894596	0.976569	WP_010952268.1	PP_1105	ATP-dependent DNA ligase
gene-M8001_RS05780	-0.0239614	0.883373	0.971407	WP_010952269.1	PP_1106	ligase-associated DNA damage response exonuclease
gene-M8001_RS05785	-0.148116	0.604326	0.874192	WP_010952271.1	PP_1108	penicillin acylase family protein
gene-M8001_RS05790	0.222221	0.468788	0.805047	WP_010952272.1	PP_1109	PLP-dependent aminotransferase family protein
gene-M8001_RS05800	0.182	0.615339	0.876081	WP_010952274.1	PP_1111	alanyl-tRNA editing protein
gene-M8001_RS05805	0.103856	0.778775	0.936108	WP_010952275.1	PP_1112	MFS transporter
gene-M8001_RS05810	0.164527	0.652645	0.891248	WP_010952276.1	PP_1113	pyridoxal-phosphate dependent enzyme
gene-M8001_RS05815	0.297067	0.336788	0.711194	WP_010952277.1	PP_1114	SEC-C metal-binding domain-containing protein
gene-M8001_RS05835	0.398684	0.316149	0.691822	WP_010952279.1	PP_1116	recombinase family protein
gene-M8001_RS05845	1.86808	0.00132656	0.029084	WP_010952280.1	PP_1117	hypothetical protein
gene-M8001_RS05855	-0.100266	0.739139	0.922465	WP_010952281.1	PP_1118	recombinase family protein
gene-M8001_RS05865	0.428457	0.195903	0.568648	WP_010952283.1	PP_1120	DUF6231 family protein
gene-M8001_RS05870	0.70773	0.0957397	0.414946	WP_010952284.1	PP_1121	OmpA family protein
gene-M8001_RS05885	-0.0943326	0.806019	0.945337	WP_010952286.1	PP_1124	CopD family protein
gene-M8001_RS05900	-0.796662	0.0288341	0.229354	WP_010952288.1	PP_1127	EstA family serine hydrolase
gene-M8001_RS05910	-0.362909	0.228635	0.602365	WP_010952290.1	PP_1129	pyridoxamine 5'-phosphate oxidase
gene-M8001_RS05925	0.181512	0.600146	0.872072	WP_010952292.1	PP_1132	Na+/H+ antiporter NhaA
gene-M8001_RS05935	-0.203569	0.563557	0.858831	WP_010952294.1	PP_1134	NAD(P)/FAD-dependent oxidoreductase
gene-M8001_RS05945	-0.263696	0.429077	0.778215	WP_010952296.1	PP_1136	hypothetical protein
gene-M8001_RS05955	-0.0787052	0.819515	0.952177	WP_010952297.1	PP_1138	high-affinity branched-chain amino acid ABC transporter ATP-binding protein LivG
gene-M8001_RS05960	-0.134611	0.716073	0.914457	WP_010952298.1	PP_1139	high-affinity branched-chain amino acid ABC transporter permease LivM
gene-M8001_RS05970	-0.302506	0.444511	0.788215	WP_010952299.1	PP_1141	branched-chain amino acid ABC transporter substrate-binding protein
gene-M8001_RS05980	-0.495582	0.0854394	0.394883	WP_010952301.1	PP_1143	NAD(P)-dependent oxidoreductase
gene-M8001_RS05985	0.891967	0.0298727	0.236162	WP_010952302.1	PP_1144	EAL domain-containing protein
gene-M8001_RS05990	-0.136458	0.707648	0.909979	WP_010952303.1	PP_1145	RNA polymerase-associated protein RapA
gene-M8001_RS05995	0.392683	0.246115	0.623911	WP_010952304.1	PP_1146	hypothetical protein
gene-M8001_RS06000	0.97919	0.0183849	0.172361	WP_010952305.1	PP_1147	hypothetical protein
gene-M8001_RS06010	0.263774	0.349666	0.720315	WP_010952307.1	PP_1150	FUSC family protein
gene-M8001_RS06015	-0.299098	0.653064	0.891264	WP_010952308.1	PP_1151	DUF1656 domain-containing protein
gene-M8001_RS06020	0.0808822	0.791782	0.940906	WP_010952309.1	PP_1152	HlyD family secretion protein
gene-M8001_RS06030	1.76701	2.28642e-05	0.0012174	WP_010952311.1	PP_1154	EAL domain-containing protein
gene-M8001_RS06035	2.46689	3.15876e-11	7.16627e-09	WP_010952312.1	PP_1155	diguanylate cyclase
gene-M8001_RS06040	0.199399	0.60516	0.874333	WP_010952313.1	PP_1156	formate/nitrite transporter family protein
gene-M8001_RS06070	0.247065	0.519778	0.833221	WP_010952314.1	PP_1159	hypothetical protein
gene-M8001_RS06075	0.414481	0.215083	0.58764	WP_010952315.1	PP_1160	asparaginase
gene-M8001_RS06085	0.268754	0.424002	0.774394	WP_010952317.1	PP_1162	glutathione S-transferase
gene-M8001_RS06090	0.467099	0.192579	0.56422	WP_010952318.1	PP_1163	pyridoxamine 5'-phosphate oxidase family protein
gene-M8001_RS06095	0.221752	0.492413	0.820024	WP_010952319.1	PP_1164	LysR family transcriptional regulator
gene-M8001_RS06100	-0.0965545	0.81799	0.951506	WP_010952320.1	PP_1165	aldose 1-epimerase
gene-M8001_RS06105	-0.00859839	0.970332	0.997084	WP_010952321.1	PP_1166	DMT family transporter
gene-M8001_RS06110	-0.303451	0.297411	0.671739	WP_010952322.1	PP_1167	TRAP transporter large permease
gene-M8001_RS06120	-0.147885	0.634002	0.884315	WP_010952323.1	PP_1169	TRAP transporter substrate-binding protein
gene-M8001_RS06125	0.120358	0.695405	0.907155	WP_010952324.1	PP_1170	SMP-30/gluconolactonase/LRE family protein
gene-M8001_RS06130	0.117618	0.762287	0.929841	WP_010952325.1	PP_1171	NAD(P)-dependent oxidoreductase
gene-M8001_RS06135	0.597265	0.231011	0.604522	WP_010952327.1	PP_1173	OprD family porin
gene-M8001_RS06140	2.04249	0.00950847	0.113277	WP_010952328.1	PP_1174	hypothetical protein
gene-M8001_RS06155	-0.152144	0.719606	0.916187	WP_010952332.1	PP_1179	ribonucleoside-diphosphate reductase subunit alpha
gene-M8001_RS06160	0.225672	0.479346	0.810497	WP_010952334.1	PP_1181	response regulator transcription factor
gene-M8001_RS06165	0.289307	0.343716	0.71593	WP_010952335.1	PP_1182	ATP-binding protein
gene-M8001_RS06170	0.155924	0.6161	0.876473	WP_010952336.1	PP_1183	4'-phosphopantetheinyl transferase superfamily protein
gene-M8001_RS06180	-0.55921	0.160238	0.530512	WP_010952338.1	PP_1185	outer membrane beta-barrel protein
gene-M8001_RS06185	0.0508216	0.855553	0.964552	WP_010952339.1	PP_1186	response regulator
gene-M8001_RS06190	0.138176	0.684676	0.904673	WP_010952340.1	PP_1187	ATP-binding protein
gene-M8001_RS06195	1.46952	0.000141304	0.00501583	WP_010952341.1	PP_1188	dicarboxylate/amino acid:cation symporter
gene-M8001_RS06205	0.10365	0.744242	0.924658	WP_010952343.1	PP_1190	DUF1456 family protein
gene-M8001_RS06210	-0.0971832	0.742667	0.924549	WP_010952344.1	PP_1191	rRNA pseudouridine synthase
gene-M8001_RS06235	0.222485	0.569189	0.859047	WP_010952348.1	PP_1195	DUF5666 domain-containing protein
gene-M8001_RS06260	-0.038805	0.900479	0.977698	WP_010952353.1	PP_1200	potassium transporter Kup
gene-M8001_RS06265	0.16173	0.587967	0.866648	WP_010952354.1	PP_1201	virulence factor family protein
gene-M8001_RS06270	0.501996	0.110866	0.445176	WP_010952355.1	PP_1202	bifunctional lysylphosphatidylglycerol flippase/synthetase MprF
gene-M8001_RS06300	-0.659778	0.0964763	0.416006	WP_010952358.1	PP_1205	proline--tRNA ligase
gene-M8001_RS06305	-0.681204	0.178674	0.550331	WP_010952359.1	PP_1206	OprD family porin
gene-M8001_RS06310	-0.440925	0.184712	0.555521	WP_010952360.1	PP_1207	HIT domain-containing protein
gene-M8001_RS06315	-0.464614	0.154153	0.52304	WP_010952361.1	PP_1208	SlyX family protein
gene-M8001_RS06325	0.228736	0.435711	0.781813	WP_010952363.1	PP_1210	DNA starvation/stationary phase protection protein
gene-M8001_RS06335	-0.689741	0.0236786	0.202218	WP_010952365.1	PP_1212	zinc ribbon domain-containing protein
gene-M8001_RS06350	-0.62595	0.0463055	0.296678	WP_010952366.1	PP_1215	crossover junction endodeoxyribonuclease RuvC
gene-M8001_RS06370	-0.17324	0.587193	0.866648	WP_010952367.1	PP_1219	protein TolQ
gene-M8001_RS06380	-0.287523	0.332893	0.708126	WP_010952368.1	PP_1221	cell envelope integrity protein TolA
gene-M8001_RS06405	0.126977	0.670566	0.89941	WP_010952369.1	PP_1226	7-cyano-7-deazaguanine synthase QueC
gene-M8001_RS06415	0.103621	0.718455	0.915482	WP_010952370.1	PP_1227	cation transporter
gene-M8001_RS06420	0.303167	0.507025	0.826756	WP_010952371.1	PP_1228	methyl-accepting chemotaxis protein McpU
gene-M8001_RS06425	0.223337	0.567933	0.859035	WP_010952372.1	PP_1229	APC family permease
gene-M8001_RS06430	0.0287292	0.926371	0.9846	WP_010952373.1	PP_1230	YdgA family protein
gene-M8001_RS06440	-0.0160393	0.962387	0.995191	WP_010952374.1	PP_1232	M48 family metalloprotease
gene-M8001_RS06455	-0.280653	0.341689	0.714888	WP_010952375.1	PP_1235	peroxiredoxin
gene-M8001_RS06470	-0.434802	0.241211	0.617556	WP_010952376.1	PP_1238	outer membrane protein assembly factor BamC
gene-M8001_RS06475	-0.366008	0.281665	0.659368	WP_010952377.1	PP_1239	MBL fold metallo-hydrolase
gene-M8001_RS06490	0.592689	0.524388	0.834211	WP_010952378.1	PP_1241	putative addiction module antidote protein
gene-M8001_RS06510	-0.237219	0.616118	0.876473	WP_010952383.1	PP_1246	hypothetical protein
gene-M8001_RS06550	0.395315	0.220823	0.594061	WP_010952388.1	PP_1254	xenobiotic reductase XenA
gene-M8001_RS06555	0.18099	0.675449	0.901322	WP_010952389.1	PP_1255	FAD-binding oxidoreductase
gene-M8001_RS06560	0.495322	0.172875	0.545342	WP_010952390.1	PP_1256	aldehyde dehydrogenase (NADP(+))
gene-M8001_RS06565	0.946822	0.0219142	0.192831	WP_010952391.1	PP_1257	dihydrodipicolinate synthase family protein
gene-M8001_RS06570	-0.111471	0.646095	0.888492	WP_010952392.1	PP_1258	4-hydroxyproline epimerase
gene-M8001_RS06575	0.260628	0.699076	0.908498	WP_010952393.1	PP_1259	APC family permease
gene-M8001_RS06585	-0.340081	0.225857	0.599451	WP_010952394.1	PP_1261	D-glycerate dehydrogenase
gene-M8001_RS06595	0.603404	0.0959889	0.414971	WP_010952395.1	PP_1263	efflux transporter outer membrane subunit
gene-M8001_RS06610	0.0936309	0.599482	0.872072	WP_010952396.1	PP_1266	HlyD family secretion protein
gene-M8001_RS06615	-0.49386	0.129001	0.47671	WP_010952397.1	PP_1267	type II toxin-antitoxin system YhaV family toxin
gene-M8001_RS06625	0.505802	0.386599	0.749143	WP_010952399.1	PP_1269	universal stress protein
gene-M8001_RS06630	0.108812	0.710342	0.912048	WP_010952400.1	PP_1270	LysR family transcriptional regulator
gene-M8001_RS06635	0.427931	0.235143	0.611348	WP_010952401.1	PP_1271	MFS transporter
gene-M8001_RS06645	0.358343	0.301093	0.676392	WP_010952403.1	PP_1273	efflux transporter outer membrane subunit
gene-M8001_RS06650	0.160007	0.658517	0.894363	WP_010952404.1	PP_1274	SDR family oxidoreductase
gene-M8001_RS06655	0.378554	0.278039	0.657138	WP_010952405.1	PP_1275	hypothetical protein
gene-M8001_RS06680	-0.694087	0.179857	0.551081	WP_010952409.1	PP_1280	MBOAT family protein
gene-M8001_RS06690	0.408288	0.323537	0.69919	WP_010952411.1	PP_1282	alginate O-acetyltransferase
gene-M8001_RS06700	1.04698	0.0285524	0.227808	WP_010952413.1	PP_1284	alginate export family protein
gene-M8001_RS06710	0.377696	0.626093	0.88153	WP_010952415.1	PP_1286	PilZ domain-containing protein
gene-M8001_RS06720	0.253987	1	1	WP_010952417.1	PP_1288	UDP-glucose/GDP-mannose dehydrogenase family protein
gene-M8001_RS06725	-0.623903	0.0465088	0.296678	WP_010952418.1	PP_1289	peroxide stress protein YaaA
gene-M8001_RS06750	0.507809	0.101811	0.429119	WP_010952421.1	PP_1294	molybdopterin synthase catalytic subunit MoaE
gene-M8001_RS06760	-0.583286	0.0455559	0.293888	WP_010952423.1	PP_1296	alpha/beta fold hydrolase
gene-M8001_RS06765	-0.576557	0.133271	0.483904	WP_010952424.1	PP_1297	amino acid ABC transporter substrate-binding protein
gene-M8001_RS06770	-0.703712	0.0603435	0.33766	WP_010952425.1	PP_1298	amino acid ABC transporter permease
gene-M8001_RS06775	-0.472502	0.20701	0.579849	WP_010952426.1	PP_1299	amino acid ABC transporter permease
gene-M8001_RS06790	-0.0729286	0.798758	0.943368	WP_010952428.1	PP_1302	Nif3-like dinuclear metal center hexameric protein
gene-M8001_RS06805	1.10797	0.011491	0.127847	WP_010952429.1	PP_1305	bacteriocin immunity protein
gene-M8001_RS06820	1.10627	0.00549622	0.0796647	WP_010952431.1	PP_1308	methionine gamma-lyase
gene-M8001_RS06825	-0.045563	0.857947	0.965029	WP_010952432.1	PP_1309	DUF1043 family protein
gene-M8001_RS06830	-0.176497	0.565542	0.858917	WP_010952433.1	PP_1310	alpha/beta fold hydrolase
gene-M8001_RS06835	-0.19753	0.502378	0.824602	WP_010952434.1	PP_1311	tryptophan--tRNA ligase
gene-M8001_RS06840	-1.15915	0.0018456	0.0370398	WP_010952435.1	PP_1312	cell division protein ZapE
gene-M8001_RS06845	-0.423455	0.153368	0.521351	WP_010952436.1	PP_1313	GlxA family transcriptional regulator
gene-M8001_RS06850	0.437814	0.194862	0.567721	WP_010952437.1	PP_1314	NADP(H)-dependent aldo-keto reductase
gene-M8001_RS06870	-0.29431	0.389273	0.750562	WP_010952438.1	PP_1318	cytochrome bc complex cytochrome b subunit
gene-M8001_RS06875	-0.241758	0.463605	0.80161	WP_010952439.1	PP_1319	cytochrome c1
gene-M8001_RS06880	-0.227321	0.477993	0.81032	WP_010952440.1	PP_1320	glutathione S-transferase N-terminal domain-containing protein
gene-M8001_RS06890	-0.186562	0.560872	0.857418	WP_010952442.1	PP_1322	BON domain-containing protein
gene-M8001_RS06905	-0.311608	0.419292	0.772551	WP_010952444.1	PP_1325	penicillin-binding protein activator
gene-M8001_RS06930	-0.382982	0.196171	0.568963	WP_010952448.1	PP_1330	cell division protein FtsL
gene-M8001_RS06945	-0.400127	0.246948	0.62438	WP_010952451.1	PP_1333	UDP-N-acetylmuramoyl-tripeptide--D-alanyl-D-alanine ligase
gene-M8001_RS06965	-0.397222	0.286846	0.663165	WP_010952454.1	PP_1337	undecaprenyldiphospho-muramoylpentapeptide beta-N-acetylglucosaminyltransferase
gene-M8001_RS06970	-0.250364	0.553191	0.852584	WP_010952455.1	PP_1338	UDP-N-acetylmuramate--L-alanine ligase
gene-M8001_RS06975	-0.125947	0.754033	0.92884	WP_010952456.1	PP_1339	D-alanine--D-alanine ligase
gene-M8001_RS06980	-0.360923	0.312769	0.689091	WP_010952457.1	PP_1340	cell division protein FtsQ/DivIB
gene-M8001_RS07005	-0.130854	0.712534	0.913065	WP_010952460.1	PP_1345	preprotein translocase subunit SecA
gene-M8001_RS07010	-0.439339	0.237835	0.61482	WP_010952461.1	PP_1346	bifunctional glutamate N-acetyltransferase/amino-acid acetyltransferase ArgJ
gene-M8001_RS07015	-0.27357	0.41172	0.767596	WP_010952462.1	PP_1347	glutathione S-transferase family protein
gene-M8001_RS07020	-0.0971362	0.766818	0.931508	WP_010952463.1	PP_1348	Nudix family hydrolase
gene-M8001_RS07025	0.0124616	0.981192	1	WP_010952464.1	PP_1349	cob(I)yrinic acid a%2Cc-diamide adenosyltransferase
gene-M8001_RS07030	0.0325623	0.909083	0.978419	WP_010952465.1	PP_1350	ATP-binding protein
gene-M8001_RS07035	0.229359	0.43591	0.781813	WP_010952466.1	PP_1351	putative 2-dehydropantoate 2-reductase
gene-M8001_RS07050	0.269538	0.451098	0.794687	WP_010952468.1	PP_1354	MFS transporter
gene-M8001_RS07055	-0.464125	0.150204	0.514956	WP_010952469.1	PP_1355	AmpG family muropeptide MFS transporter
gene-M8001_RS07060	0.409471	0.263602	0.643346	WP_010952470.1	PP_1356	MGMT family protein
gene-M8001_RS07075	0.956294	0.0108768	0.12419	WP_010952473.1	PP_1359	membrane protein FxsA
gene-M8001_RS07085	0.879758	0.0172473	0.165424	WP_010952474.1	PP_1361	chaperonin GroEL
gene-M8001_RS07105	0.357146	0.273788	0.652611	WP_010952477.1	PP_1365	exodeoxyribonuclease I
gene-M8001_RS07110	-0.813901	0.0528265	0.314667	WP_010952478.1	PP_1366	DNA binding protein
gene-M8001_RS07125	0.418712	0.317432	0.694199	WP_010952479.1	PP_1368	flippase-like domain-containing protein
gene-M8001_RS07135	0.49773	0.18269	0.553063	WP_010952481.1	PP_1370	glycosyltransferase family 1 protein
gene-M8001_RS07140	0.963007	0.00642724	0.0882561	WP_010952482.1	PP_1371	methyl-accepting chemotaxis protein
gene-M8001_RS07145	0.757587	0.0450329	0.292995	WP_010952483.1	PP_1372	DUF853 family protein
gene-M8001_RS07165	0.386779	0.216732	0.589629	WP_010952484.1	PP_1376	MFS transporter
gene-M8001_RS07180	0.532867	0.127084	0.47458	WP_010952486.1	PP_1378	MFS family transporter
gene-M8001_RS07185	0.326517	0.338729	0.711835	WP_010952487.1	PP_1379	3-carboxy-cis%2Ccis-muconate cycloisomerase
gene-M8001_RS07190	0.391175	0.252558	0.629345	WP_010952488.1	PP_1380	3-oxoadipate enol-lactonase
gene-M8001_RS07195	0.468366	0.202536	0.57593	WP_010952489.1	PP_1381	4-carboxymuconolactone decarboxylase
gene-M8001_RS07200	2.23146	1.56447e-05	0.000877784	WP_010952490.1	PP_1382	DUF962 domain-containing protein
gene-M8001_RS07205	0.248407	0.43167	0.7807	WP_010952491.1	PP_1383	OprD family porin
gene-M8001_RS07210	0.210281	0.500932	0.824233	WP_010952492.1	PP_1384	adeC/adeK/oprM family multidrug efflux complex outer membrane factor
gene-M8001_RS07215	0.0950555	0.787749	0.93945	WP_010952493.1	PP_1385	multidrug efflux RND transporter permease subunit TtgB
gene-M8001_RS07220	0.199347	0.575263	0.860922	WP_010952494.1	PP_1386	toluene efflux RND transporter periplasmic adaptor subunit TtgA
gene-M8001_RS07225	0.624526	0.153103	0.520788	WP_010952495.1	PP_1387	efflux transport transcriptional regulator TtgR
gene-M8001_RS07230	-0.300651	0.288384	0.665246	WP_010952496.1	PP_1388	MFS transporter
gene-M8001_RS07240	-0.0338326	0.912664	0.979087	WP_010952499.1	PP_1391	LysR family transcriptional regulator
gene-M8001_RS07245	0.889291	0.00402922	0.0633267	WP_010952500.1	PP_1392	NAD(P)-dependent oxidoreductase
gene-M8001_RS07250	0.869343	0.0214427	0.190609	WP_010952501.1	PP_1393	LysR substrate-binding domain-containing protein
gene-M8001_RS07255	0.909535	0.0138332	0.142845	WP_010952502.1	PP_1394	5-guanidino-2-oxopentanoate decarboxylase
gene-M8001_RS07260	0.122231	0.661859	0.896442	WP_010952503.1	PP_1395	AraC family transcriptional regulator
gene-M8001_RS07265	0.455639	0.152255	0.51926	WP_010952504.1	PP_1396	antibiotic biosynthesis monooxygenase
gene-M8001_RS07270	0.0286088	0.904485	0.977698	WP_010952505.1	PP_1397	hypothetical protein
gene-M8001_RS07275	0.218942	0.454095	0.796063	WP_010952506.1	PP_1398	flavin reductase family protein
gene-M8001_RS07285	0.220098	0.545511	0.846662	WP_010952508.1	PP_1400	MFS transporter
gene-M8001_RS07290	0.0273605	0.932775	0.985866	WP_010952509.1	PP_1401	sigma-54 dependent transcriptional regulator
gene-M8001_RS07295	-0.271658	0.364168	0.730202	WP_010952510.1	PP_1402	ATP-binding protein
gene-M8001_RS07300	-0.364999	0.25085	0.627893	WP_010952511.1	PP_1403	beta-glucosidase BglX
gene-M8001_RS07305	-0.0600688	0.875587	0.968811	WP_010952512.1	PP_1404	TPM domain-containing protein
gene-M8001_RS07315	-0.288862	0.387542	0.749295	WP_010952514.1	PP_1406	DUF4917 family protein
gene-M8001_RS07320	-0.0924174	0.791571	0.940899	WP_010952515.1	PP_1407	SulP family inorganic anion transporter
gene-M8001_RS07330	0.292064	0.332474	0.707813	WP_010952516.1	PP_1408	(R)-3-hydroxydecanoyl-ACP:CoA transacylase
gene-M8001_RS07345	-0.106381	0.712329	0.913065	WP_010952518.1	PP_1411	diguanylate cyclase
gene-M8001_RS07355	1.15385	0.00483844	0.0731082	WP_010952519.1	PP_1412	enoyl-CoA hydratase/isomerase family protein
gene-M8001_RS07360	-0.354889	0.278513	0.657138	WP_010952520.1	PP_1413	uracil-DNA glycosylase
gene-M8001_RS07365	0.367909	0.365668	0.730858	WP_010952521.1	PP_1414	bifunctional metallophosphatase/5'-nucleotidase
gene-M8001_RS07370	0.000882892	1	1	WP_010952522.1	PP_1415	AbrB family transcriptional regulator
gene-M8001_RS07375	0.335117	0.282871	0.659457	WP_010952523.1	PP_1416	tripartite tricarboxylate transporter permease
gene-M8001_RS07385	-0.108414	0.75082	0.927285	WP_010952525.1	PP_1418	tripartite tricarboxylate transporter substrate binding protein
gene-M8001_RS07390	1.23353	0.0104522	0.120396	WP_010952526.1	PP_1419	OprD family porin
gene-M8001_RS07395	0.238278	0.439439	0.784602	WP_010952527.1	PP_1420	response regulator
gene-M8001_RS07410	-0.321002	0.326034	0.700415	WP_010952530.1	PP_1423	folate-binding protein YgfZ
gene-M8001_RS07420	-0.60487	0.0567182	0.329572	WP_010952531.1	PP_1425	hypothetical protein
gene-M8001_RS07425	-0.425755	0.158592	0.528884	WP_010952532.1	PP_1426	L-aspartate oxidase
gene-M8001_RS07440	-0.307148	0.42654	0.776041	WP_010952533.1	PP_1429	MucB/RseB C-terminal domain-containing protein
gene-M8001_RS07450	-0.629812	0.102019	0.429649	WP_010952535.1	PP_1431	translation elongation factor 4
gene-M8001_RS07470	0.181926	0.668672	0.899028	WP_010952537.1	PP_1435	DNA repair protein RecO
gene-M8001_RS07475	-0.0188896	0.950452	0.991297	WP_010952538.1	PP_1436	pyridoxine 5'-phosphate synthase
gene-M8001_RS07480	0.0425763	0.936003	0.987393	WP_010952539.1	PP_1437	heavy metal sensor histidine kinase
gene-M8001_RS07495	-0.677704	0.0366325	0.26734	WP_010952540.1	PP_1440	tRNA 5-methoxyuridine(34)/uridine 5-oxyacetic acid(34) synthase CmoB
gene-M8001_RS07500	-0.610287	0.0884995	0.400512	WP_010952541.1	PP_1441	carboxy-S-adenosyl-L-methionine synthase CmoA
gene-M8001_RS07510	0.592936	0.0803639	0.388277	WP_010952543.1	PP_1443	endopeptidase La
gene-M8001_RS07515	0.0585244	0.865622	0.967405	WP_010952544.1	PP_1444	glucose/quinate/shikimate family membrane-bound PQQ-dependent dehydrogenase
gene-M8001_RS07520	0.698554	0.0807475	0.389118	WP_010952545.1	PP_1445	carbohydrate porin
gene-M8001_RS07525	-0.530932	0.197123	0.569505	WP_010952546.1	PP_1446	TonB-dependent receptor
gene-M8001_RS07535	0.0828632	0.754547	0.92884	WP_010952548.1	PP_1448	Pr6Pr family membrane protein
gene-M8001_RS07540	0.202776	0.502991	0.824732	WP_010952549.1	PP_1449	hemagglutinin repeat-containing protein
gene-M8001_RS07550	-0.243884	0.399226	0.7587	WP_010952551.1	PP_1451	L%2CD-transpeptidase family protein
gene-M8001_RS07555	0.0621386	0.85336	0.963377	WP_010952552.1	PP_1452	NUDIX hydrolase
gene-M8001_RS07560	0.0858917	0.778293	0.935952	WP_010952553.1	PP_1453	CoA pyrophosphatase
gene-M8001_RS07565	0.195667	0.528216	0.835408	WP_010952554.1	PP_1454	gamma carbonic anhydrase family protein
gene-M8001_RS07575	-0.135316	0.713416	0.913255	WP_010952556.1	PP_1456	VUT family protein
gene-M8001_RS07580	0.0338833	0.924977	0.984202	WP_010952557.1	PP_1457	formate-dependent phosphoribosylglycinamide formyltransferase
gene-M8001_RS07585	-0.445811	0.121405	0.463418	WP_010952558.1	PP_1458	MHS family MFS transporter
gene-M8001_RS07590	-0.44155	0.151719	0.518369	WP_010952559.1	PP_1459	CNNM domain-containing protein
gene-M8001_RS07625	-0.22989	0.591082	0.867342	WP_010952562.1	PP_1466	acyl-CoA thioesterase
gene-M8001_RS07630	0.793522	0.0371952	0.268444	WP_010952563.1	PP_1467	sodium:proton antiporter
gene-M8001_RS07650	0.0119745	0.976891	0.999694	WP_010952565.1	PP_1471	threonine synthase
gene-M8001_RS07665	-0.549652	0.062455	0.342694	WP_010952568.1	PP_1474	TIGR02285 family protein
gene-M8001_RS07670	-0.131775	0.66487	0.897849	WP_010952569.1	PP_1475	CoA transferase
gene-M8001_RS07680	-0.492398	0.194543	0.567517	WP_010952570.1	PP_1477	single-stranded-DNA-specific exonuclease RecJ
gene-M8001_RS07685	1.18733	0.00520951	0.0765725	WP_010952571.1	PP_1478	NADH:flavin oxidoreductase/NADH oxidase
gene-M8001_RS07690	-0.176534	0.55436	0.853043	WP_010952572.1	PP_1479	type II toxin-antitoxin system HicB family antitoxin
gene-M8001_RS07695	-0.154093	0.622289	0.87947	WP_010952573.1	PP_1480	type II toxin-antitoxin system HicA family toxin
gene-M8001_RS07700	-0.385482	0.211912	0.585057	WP_010952574.1	PP_1481	gamma-aminobutyraldehyde dehydrogenase
gene-M8001_RS07705	-0.418849	0.197836	0.570391	WP_010952575.1	PP_1482	ABC transporter permease
gene-M8001_RS07710	-0.309372	0.443836	0.788215	WP_010952576.1	PP_1483	ABC transporter permease
gene-M8001_RS07715	0.29557	0.365709	0.730858	WP_010952577.1	PP_1484	ABC transporter ATP-binding protein
gene-M8001_RS07725	0.528663	0.193219	0.56578	WP_010952580.1	PP_1487	tellurite resistance TerB family protein
gene-M8001_RS07730	0.111647	0.732372	0.920847	WP_010952581.1	PP_1488	methyl-accepting chemotaxis protein
gene-M8001_RS07735	-0.305922	0.304441	0.680039	WP_010952582.1	PP_1489	chemotaxis protein CheW
gene-M8001_RS07740	-0.723365	0.0133063	0.140267	WP_010952583.1	PP_1490	tetratricopeptide repeat protein
gene-M8001_RS07750	-0.46993	0.17352	0.545342	WP_010952585.1	PP_1492	hybrid sensor histidine kinase/response regulator
gene-M8001_RS07755	-0.0753761	0.814119	0.948359	WP_010952586.1	PP_1493	Wsp signal transduction system protein-glutamate methylesterase WspF
gene-M8001_RS07770	-0.186751	0.679873	0.904072	WP_010952588.1	PP_1496	lysine--tRNA ligase
gene-M8001_RS07780	0.325451	0.267666	0.647294	WP_010952590.1	PP_1498	lipoprotein
gene-M8001_RS07790	-0.186782	0.524601	0.834211	WP_010952592.1	PP_1500	alpha/beta hydrolase
gene-M8001_RS07795	-0.267148	0.444119	0.788215	WP_010952593.1	PP_1501	hypothetical protein
gene-M8001_RS07800	-0.316054	0.445013	0.788215	WP_010952594.1	PP_1502	OmpA family protein
gene-M8001_RS07815	0.239901	0.478035	0.81032	WP_010952597.1	PP_1505	phosphoenolpyruvate carboxylase
gene-M8001_RS07825	-1.09443	0.000841629	0.0211136	WP_010952598.1	PP_1507	tRNA (adenosine(37)-N6)-threonylcarbamoyltransferase complex dimerization subunit type 1 TsaB
gene-M8001_RS07835	-0.0408932	0.906928	0.978419	WP_010952600.1	PP_1509	DUF72 domain-containing protein
gene-M8001_RS07840	0.350927	0.237631	0.61482	WP_010952601.1	PP_1510	isocitrate lyase/phosphoenolpyruvate mutase family protein
gene-M8001_RS07845	0.179791	0.565407	0.858917	WP_010952602.1	PP_1511	extensin family protein
gene-M8001_RS07850	0.833577	0.0334989	0.251507	WP_010952603.1	PP_1512	hypothetical protein
gene-M8001_RS07855	0.136962	0.641054	0.887038	WP_010952604.1	PP_1513	class I SAM-dependent methyltransferase
gene-M8001_RS07860	0.11317	0.786021	0.938976	WP_010952605.1	PP_1514	RHS repeat-associated core domain-containing protein
gene-M8001_RS07865	-0.0542088	0.851964	0.963377	WP_010952606.1	PP_1515	TetR/AcrR family transcriptional regulator
gene-M8001_RS07870	-0.396689	0.250886	0.627893	WP_010952607.1	PP_1516	efflux RND transporter periplasmic adaptor subunit
gene-M8001_RS07875	-1.01182	0.00624952	0.0874492	WP_010952608.1	PP_1517	efflux RND transporter permease subunit
gene-M8001_RS07880	0.128162	0.695943	0.907471	WP_010952609.1	PP_1518	DUF4197 domain-containing protein
gene-M8001_RS07890	-0.0375722	0.89657	0.977698	WP_010952610.1	PP_1520	glycerol-3-phosphate 1-O-acyltransferase PlsB
gene-M8001_RS07900	-0.424109	0.180376	0.5517	WP_010952612.1	PP_1523	hypothetical protein
gene-M8001_RS07915	-0.139332	0.648471	0.889049	WP_010952613.1	PP_1526	glycosyltransferase
gene-M8001_RS07930	0.235739	0.418857	0.772551	WP_010952615.1	PP_1529	cysteine desulfurase
gene-M8001_RS08265	-0.157985	0.658266	0.894363	WP_010952672.1	PP_1588	succinyldiaminopimelate transaminase
gene-M8001_RS08270	-0.309536	0.373116	0.738028	WP_010952673.1	PP_1589	[protein-PII] uridylyltransferase
gene-M8001_RS08285	-0.196864	0.647067	0.888525	WP_010952674.1	PP_1592	translation elongation factor Ts
gene-M8001_RS08300	-0.123922	0.764786	0.930656	WP_010952675.1	PP_1595	polyprenyl diphosphate synthase
gene-M8001_RS08305	-0.0899751	0.81339	0.948228	WP_010952676.1	PP_1596	phosphatidate cytidylyltransferase
gene-M8001_RS08320	-0.463447	0.21409	0.587402	WP_010952679.1	PP_1599	outer membrane protein assembly factor BamA
gene-M8001_RS08340	-0.456572	0.256953	0.634839	WP_010952681.1	PP_1603	acyl-ACP--UDP-N-acetylglucosamine O-acyltransferase
gene-M8001_RS08345	-0.397223	0.366513	0.732061	WP_010952682.1	PP_1604	lipid-A-disaccharide synthase
gene-M8001_RS08355	-0.179832	0.630618	0.883211	WP_010952683.1	PP_1606	DNA polymerase III subunit alpha
gene-M8001_RS08365	-0.132296	0.661314	0.896062	WP_010952684.1	PP_1608	tRNA lysidine(34) synthetase TilS
gene-M8001_RS08375	-0.25685	0.485324	0.814947	WP_010952685.1	PP_1611	3-deoxy-8-phosphooctulonate synthase
gene-M8001_RS08390	-0.13079	0.655165	0.892598	WP_010952686.1	PP_1614	2-C-methyl-D-erythritol 4-phosphate cytidylyltransferase
gene-M8001_RS08395	0.17358	0.563936	0.858917	WP_010952687.1	PP_1615	LysR substrate-binding domain-containing protein
gene-M8001_RS08415	-0.496404	0.111058	0.445427	WP_010952689.1	PP_1619	tRNA pseudouridine(13) synthase TruD
gene-M8001_RS08420	-0.458866	0.137935	0.492301	WP_010952690.1	PP_1620	5'/3'-nucleotidase SurE
gene-M8001_RS08450	-0.40328	0.271305	0.649391	WP_010952693.1	PP_1626	DNA mismatch repair protein MutS
gene-M8001_RS08460	0.308257	0.279705	0.657138	WP_010952695.1	PP_1628	CinA family protein
gene-M8001_RS08470	0.628579	0.0863478	0.395917	WP_010952696.1	PP_1630	recombination regulator RecX
gene-M8001_RS08475	1.01206	0.00119668	0.0274768	WP_010952697.1	PP_1631	LOG family protein
gene-M8001_RS08495	-0.0645076	0.831177	0.956767	WP_010952699.1	PP_1635	response regulator transcription factor
gene-M8001_RS08500	-0.700021	0.0446779	0.291776	WP_010952700.1	PP_1636	diacylglycerol kinase
gene-M8001_RS08515	0.238248	0.423393	0.774336	WP_010952701.1	PP_1639	SprT family zinc-dependent metalloprotease
gene-M8001_RS08525	-0.880895	0.0154419	0.155534	WP_010952702.1	PP_1641	tRNA 2-thiocytidine(32) synthetase TtcA
gene-M8001_RS08530	-0.703105	0.0355256	0.261456	WP_010952703.1	PP_1642	DNA-3-methyladenine glycosylase I
gene-M8001_RS08535	-0.122511	0.679317	0.903744	WP_010952704.1	PP_1643	DUF2069 domain-containing protein
gene-M8001_RS08545	-0.467712	0.118573	0.457292	WP_010952705.1	PP_1645	arsenate reductase (glutaredoxin)
gene-M8001_RS08550	0.221021	0.450717	0.794687	WP_010952706.1	PP_1646	peroxiredoxin family protein
gene-M8001_RS08560	-0.538359	0.081985	0.390065	WP_010952708.1	PP_1648	hypothetical protein
gene-M8001_RS08570	-0.0277294	0.92844	0.984875	WP_010952710.1	PP_1650	response regulator
gene-M8001_RS08580	0.378215	0.327422	0.701645	WP_010952712.1	PP_1652	sensor histidine kinase
gene-M8001_RS08590	-0.0658966	0.8613	0.966382	WP_010952713.1	PP_1654	cysteine synthase CysM
gene-M8001_RS08595	-0.194066	0.589974	0.866648	WP_010952714.1	PP_1655	23S rRNA (uracil(1939)-C(5))-methyltransferase RlmD
gene-M8001_RS08600	0.159804	0.642819	0.887996	WP_010952715.1	PP_1656	GTP diphosphokinase
gene-M8001_RS08615	0.365124	0.382605	0.74745	WP_010952716.1	PP_1659	hypothetical protein
gene-M8001_RS08625	0.252114	0.558409	0.855499	WP_010952718.1	PP_1661	GMC family oxidoreductase
gene-M8001_RS08635	-0.588842	0.0596628	0.337549	WP_010952720.1	PP_1663	DUF3108 domain-containing protein
gene-M8001_RS08640	-0.732098	0.0502834	0.310829	WP_010952721.1	PP_1664	phosphoribosylglycinamide formyltransferase
gene-M8001_RS08650	0.122632	0.678958	0.903744	WP_010952722.1	PP_1666	DUF2066 domain-containing protein
gene-M8001_RS08655	0.206315	0.494347	0.820975	WP_010952723.1	PP_1667	AI-2E family transporter
gene-M8001_RS08670	-0.030897	0.959471	0.993485	WP_010952725.1	PP_1670	C40 family peptidase
gene-M8001_RS08680	0.860664	0.0118023	0.129925	WP_010952727.1	PP_1673	cobyrinate a%2Cc-diamide synthase
gene-M8001_RS08685	0.729983	0.0369397	0.268083	WP_010952728.1	PP_1674	5%2C6-dimethylbenzimidazole synthase
gene-M8001_RS08695	0.736977	0.0309346	0.241281	WP_010952730.1	PP_1676	threonine-phosphate decarboxylase CobD
gene-M8001_RS08700	0.684985	0.0502591	0.310829	WP_010952731.1	PP_1677	cobyric acid synthase
gene-M8001_RS08710	0.841982	0.0343036	0.255693	WP_010952732.1	PP_1679	nicotinate-nucleotide--dimethylbenzimidazole phosphoribosyltransferase
gene-M8001_RS08715	0.89804	0.0212603	0.189635	WP_010952733.1	PP_1680	alpha-ribazole phosphatase family protein
gene-M8001_RS08730	0.018426	1	1	WP_010952736.1	PP_1683	MarR family winged helix-turn-helix transcriptional regulator
gene-M8001_RS08740	0.271559	0.621977	0.87947	WP_010952738.1	PP_1685	hypothetical protein
gene-M8001_RS08755	0.0951734	0.794118	0.941855	WP_010952741.1	PP_1688	LysR family transcriptional regulator
gene-M8001_RS08760	-0.172129	0.657358	0.894363	WP_010952742.1	PP_1689	outer membrane protein transport protein
gene-M8001_RS08770	0.257969	0.59648	0.870735	WP_010952743.1	PP_1691	hypothetical protein
gene-M8001_RS08785	-0.206524	0.539874	0.843807	WP_010952747.1	PP_1695	hybrid sensor histidine kinase/response regulator
gene-M8001_RS08790	-0.0642392	0.842597	0.960738	WP_010952748.1	PP_1696	MFS transporter
gene-M8001_RS08800	0.310461	0.364402	0.730202	WP_010952750.1	PP_1698	MFS transporter
gene-M8001_RS08815	-0.22088	0.452631	0.795399	WP_010952753.1	PP_1701	quaternary ammonium compound efflux SMR transporter SugE
gene-M8001_RS08850	-0.999611	0.0367646	0.267556	WP_010952756.1	PP_1705	nitrite reductase large subunit NirB
gene-M8001_RS08855	-0.407629	0.338931	0.711974	WP_010952757.1	PP_1706	nitrite reductase small subunit NirD
gene-M8001_RS08860	0.993378	0.0172741	0.165424	WP_010952758.1	PP_1707	2-hydroxyacid dehydrogenase
gene-M8001_RS08865	0.415299	0.387857	0.749295	WP_010952759.1	PP_1708	SDR family oxidoreductase
gene-M8001_RS08870	1.01386	0.0211253	0.189441	WP_010952760.1	PP_1709	fumarylacetoacetate hydrolase family protein
gene-M8001_RS08875	1.11376	0.019984	0.182301	WP_010952761.1	PP_1710	MFS transporter
gene-M8001_RS08880	0.282288	0.469768	0.805194	WP_010952762.1	PP_1711	AraC family transcriptional regulator
gene-M8001_RS08890	0.184251	0.537713	0.842579	WP_010952764.1	PP_1713	pca operon transcription factor PcaQ
gene-M8001_RS08895	-0.26747	0.382899	0.747456	WP_010952765.1	PP_1714	FKBP-type peptidyl-prolyl cis-trans isomerase
gene-M8001_RS08900	0.0179365	0.960166	0.993485	WP_010952766.1	PP_1715	DUF1232 domain-containing protein
gene-M8001_RS08925	0.153	0.606235	0.874333	WP_010952769.1	PP_1720	NAD(P)H-quinone oxidoreductase
gene-M8001_RS08930	-0.129635	0.750607	0.927241	WP_010952770.1	PP_1721	HAD-IB family hydrolase
gene-M8001_RS08935	-0.668913	0.0393457	0.274834	WP_010952771.1	PP_1722	ABC transporter ATP-binding protein
gene-M8001_RS08945	-0.372034	0.29263	0.669417	WP_010952772.1	PP_1724	ABC transporter permease subunit
gene-M8001_RS08955	0.109361	0.773143	0.934722	WP_010952774.1	PP_1726	extracellular solute-binding protein
gene-M8001_RS08975	-0.337928	0.277246	0.657015	WP_010952777.1	PP_1730	M18 family aminopeptidase
gene-M8001_RS09000	-0.632029	0.0848045	0.393342	WP_010952779.1	PP_1735	lipid A biosynthesis lauroyl acyltransferase
gene-M8001_RS09005	-0.500323	0.125302	0.471735	WP_010952780.1	PP_1736	patatin-like phospholipase family protein
gene-M8001_RS09015	-0.213722	0.46221	0.800259	WP_010952782.1	PP_1738	serine protein kinase PrkA
gene-M8001_RS09035	-1.36201	8.29421e-06	0.000577056	WP_010952786.1	PP_1742	DUF485 domain-containing protein
gene-M8001_RS09040	-1.68694	1.30253e-05	0.00078122	WP_010952787.1	PP_1743	cation acetate symporter
gene-M8001_RS09050	2.22647	9.25939e-06	0.000603944	WP_010952788.1	PP_1745	SDR family oxidoreductase
gene-M8001_RS09065	-0.785646	0.0382267	0.271206	WP_010952789.1	PP_1748	osmoprotectant NAGGN system M42 family peptidase
gene-M8001_RS09075	-0.702224	0.0513119	0.312787	WP_010952790.1	PP_1750	N-acetylglutaminylglutamine amidotransferase
gene-M8001_RS09080	-0.124129	0.68592	0.904673	WP_010952791.1	PP_1751	bifunctional tRNA (5-methylaminomethyl-2-thiouridine)(34)-methyltransferase MnmD/FAD-dependent 5-carboxymethylaminomethyl-2-thiouridine(34) oxidoreductase MnmC
gene-M8001_RS09085	0.0888181	0.781115	0.936548	WP_010952792.1	PP_1752	polyphosphate:AMP phosphotransferase
gene-M8001_RS09090	0.0576593	0.82637	0.955286	WP_010952793.1	PP_1753	DMT family transporter
gene-M8001_RS09095	-0.216646	0.5311	0.836739	WP_010952794.1	PP_1754	alginate lyase family protein
gene-M8001_RS09100	0.163678	0.598641	0.872072	WP_010952795.1	PP_1755	class II fumarate hydratase
gene-M8001_RS09105	0.0244108	0.940726	0.988375	WP_010952796.1	PP_1756	DUF2059 domain-containing protein
gene-M8001_RS09110	0.130721	0.662987	0.897131	WP_010952797.1	PP_1757	BolA family transcriptional regulator
gene-M8001_RS09115	-0.670593	0.0506496	0.311488	WP_010952798.1	PP_1758	rhodanese-related sulfurtransferase
gene-M8001_RS09125	-0.628201	0.0358289	0.262947	WP_010952800.1	PP_1760	ABC transporter ATP-binding protein/permease
gene-M8001_RS09135	-0.110192	0.744867	0.924658	WP_010952802.1	PP_1762	iron-containing redox enzyme family protein
gene-M8001_RS09145	-0.440988	0.246603	0.62438	WP_010952803.1	PP_1764	N-acetylmuramic acid 6-phosphate phosphatase MupP
gene-M8001_RS09155	-0.448786	0.144029	0.505206	WP_010952804.1	PP_1766	S-methyl-5-thioribose-1-phosphate isomerase
gene-M8001_RS09160	-0.220394	0.560786	0.857418	WP_010952805.1	PP_1767	DNA gyrase subunit A
gene-M8001_RS09165	-0.194622	0.605331	0.874333	WP_010952806.1	PP_1768	3-phosphoserine/phosphohydroxythreonine transaminase
gene-M8001_RS09170	0.0588499	0.883663	0.971407	WP_010952807.1	PP_1769	prephenate dehydratase
gene-M8001_RS09180	0.192928	0.600038	0.872072	WP_010952809.1	PP_1771	(d)CMP kinase
gene-M8001_RS09190	0.234489	0.453809	0.796063	WP_010952810.1	PP_1773	integration host factor subunit beta
gene-M8001_RS09200	0.203385	0.524885	0.834211	WP_010952812.1	PP_1775	MBL fold metallo-hydrolase
gene-M8001_RS09205	-0.0561203	0.87275	0.968811	WP_010952813.1	PP_1776	mannose-1-phosphate guanylyltransferase/mannose-6-phosphate isomerase
gene-M8001_RS09210	-0.179766	0.631724	0.883211	WP_010952814.1	PP_1777	phosphomannomutase/phosphoglucomutase
gene-M8001_RS09215	0.0178428	0.964298	0.995405	WP_010952815.1	PP_1778	ABC transporter permease
gene-M8001_RS09220	0.110173	0.78546	0.938976	WP_010952816.1	PP_1779	ABC transporter ATP-binding protein
gene-M8001_RS09230	-0.637949	0.0448427	0.292486	WP_010952818.1	PP_1781	acyltransferase
gene-M8001_RS09245	0.21549	0.573453	0.860345	WP_010952819.1	PP_1782	dTDP-4-dehydrorhamnose 3%2C5-epimerase
gene-M8001_RS09250	0.161817	0.683399	0.904673	WP_010952820.1	PP_1783	glucose-1-phosphate thymidylyltransferase RfbA
gene-M8001_RS09255	0.192064	0.610961	0.875854	WP_010952821.1	PP_1784	dTDP-4-dehydrorhamnose reductase
gene-M8001_RS09260	0.125283	0.766433	0.931508	WP_010952822.1	PP_1785	dTDP-glucose 4%2C6-dehydratase
gene-M8001_RS09265	0.112483	0.772145	0.93436	WP_010952823.1	PP_1786	glycosyltransferase
gene-M8001_RS09270	0.473937	0.267251	0.646807	WP_010952824.1	PP_1787	hypothetical protein
gene-M8001_RS09275	0.538269	0.351002	0.721645	WP_010952825.1	PP_1788	hypothetical protein
gene-M8001_RS09280	0.392451	0.435692	0.781813	WP_010952826.1	PP_1789	HAD family hydrolase
gene-M8001_RS09285	0.633804	0.191033	0.562767	WP_010952827.1	PP_1790	acylneuraminate cytidylyltransferase family protein
gene-M8001_RS09290	0.600771	0.228822	0.602365	WP_010952828.1	PP_1791	aldolase catalytic domain-containing protein
gene-M8001_RS09295	-0.0443176	0.919526	0.981245	WP_010952829.1	PP_1792	glycosyltransferase family 2 protein
gene-M8001_RS09305	-0.808913	0.0522465	0.314081	WP_010952831.1	PP_1794	DUF4214 domain-containing protein
gene-M8001_RS09320	-0.17152	0.625988	0.88153	WP_010952833.1	PP_1797	HlyD family type I secretion periplasmic adaptor subunit
gene-M8001_RS09325	0.00795212	0.984139	1	WP_010952834.1	PP_1798	TolC family outer membrane protein
gene-M8001_RS09335	-0.387828	0.246193	0.623911	WP_010952836.1	PP_1800	GDP-mannose 4%2C6-dehydratase
gene-M8001_RS09340	-0.632258	0.0691049	0.361312	WP_010952837.1	PP_1801	glycosyltransferase family 4 protein
gene-M8001_RS09350	-0.182597	0.576407	0.861558	WP_010952839.1	PP_1803	SDR family oxidoreductase
gene-M8001_RS09355	0.138991	0.633517	0.884315	WP_010952840.1	PP_1804	glycosyltransferase family 4 protein
gene-M8001_RS09370	-0.214405	0.493682	0.820654	WP_010952843.1	PP_1807	3-deoxy-8-phosphooctulonate synthase
gene-M8001_RS09375	-0.180453	0.610561	0.875854	WP_010952844.1	PP_1808	glucose-6-phosphate isomerase
gene-M8001_RS09400	0.865226	0.0424172	0.285273	WP_010952847.1	PP_1811	UDP-N-acetylglucosamine 2-epimerase (non-hydrolyzing)
gene-M8001_RS09410	1.30191	0.000345694	0.0103076	WP_010952850.1	PP_1814	DUF2897 family protein
gene-M8001_RS09415	-0.514573	0.0926679	0.411174	WP_010952851.1	PP_1815	orotidine-5'-phosphate decarboxylase
gene-M8001_RS09420	1.7791	8.77706e-06	0.000587163	WP_010952852.1	PP_1816	NADP-dependent oxidoreductase
gene-M8001_RS09430	0.142428	0.898439	0.977698	WP_010952853.1	PP_1818	outer membrane beta-barrel protein
gene-M8001_RS09435	0.831753	0.0297834	0.235826	WP_010952854.1	PP_1819	methyl-accepting chemotaxis protein
gene-M8001_RS09445	0.152689	0.603325	0.873298	WP_010952856.1	PP_1821	glutathione S-transferase family protein
gene-M8001_RS09450	-0.346408	0.252085	0.629068	WP_010952857.1	PP_1822	glutaredoxin
gene-M8001_RS09460	-0.241897	0.404985	0.762617	WP_010952859.1	PP_1824	Smr/MutS family protein
gene-M8001_RS09475	0.247184	0.475385	0.809276	WP_010952860.1	PP_1827	50S ribosomal protein L3 N(5)-glutamine methyltransferase
gene-M8001_RS09480	1.05113	0.00383371	0.0621252	WP_010952861.1	PP_1828	hypothetical protein
gene-M8001_RS09495	-0.0685469	0.85307	0.963377	WP_010952863.1	PP_1831	MFS transporter
gene-M8001_RS09500	-0.441867	0.131526	0.480606	WP_010952864.1	PP_1832	oxidase
gene-M8001_RS09510	-0.130012	0.705638	0.909173	WP_010952866.1	PP_1834	ankyrin repeat domain-containing protein
gene-M8001_RS09515	-0.53524	0.11557	0.452922	WP_010952867.1	PP_1835	hypothetical protein
gene-M8001_RS09530	-0.907029	0.00823748	0.104075	WP_010952869.1	PP_1838	LTA synthase family protein
gene-M8001_RS09540	1.24725	0.00092117	0.022461	WP_010952871.1	PP_1840	ribonuclease E inhibitor RraB
gene-M8001_RS09545	0.827226	0.0782696	0.382407	WP_010952872.1	PP_1841	cytochrome c
gene-M8001_RS09550	0.260136	0.437157	0.783071	WP_010952873.1	PP_1842	amidotransferase
gene-M8001_RS09555	0.147044	0.637724	0.886427	WP_010952874.1	PP_1843	magnesium and cobalt transport protein CorA
gene-M8001_RS09560	-0.355955	0.229259	0.602365	WP_010952875.1	PP_1844	1-acylglycerol-3-phosphate O-acyltransferase
gene-M8001_RS09565	0.52197	0.11056	0.444798	WP_010952876.1	PP_1845	crotonase/enoyl-CoA hydratase family protein
gene-M8001_RS09575	0.415181	0.345658	0.716301	WP_010952877.1	PP_1846 PP_3172 PP_3820	group II intron reverse transcriptase/maturase
gene-M8001_RS20045	-0.197315	0.693947	0.906215	WP_010952877.1	PP_1846 PP_3172 PP_3820	group II intron reverse transcriptase/maturase
gene-M8001_RS09585	0.706742	0.0844869	0.393267	WP_010952880.1	PP_1849	hypothetical protein
gene-M8001_RS09590	0.777967	0.0157252	0.156293	WP_010952881.1	PP_1850	MFS transporter
gene-M8001_RS09600	0.338853	0.285457	0.662008	WP_010952883.1	PP_1852	3-oxoacyl-ACP reductase FabG
gene-M8001_RS09605	0.0428043	0.970327	0.997084	WP_010952884.1	PP_1853	LysR family transcriptional regulator
gene-M8001_RS09610	0.219192	0.443715	0.788215	WP_010952885.1	PP_1854	GreA/GreB family elongation factor
gene-M8001_RS09615	0.157281	0.575219	0.860922	WP_010952886.1	PP_1855	hypothetical protein
gene-M8001_RS09620	-0.133114	0.671673	0.89941	WP_010952888.1	PP_1857	elongation factor P maturation arginine rhamnosyltransferase EarP
gene-M8001_RS09630	0.615218	0.0955886	0.414946	WP_010952889.1	PP_1859	organic hydroperoxide resistance protein
gene-M8001_RS09635	0.676654	0.0285026	0.227759	WP_010952890.1	PP_1860	MarR family transcriptional regulator
gene-M8001_RS09640	0.0657694	0.89803	0.977698	WP_010952891.1	PP_1861	LysR family transcriptional regulator
gene-M8001_RS09645	0.246634	0.467561	0.804396	WP_010952892.1	PP_1862	sulfite exporter TauE/SafE family protein
gene-M8001_RS13275	-0.419241	0.312081	0.688559	WP_010952894.1	PP_1865 PP_1990 PP_2114 PP_2218 PP_2522 PP_4318	IS4-like element ISPpu8 family transposase
gene-M8001_RS11065	0.174264	1	1	WP_010952894.1	PP_1865 PP_1990 PP_2114 PP_2218 PP_2522 PP_4318	IS4-like element ISPpu8 family transposase
gene-M8001_RS22600	0.458361	0.37228	0.737889	WP_010952894.1	PP_1865 PP_1990 PP_2114 PP_2218 PP_2522 PP_4318	IS4-like element ISPpu8 family transposase
gene-M8001_RS09660	0.164102	0.753329	0.92884	WP_010952894.1	PP_1865 PP_1990 PP_2114 PP_2218 PP_2522 PP_4318	IS4-like element ISPpu8 family transposase
gene-M8001_RS09670	0.0372821	0.910428	0.978701	WP_010952895.1	PP_1866	3-deoxy-7-phosphoheptulonate synthase class II
gene-M8001_RS09675	-0.630813	0.0564059	0.328863	WP_010952896.1	PP_1867	hypothetical protein
gene-M8001_RS09690	-0.123357	0.779403	0.936217	WP_010952898.1	PP_1870	thiopurine S-methyltransferase
gene-M8001_RS09695	0.44029	0.240548	0.617556	WP_010952899.1	PP_1871	protease HtpX
gene-M8001_RS09700	0.000993102	1	1	WP_010952900.1	PP_1872	pyridoxal phosphate-dependent aminotransferase
gene-M8001_RS09705	0.144153	0.638885	0.886699	WP_010952901.1	PP_1873	peptide-methionine (R)-S-oxide reductase MsrB
gene-M8001_RS09710	0.16118	0.575915	0.861314	WP_010952902.1	PP_1874	glutathione peroxidase
gene-M8001_RS09715	0.134116	0.650826	0.89077	WP_010952903.1	PP_1875	response regulator
gene-M8001_RS09730	0.544698	0.112155	0.446034	WP_010952905.1	PP_1878	hypothetical protein
gene-M8001_RS09765	0.16908	0.573303	0.860345	WP_010952907.1	PP_1880	autotransporter outer membrane beta-barrel domain-containing protein
gene-M8001_RS09775	0.182445	0.606781	0.874637	WP_010952909.1	PP_1882	RHS repeat-associated core domain-containing protein
gene-M8001_RS09785	-0.122177	0.72164	0.916962	WP_010952911.1	PP_1884	hypothetical protein
gene-M8001_RS09790	0.299276	0.329392	0.703836	WP_010952912.1	PP_1885	hypothetical protein
gene-M8001_RS09810	0.443755	0.483944	0.813799	WP_010952915.1	PP_1888	type 1 fimbrial protein
gene-M8001_RS09815	0.0745646	0.766914	0.931508	WP_010952916.1	PP_1889	fimbrial biogenesis outer membrane usher protein
gene-M8001_RS09825	-0.218026	0.631518	0.883211	WP_010952918.1	PP_1891	type 1 fimbrial protein
gene-M8001_RS09830	0.432456	0.18769	0.559763	WP_010952919.1	PP_1892	hypothetical protein
gene-M8001_RS09835	0.843854	0.0280159	0.22525	WP_010952920.1	PP_1893	acyl-CoA dehydrogenase
gene-M8001_RS09840	0.00652883	0.983941	1	WP_010952921.1	PP_1894	glutathione S-transferase
gene-M8001_RS09845	-0.175408	0.553037	0.852584	WP_010952922.1	PP_1895	ABC transporter ATP-binding protein
gene-M8001_RS09850	-0.0465736	0.870575	0.968133	WP_010952923.1	PP_1896	ABC transporter permease
gene-M8001_RS09860	0.392562	0.210844	0.584444	WP_010952924.1	PP_1897	DNA internalization-related competence protein ComEC/Rec2
gene-M8001_RS09870	-0.739735	0.0232122	0.200537	WP_010952926.1	PP_1899	biopolymer transporter ExbD
gene-M8001_RS09885	-0.280873	0.389377	0.750562	WP_010952928.1	PP_1902	3-deoxy-manno-octulosonate cytidylyltransferase
gene-M8001_RS09900	-0.0636357	0.877183	0.968811	WP_010952930.1	PP_1905	ribonuclease E
gene-M8001_RS09910	-0.0238939	0.945172	0.989585	WP_010952931.1	PP_1907	HAD family hydrolase
gene-M8001_RS09915	0.142909	0.623389	0.880099	WP_010952932.1	PP_1908	S49 family peptidase
gene-M8001_RS09925	-0.415554	0.302928	0.67781	WP_010952934.1	PP_1910	YceD family protein
gene-M8001_RS09935	-0.533863	0.215442	0.587959	WP_010952935.1	PP_1912	phosphate acyltransferase PlsX
gene-M8001_RS09940	-0.602017	0.129584	0.478197	WP_010952936.1	PP_1913	ACP S-malonyltransferase
gene-M8001_RS09950	-0.101064	0.788793	0.940048	WP_010952937.1	PP_1915	acyl carrier protein
gene-M8001_RS09955	-0.57568	0.126894	0.474308	WP_010952938.1	PP_1916	beta-ketoacyl-ACP synthase II
gene-M8001_RS09960	-0.49653	0.141366	0.499084	WP_010952939.1	PP_1917	aminodeoxychorismate lyase
gene-M8001_RS09980	-0.50596	0.0817779	0.390065	WP_010952941.1	PP_1920	HEPN/Toprim-associated domain-containing protein
gene-M8001_RS09990	-0.089863	0.760967	0.929841	WP_010952942.1	PP_1921	hypothetical protein
gene-M8001_RS09995	0.502707	0.117774	0.456443	WP_010952943.1	PP_1922	DUF2726 domain-containing protein
gene-M8001_RS10010	0.216699	0.603217	0.873298	WP_010952945.1	PP_1924	arsinothricin resistance N-acetyltransferase ArsN1 family B
gene-M8001_RS10015	0.154727	0.630731	0.883211	WP_010952946.1	PP_1925	ArsO family NAD(P)H-dependent flavin-containing monooxygenase
gene-M8001_RS10035	0.269024	0.539952	0.843807	WP_010952950.1	PP_1929	arsenical efflux pump membrane protein ArsB
gene-M8001_RS10050	0.48893	0.14823	0.512489	WP_010952952.1	PP_1931	IS1182-like element ISPpu16 family transposase
gene-M8001_RS10090	-0.396424	0.177279	0.548698	WP_010952957.1	PP_1936	KAP family NTPase
gene-M8001_RS10120	0.173164	0.605978	0.874333	WP_010952960.1	PP_1940	methyl-accepting chemotaxis protein
gene-M8001_RS10125	-0.171838	0.573783	0.860345	WP_010952961.1	PP_1941	TetR/AcrR family transcriptional regulator
gene-M8001_RS10140	0.574045	0.0968381	0.416006	WP_010952964.1	PP_1944	aminomethyltransferase family protein
gene-M8001_RS10145	0.230127	0.456914	0.797408	WP_010952965.1	PP_1945	bifunctional methylenetetrahydrofolate dehydrogenase/methenyltetrahydrofolate cyclohydrolase FolD
gene-M8001_RS10150	-0.0775701	0.81887	0.951639	WP_010952966.1	PP_1946	glucose 1-dehydrogenase
gene-M8001_RS10155	0.413301	0.201209	0.574474	WP_010952967.1	PP_1947	aminopeptidase
gene-M8001_RS10170	0.0737278	0.946752	0.98985	WP_010952970.1	PP_1950	cytochrome P450
gene-M8001_RS10175	-0.20698	0.478455	0.81032	WP_010952971.1	PP_1951	SDR family oxidoreductase
gene-M8001_RS10190	-0.0114308	0.950252	0.991287	WP_010952974.1	PP_1954	serine hydrolase
gene-M8001_RS10195	-0.0131116	1	1	WP_010952975.1	PP_1955	cytochrome P450
gene-M8001_RS10200	-0.0827954	0.80922	0.946733	WP_010952976.1	PP_1956	transporter
gene-M8001_RS10205	0.407951	0.302102	0.677577	WP_010952977.1	PP_1957	PDR/VanB family oxidoreductase
gene-M8001_RS10230	-0.177717	0.565079	0.858917	WP_010952979.1	PP_1959	hypothetical protein
gene-M8001_RS10235	0.0930309	0.847895	0.962639	WP_010952980.1	PP_1960	site-specific integrase
gene-M8001_RS10240	0.0113001	0.991115	1	WP_010952981.1	PP_1961	TetR/AcrR family transcriptional regulator
gene-M8001_RS10255	-0.373362	0.28745	0.663973	WP_010952984.1	PP_1964	deoxynucleotide monophosphate kinase
gene-M8001_RS10265	0.063051	0.844604	0.96121	WP_010952985.1	PP_1966	DNA polymerase III subunit delta'
gene-M8001_RS10270	0.0584852	0.841822	0.960738	WP_010952986.1	PP_1967	TatD family hydrolase
gene-M8001_RS10285	0.498516	0.218083	0.591848	WP_010952988.1	PP_1970	DUF4823 domain-containing protein
gene-M8001_RS10300	-0.270692	0.424457	0.774682	WP_010952990.1	PP_1972	aspartate/tyrosine/aromatic aminotransferase
gene-M8001_RS10305	0.466956	0.166634	0.53746	WP_010952992.1	PP_1974	excinuclease ABC subunit UvrB
gene-M8001_RS10320	-0.17117	0.613494	0.875854	WP_010952995.1	PP_1977	glutamate--tRNA ligase
gene-M8001_RS10355	0.843274	0.0700664	0.362813	WP_010952996.1	PP_1978	TetR/AcrR family transcriptional regulator
gene-M8001_RS10360	0.921578	0.0052801	0.0771752	WP_010952997.1	PP_1979	alpha/beta fold hydrolase
gene-M8001_RS10370	-0.42205	0.156217	0.526302	WP_010952998.1	PP_1981	tRNA dihydrouridine(16) synthase DusC
gene-M8001_RS10385	0.527991	0.102944	0.430764	WP_010953001.1	PP_1984	LysR family transcriptional regulator
gene-M8001_RS10390	-0.108687	0.735219	0.921961	WP_010953002.1	PP_1985	3-isopropylmalate dehydratase large subunit
gene-M8001_RS10395	-0.134731	0.681893	0.904673	WP_010953003.1	PP_1986	3-isopropylmalate dehydratase small subunit
gene-M8001_RS10400	-0.222073	0.494511	0.820986	WP_010953004.1	PP_1987	class I SAM-dependent methyltransferase
gene-M8001_RS10420	-0.190498	0.564707	0.858917	WP_010953006.1	PP_1992	aspartate-semialdehyde dehydrogenase
gene-M8001_RS10425	-0.0594856	0.862302	0.966382	WP_010953007.1	PP_1993	LysM peptidoglycan-binding domain-containing protein
gene-M8001_RS10435	-0.204877	0.503035	0.824732	WP_010953008.1	PP_1995	phosphoribosylanthranilate isomerase
gene-M8001_RS10450	-0.561574	0.0633751	0.345189	WP_010953010.1	PP_1998	SPOR domain-containing protein
gene-M8001_RS10455	-0.55353	0.0623758	0.342694	WP_010953011.1	PP_1999	CvpA family protein
gene-M8001_RS10465	-0.167582	0.651767	0.891061	WP_010953012.1	PP_2001	O-succinylhomoserine sulfhydrylase
gene-M8001_RS10470	0.0341518	0.913303	0.97937	WP_010953013.1	PP_2002	SDR family oxidoreductase
gene-M8001_RS10500	-0.0381719	0.919047	0.981245	WP_010953015.1	PP_2004	AraC family transcriptional regulator
gene-M8001_RS10505	-0.0684777	0.823744	0.954753	WP_010953016.1	PP_2005	carbon-nitrogen hydrolase
gene-M8001_RS10515	1.54599	0.00854448	0.106663	WP_010953018.1	PP_2007	TULIP family P47-like protein
gene-M8001_RS10525	0.146097	0.605853	0.874333	WP_010953020.1	PP_2009	pyridoxal-phosphate dependent enzyme
gene-M8001_RS10530	0.0929004	0.743803	0.924658	WP_010953021.1	PP_2010	cytochrome b
gene-M8001_RS10545	-0.20681	0.463348	0.80161	WP_010953024.1	PP_2013	metallophosphoesterase
gene-M8001_RS10550	-0.191161	0.515731	0.830838	WP_010953025.1	PP_2014	rhomboid family intramembrane serine protease
gene-M8001_RS10565	-0.0139105	0.967971	0.997014	WP_010953026.1	PP_2017	aminopeptidase N
gene-M8001_RS10585	0.230967	0.457488	0.797585	WP_010953030.1	PP_2021	lactonase family protein
gene-M8001_RS10600	-0.144717	0.66594	0.898365	WP_010953033.1	PP_2024	AAA family ATPase
gene-M8001_RS10605	0.0814567	0.774222	0.935165	WP_010953034.1	PP_2025	exonuclease SbcCD subunit D C-terminal domain-containing protein
gene-M8001_RS10615	0.10324	0.847091	0.962639	WP_010953035.1	PP_2026	hypothetical protein
gene-M8001_RS10620	-0.237195	0.467055	0.804336	WP_010953036.1	PP_2027	BatD family protein
gene-M8001_RS10625	-0.318533	0.319637	0.696686	WP_010953037.1	PP_2028	tetratricopeptide repeat protein
gene-M8001_RS10630	-0.503708	0.0833339	0.392451	WP_010953038.1	PP_2029	VWA domain-containing protein
gene-M8001_RS10635	-0.420944	0.164591	0.535432	WP_010953039.1	PP_2030	DUF4381 domain-containing protein
gene-M8001_RS10660	0.744266	0.0597389	0.337549	WP_010953043.1	PP_2035	benzoate/H(+) symporter BenE family transporter
gene-M8001_RS10665	1.2366	0.00739463	0.0967047	WP_010953044.1	PP_2036	dihydrodipicolinate synthase family protein
gene-M8001_RS10680	0.0729066	0.844533	0.96121	WP_010953046.1	PP_2039	acyl-CoA dehydrogenase family protein
gene-M8001_RS10705	-0.105602	0.940253	0.988375	WP_010953050.1	PP_2044	DUF202 domain-containing protein
gene-M8001_RS10715	0.31152	0.301534	0.676768	WP_010953051.1	PP_2045	MBL fold metallo-hydrolase
gene-M8001_RS10720	0.489364	0.144068	0.505206	WP_010953052.1	PP_2046	LysR family transcriptional regulator
gene-M8001_RS10725	1.695	5.8717e-07	5.28251e-05	WP_010953053.1	PP_2047	3-hydroxyacyl-CoA dehydrogenase
gene-M8001_RS10735	0.45156	0.265845	0.645352	WP_010953055.1	PP_2049	iron-containing alcohol dehydrogenase
gene-M8001_RS10740	0.797494	0.0925767	0.411119	WP_010953056.1	PP_2050	acyl-CoA thioesterase
gene-M8001_RS10745	0.460905	0.207612	0.580869	WP_010953057.1	PP_2051	acetyl-CoA C-acyltransferase
gene-M8001_RS10750	-0.0260817	0.961293	0.994257	WP_010953058.1	PP_2052	HAD family hydrolase
gene-M8001_RS10765	0.783762	0.0256254	0.212051	WP_010953059.1	PP_2055	4-oxalomesaconate tautomerase
gene-M8001_RS10775	0.520759	0.154524	0.523579	WP_010953061.1	PP_2057	citrate:proton symporter
gene-M8001_RS10780	-0.0284552	0.97512	0.999694	WP_010953062.1	PP_2058	OprD family porin
gene-M8001_RS10810	0.827186	0.021124	0.189441	WP_010953066.1	PP_2064	efflux RND transporter periplasmic adaptor subunit
gene-M8001_RS10815	0.568355	0.0518659	0.313834	WP_010953067.1	PP_2065	MexW/MexI family multidrug efflux RND transporter permease subunit
gene-M8001_RS10840	0.780924	0.148794	0.512489	WP_010953072.1	PP_2070	helix-turn-helix transcriptional regulator
gene-M8001_RS10845	0.157595	0.947264	0.98985	WP_010953073.1	PP_2071	cupin domain-containing protein
gene-M8001_RS10850	0.559222	0.145407	0.50775	WP_010953074.1	PP_2072	AraC family transcriptional regulator
gene-M8001_RS10860	-0.263192	0.40287	0.760399	WP_010953076.1	PP_2074	LysR family transcriptional regulator
gene-M8001_RS10875	0.394147	0.497712	0.823029	WP_010953079.1	PP_2077	diaminopimelate decarboxylase
gene-M8001_RS10880	0.547128	0.0836373	0.392472	WP_010953080.1	PP_2078	LysR family transcriptional regulator
gene-M8001_RS10895	-0.0433974	0.860456	0.966382	WP_010953083.1	PP_2081	kinase/pyrophosphorylase
gene-M8001_RS10905	-0.105504	0.727948	0.919257	WP_010953084.1	PP_2083	alpha/beta fold hydrolase
gene-M8001_RS10910	0.488453	0.167402	0.538534	WP_010953085.1	PP_2084	ribonuclease E activity regulator RraA
[truncated: 3,219 more rows]

## Sheet: 2_Core Metabolism_Fig6
Carbon core/Central metabolism of P. putida cscRABY												Figure 6 b in manuscript:
gene ID	log2_foldChange	protein ID	Annotation	Locus tag	Locus tag/ Gene name	Classification	Note
gene-M8001_RS01590	1.26683	WP_010951662.1	L-serine ammonia-lyase	PP_0297	tdcG-I	AA degradation
gene-M8001_RS16535	1.13425	WP_010954033.1	L-serine ammonia-lyase	PP_3144	gltK	AA degradation
gene-M8001_RS06820	1.10627	WP_010952431.1	methionine gamma-lyase	PP_1308	mdeA	AA degradation
gene-M8001_RS27695	2.46598	WP_010955780.1	D-amino acid dehydrogenase	PP_5270	dadA2	AA degradation
gene-M8001_RS24260	1.959	WP_010955279.1	Glu/Leu/Phe/Val dehydrogenase	PP_4617	ldh	AA degradation
gene-M8001_RS12890	-3.15386	WP_010953400.1	asparaginase	PP_2453	ansB	AA synthesis
gene-M8001_RS01975	1.21574	WP_010951724.1	aminotransferase class III-fold pyridoxal phosphate-dependent enzyme	PP_0372	aruC	AA synthesis
gene-M8001_RS27690	1.61282	WP_010955779.1	alanine racemase	PP_5269	dadX	AA synthesis
gene-M8001_RS23895	1.93886	WP_010955221.1	glutamine synthetase family protein	PP_4547	PP_4547	AA synthesis
gene-M8001_RS23580	1.09315	WP_003254528.1	phenylalanine 4-monooxygenase	PP_4490	phhA	AA synthesis
gene-M8001_RS16555	1.07231	WP_010954037.1	glutamine synthetase family protein	PP_3148	PP_3148	AA synthesis
gene-M8001_RS12775	1.10392	WP_049587669.1	aminotransferase class V-fold PLP-dependent enzyme	gene-M8001_RS12775	DM483_08080	AA synthesis
gene-M8001_RS13475	-1.24059	WP_010953489.1	isochorismatase family protein	PP_2562	PP_2562	AA synthesis
gene-M8001_RS20860	2.25815	WP_010954791.1	hydrolase	PP_3976	PP_3976	AA synthesis
gene-M8001_RS03820	1.11194	WP_010951959.1	hydrolase	PP_0711	ycaC-I	AA synthesis
gene-M8001_RS21045	1.94204	WP_010954815.1	NADP-dependent isocitrate dehydrogenase	PP_4012	idh	TCA
gene-M8001_RS21955	-1.30144	WP_003254218.1	citrate synthase	PP_4194	gltA	TCA
gene-M8001_RS21575	-2.64644	WP_010954897.1	isocitrate lyase	PP_4116	aceA	TCA
gene-M8001_RS03515	1.5339	WP_049586352.1	malate dehydrogenase	mdh PRJ_0667	mdh PRJ_0667	TCA
gene-M8001_RS04980	1.21154	WP_049586460.1	class II fumarate hydratase	gene-M8001_RS04980	aspA, fumC, DM483_01605	TCA
gene-M8001_RS08870	1.01386	WP_010952760.1	fumarylacetoacetate hydrolase family protein	PP_1709	PP_1709	TCA
gene-M8001_RS17930	1.25195	WP_010954284.1	gluconokinase	PP_3416	gnuK	EDEMP
gene-M8001_RS05360	-1.30094	WP_010952201.1	glucose-6-phosphate dehydrogenase	PP_1022	zwfA	EDEMP
gene-M8001_RS17770	1.31006	WP_010954256.1	gluconate 2-dehydrogenase subunit 3 family protein	PP_3384	PP_3384	EDEMP
gene-M8001_RS07820	-2.2231	WP_004575467.1	adenylate kinase	PP_1506	adk	EDEMP
gene-M8001_RS10670	1.11303	WP_003247249.1	aldolase	PP_2037	PP_2037	EDEMP
gene-M8001_RS14065	-2.59309	WP_010953599.1	aldehyde dehydrogenase	PP_2680	aldB-II	FA
gene-M8001_RS12785	3.12638	WP_049587623.1	acyl-CoA dehydrogenase	gene-M8001_RS12785	DM483_08090	FA
gene-M8001_RS14700	1.22291	WP_010953716.1	phytanoyl-CoA dioxygenase family protein	PP_2807	PP_2807	FA
gene-M8001_RS10725	1.695	WP_010953053.1	3-hydroxyacyl-CoA dehydrogenase	PP_2047	PP_2047	FA
gene-M8001_RS11180	1.59199	WP_010953127.1	fatty acid oxidation complex subunit alpha FadB	PP_2136	fadB	FA
gene-M8001_RS23910	1.01897	WP_010955224.1	long-chain-fatty-acid--CoA ligase FadD2	PP_4550	fadD-II	FA
gene-M8001_RS26040	2.31719	WP_010955524.1	acyl-CoA dehydrogenase	PP_4948	PP_4948	FA
gene-M8001_RS14340	3.82708	WP_049586237.1	cyclopropane-fatty-acyl-phospholipid synthase family protein	gene-M8001_RS14340	DM483_03170	FA
gene-M8001_RS07355	1.15385	WP_010952519.1	enoyl-CoA hydratase/isomerase family protein	PP_1412	PP_1412	FA
gene-M8001_RS03155	1.5174	WP_003255276.1	CoA-acylating methylmalonate-semialdehyde dehydrogenase	PP_0597	mmsA-I	FA
						Legend
							AA
							TCA
							EDEMP
							FA
						Threshold for DEGs
						|log2(FC)| > 1.0 and a p-value (adjusted, false discovery rate (FDR) corrected) < 0.05

## Sheet: 3_Transporter_Fig8
Transporter P. putida cscRABY										Figure 8 in manuscript:
Transporter - specific
gene ID	log2_foldChange	protein ID	Annotation	Locus tag	Gene Name	Clasification	Note
gene-M8001_RS06195	1.46952	WP_010952341.1	dicarboxylate/amino acid:cation symporter	PP_1188	dctA	amino acid
gene-M8001_RS05600	-2.65596	WP_010952242.1	amino acid ABC transporter permease	PP_1070	gltJ	amino acid	glutamate
gene-M8001_RS05595	-2.77008	WP_010952241.1	ABC transporter permease subunit	PP_1069	gltK	amino acid	glutamate
gene-M8001_RS00705	-2.40051	WP_010951531.1	glutamate/aspartate:proton symporter GltP	PP_0137	gltP	amino acid	glutamate
gene-M8001_RS18815	1.75956	WP_010954441.1	transporter substrate-binding domain-containing protein	PP_3593	PP_3593	amino acid
gene-M8001_RS02180	1.49577	WP_003255547.1	ABC transporter ATP-binding protein	PP_0411	potA	amino acids	spermidine
gene-M8001_RS24185	7.89111	WP_010955268.1	EamA family transporter	PP_4604	PP_4604	amino acids	cystein pathway?
gene-M8001_RS02185	1.03034	WP_010951750.1	ABC transporter substrate-binding protein	PP_0412	PP_0412	amino acids	polyamine transporter
gene-M8001_RS19130	-2.03607	WP_010954495.1	cytosine permease	PP_3655	PP_3655	amino acids
gene-M8001_RS13380	1.1033	WP_004575400.1	amino acid permease	PP_2543	gabP-II	amino acids	Gamma-aminobutyrate permease (GABA)
gene-M8001_RS25495	-1.18741	WP_010955449.1	urea ABC transporter permease subunit UrtC	PP_4843	urtC	nitogen
gene-M8001_RS27490	-1.88659	WP_010955751.1	ammonium transporter	PP_5233	amtB	nitrogen
gene-M8001_RS10960	-1.88561	WP_010953094.1	ABC transporter substrate-binding protein	PP_2094	nasS	Nitrogen	nitate
gene-M8001_RS25485	-1.84491	WP_003249642.1	urea ABC transporter substrate-binding protein	PP_4841	urtA	nitrogen
gene-M8001_RS10950	-1.12106	WP_049586692.1	NarK/NasA family nitrate transporter	DM483_19040	NarK/NasA	nitrogen	nitrate/nitrite transporter
gene-M8001_RS25490	-1.9293	WP_049586719.1	urea ABC transporter permease subunit UrtB	PP_4842	urtB	nitrogen
gene-M8001_RS16645	1.23106	WP_010954052.1	aromatic acid/H+ symport family MFS transporter	PP_3165	benK	small acids
gene-M8001_RS09040	-1.68694	WP_010952787.1	cation acetate symporter	PP_1743	actP-I	small acids	acetate
gene-M8001_RS17735	1.17124	WP_010954250.1	MFS transporter;	PP_3377	kguT	small acids	2-ketogluconate
gene-M8001_RS24905	2.17485	WP_010955372.1	lactate permease LctP family transporter	PP_4735	lldP	small acids	L-lactate permease
gene-M8001_RS01545	-1.35895	WP_010951656.1	OFA family MFS transporter	PP_0288	PP_0288	small acids	oxalate/formate antiporter
gene-M8001_RS08875	1.11376	WP_010952761.1	MFS transporter; phthalate permease family MFS transporter	PP_1710	PP_1710	small acids	phtalate permease
gene-M8001_RS15050	1.34784	WP_010953782.1	bile acid:sodium symporter	PP_2877	PP_2877	small acids
gene-M8001_RS07390	1.23353	WP_010952526.1	OprD family porin	PP_1419	odpH	small acids	Tricarboxylate-specific outer membrane porin
gene-M8001_RS17935	1.08023	WP_010954285.1	GntP family permease	PP_3417	gntT	small acids	gluconate transport
gene-M8001_RS05330	1.21603	WP_003255050.1	sugar ABC transporter permease	PP_1016	gtsB	sugar
gene-M8001_RS05340	1.11225	WP_003255047.1	Mannose/glucose ABC transporter-ATP binding subunit	PP_1018	gtsD	sugar	Mannose/glucose
gene-M8001_RS05325	1.4561	WP_010952197.1	ABC transporter substrate-binding protein	PP_1015	gtsA	sugar	manose
gene-M8001_RS14465	1.19682	WP_010953671.1	sugar ABC transporter ATP-binding protein	PP_2759	PP_2759	sugar
gene-M8001_RS12905	-1.19829	WP_010953403.1	ABC transporter permease	PP_2456	rbsC	sugar
gene-M8001_RS05345	1.0896	WP_010952199.1	carbohydrate porin	PP_1019	orpB-I	sugar	carbohydrate
				Legend
					AA/Derivatives
					Nitrogen
					Small acids
					Sugar
		Threshold for DEGs
		|log2(FC)| > 1.0 and a p-value (adjusted, false discovery rate (FDR) corrected) < 0.05
other DEGs that might be connected to transport
gene_id	log2_foldChange	gene_name	gene_product	Gene Name	Gene Name	Clasification	Note
gene-M8001_RS06195	1.46952	WP_010952341.1	dicarboxylate/amino acid:cation symporter	dctA	dctA, PP_1188	amino acid
gene-M8001_RS05600	-2.65596	WP_010952242.1	amino acid ABC transporter permease	gltJ	gltJ, PP_1070	amino acid	glutamate
gene-M8001_RS05595	-2.77008	WP_010952241.1	ABC transporter permease subunit	gltK	gltK, PP_1069	amino acid	glutamate
gene-M8001_RS00705	-2.40051	WP_010951531.1	glutamate/aspartate:proton symporter GltP	gltP	gltP, PP_0137	amino acid	glutamate
gene-M8001_RS18815	1.75956	WP_010954441.1	transporter substrate-binding domain-containing protein	PP_3593	PP_3593	amino acid
gene-M8001_RS05605	-1.599	WP_049588510.1	glutamate/aspartate ABC transporter substrate-binding protein	gene-M8001_RS05605	DM483_02250	amino acids
gene-M8001_RS02180	1.49577	WP_003255547.1	ABC transporter ATP-binding protein	potA	potA, PP_0411	amino acids	spermidine
gene-M8001_RS24185	7.89111	WP_010955268.1	EamA family transporter	PP_4604	PP_4604	amino acids	cystein pathway?
gene-M8001_RS02185	1.03034	WP_010951750.1	ABC transporter substrate-binding protein	PP_0412	PP_0412	amino acids	polyamine transporter
gene-M8001_RS13380	1.1033	WP_004575400.1	amino acid permease	gabP-II	PP_2543	amino acids	Gamma-aminobutyrate permease (GABA)
gene-M8001_RS19130	-2.03607	WP_010954495.1	cytosine permease	PP_3655	PP_3655	amino acids	cytosine pathway
gene-M8001_RS03105	2.37155	WP_010951860.1	cation transporter	PP_0588	PP_0588	cation	copper
gene-M8001_RS17890	1.33837	WP_049587686.1	CbtA family protein	cbtA	cbtA, PP_3408	Efflux	cobalt; TA system
gene-M8001_RS28285	1.44098	WP_010955866.1	efflux RND transporter periplasmic adaptor subunit	cusB	cusB, PP_5386	efflux
gene-M8001_RS14750	2.05323	WP_049586198.1	MexC family multidrug efflux RND transporter periplasmic adaptor subunit	PP_2817	PP_2817	Efflux
gene-M8001_RS07875	-1.01182	WP_010952608.1	efflux RND transporter permease subunit	PP_1517	PP_1517	efflux
gene-M8001_RS14005	-1.62204	WP_010953587.1	ATP-binding cassette domain-containing protein	PP_2668	PP_2668	Efflux
gene-M8001_RS17975	1.31482	WP_003253847.1	efflux RND transporter periplasmic adaptor subunit	PP_3425	PP_3425	efflux
gene-M8001_RS14320	3.22444	WP_003254009.1	DUF6482 family protein	PP_2731	PP_2731	Efflux	metal ions
gene-M8001_RS12800	1.44637	WP_010953389.1	TerC family protein	alx	alx, PP_2438	efflux	induced from alcaline
gene-M8001_RS28280	1.44185	WP_010955865.1	TolC family protein	czcC	czcC, PP_5385	efflux	Efflux Tol Family
gene-M8001_RS17985	1.1164	WP_010954293.1	TolC family protein	oprN	oprN, PP_3427	efflux
gene-M8001_RS25495	-1.18741	WP_010955449.1	urea ABC transporter permease subunit UrtC	urtC	urtC, PP_4843	nitogen
gene-M8001_RS27490	-1.88659	WP_010955751.1	ammonium transporter	amtB	amtB, PP_5233	nitrogen
gene-M8001_RS10960	-1.88561	WP_010953094.1	ABC transporter substrate-binding protein	NasS	PP_2094	Nitrogen	nitate
gene-M8001_RS25485	-1.84491	WP_003249642.1	urea ABC transporter substrate-binding protein	urtA	urtA, PP_4841	nitrogen
gene-M8001_RS10950	-1.12106	WP_049586692.1	NarK/NasA family nitrate transporter	NarK/NasA	DM483_19040	nitrogen	nitrate/nitrite transporter
gene-M8001_RS25490	-1.9293	WP_049586719.1	urea ABC transporter permease subunit UrtB	urtB	urtB, PP_4842	nitrogen
gene-M8001_RS06700	1.04698	WP_010952413.1	alginate export family protein	algE	algE, PP_1284	Porin
gene-M8001_RS07200	2.23146	WP_010952490.1	DUF962 domain-containing protein	PP_1382	pcaP, PP_1382	Porin	porin
gene-M8001_RS13975	-5.90429	WP_010953581.1	porin	PP_2662	PP_2662	Porin
gene-M8001_RS09040	-1.68694	WP_010952787.1	cation acetate symporter	actP-I	actP-I, PP_1743	small acids	acetate
gene-M8001_RS16645	1.23106	WP_010954052.1	aromatic acid/H+ symport family MFS transporter	benK	benK, PP_3165	small acids
gene-M8001_RS17735	1.17124	WP_010954250.1	MFS transporter;	kguT	kguT, PP_3377	small acids	2-ketogluconate
gene-M8001_RS07390	1.23353	WP_010952526.1	OprD family porin	odpH	opdH, PP_1419	small acids	Tricarboxylate-specific outer membrane porin
gene-M8001_RS01545	-1.35895	WP_010951656.1	OFA family MFS transporter	PP_0288	PP_0288	small acids	oxalate/formate antiporter
gene-M8001_RS08875	1.11376	WP_010952761.1	MFS transporter; phthalate permease family MFS transporter	PP_1710	PP_1710	small acids	phtalate permease
gene-M8001_RS17935	1.08023	WP_010954285.1	GntP family permease	gntT	PP_3417	small acids	gluconate transport
gene-M8001_RS24905	2.17485	WP_010955372.1	lactate permease LctP family transporter	lldP	PP_4735	small acids	L-lactate permease
gene-M8001_RS15050	1.34784	WP_010953782.1	bile acid:sodium symporter	PP_2877	yfeH, PP_2877	small acids
gene-M8001_RS05330	1.21603	WP_003255050.1	sugar ABC transporter permease	gtsB	gtsB, PP_1016	sugar
gene-M8001_RS05340	1.11225	WP_003255047.1	Mannose/glucose ABC transporter-ATP binding subunit	gtsD	gtsD, PP_1018	sugar	Mannose/glucose
gene-M8001_RS05325	1.4561	WP_010952197.1	ABC transporter substrate-binding protein	gtsA	PP_1015	sugar	manose
gene-M8001_RS05345	1.0896	WP_010952199.1	carbohydrate porin	orpB-I	PP_1019	sugar	carbohydrate
gene-M8001_RS14465	1.19682	WP_010953671.1	sugar ABC transporter ATP-binding protein	PP_2759	rbsA, PP_2759	sugar
gene-M8001_RS12905	-1.19829	WP_010953403.1	ABC transporter permease	rbsC	rbsC, PP_2456	sugar
gene-M8001_RS01265	2.36984	WP_010951616.1	aliphatic sulfonate ABC transporter permease SsuC	PP_0239	ssuC, PP_0239	sulfonate	sulfonate uptake
gene-M8001_RS05590	-2.31454	WP_049588508.1	amino acid ABC transporter ATP-binding protein	gene-M8001_RS05590	DM483_02235	unkown
gene-M8001_RS14045	-1.8779	WP_049586273.1	transporter substrate-binding domain-containing protein	gene-M8001_RS14045	gene-M8001_RS14045	unkown
gene-M8001_RS02590	1.13571	WP_049588015.1	TSUP family transporter	gene-M8001_RS02590	DM483_24880	unkown
gene-M8001_RS13510	1.02974	WP_010953495.1	MFS transporter	PP_2568	PP_2569	unkown
gene-M8001_RS14000	-1.79938	WP_010953586.1	ABC transporter permease	pedC	PP_2667	unkown	permease
gene-M8001_RS14430	1.38643	WP_010953664.1	ABC transporter substrate-binding protein	PP_2752	PP_2752	unkown	Peripla_BP_6 domain-containing protein
gene-M8001_RS18820	1.25824	WP_003247720.1	ABC transporter permease subunit	PP_3594	PP_3594	unkown	permease
gene-M8001_RS19120	3.7677	WP_010954494.1	LysE family translocator	PP_3653	PP_3653	unkown
gene-M8001_RS19600	1.40407	WP_010954570.1	ABC transporter ATP-binding protein	PP_3735	PP_3735	unkown
gene-M8001_RS26985	1.0834	WP_010955672.1	putative 2-aminoethylphosphonate ABC transporter permease subunit	PP_5136	PP_5136	unkown	permease, phosphor
P. putida cscRABY all DEGs grouped into transport
				Threshold for DEGs
				|log2(FC)| > 1.0 and a p-value (adjusted, false discovery rate (FDR) corrected) < 0.05
					f

## Sheet: 4_Detox, Degra,Stress_Fig9
Detoxification, degradation and stress P. putida cscRABY											Figure 9abc in manuscript:
Ben/Cat operon and light stress in P. putida cscRABY
gene ID	log2_foldChange	protein ID	Annotation	Locus tag	Gene Name	Clasification	Note
gene-M8001_RS16625	1.52825	WP_004374325.1	benzoate 1%2C2-dioxygenase large subunit	PP_3161	benA	Degradation
gene-M8001_RS16630	1.86099	WP_010954049.1	benzoate 1%2C2-dioxygenase small subunit	PP_3162	benB	Degradation	Deg. benzoate
gene-M8001_RS16645	1.23106	WP_010954052.1	aromatic acid/H+ symport family MFS transporter	PP_3165	benK	Degradation
gene-M8001_RS16615	-1.17594	WP_010954047.1	benABC operon transcriptional activator BenR	PP_3159	benR	Degradation
gene-M8001_RS16650	1.66474	WP_010954053.1	catechol 1%2C2-dioxygenase	PP_3166	catA-II	Degradation	Deg. muconate
gene-M8001_RS19500	1.32615	WP_010954551.1	muconate cycloisomerase family protein	PP_3715	catB	Degradation
gene-M8001_RS19495	1.6008	WP_010954550.1	muconolactone Delta-isomerase	PP_3714	catC	Degradation
gene-M8001_RS12710	-2.31415	WP_049587614.1	carboxymuconolactone decarboxylase family protein	DM483_08015	M8001_RS12710	Degradation
gene-M8001_RS19685	1.73773	WP_232014129.1	carboxymuconolactone decarboxylase family protein	gene-M8001_RS19685	M8001_RS19685	Degradation
gene-M8001_RS03965	1.88975	WP_010951983.1	SDR family oxidoreductase	PP_0738	PP_0738	Light
gene-M8001_RS03975	3.28886	WP_010951985.1	MerR family transcriptional regulator	PP_0740	PP_0740	Light
gene-M8001_RS03980	3.16991	WP_010951986.1	DUF523 and DUF1722 domain-containing protein	PP_0741	PP_0741	Light
gene-M8001_RS03985	2.28003	WP_010951987.1	NAD(P)/FAD-dependent oxidoreductase	PP_0742	PP_0742	Light
gene-M8001_RS03970	2.34864	WP_010951984.1	deoxyribodipyrimidine photo-lyase	PP_0739	M8001_RS03970	Light
Legend			Threshold for DEGs
	Degradation Benzoate		|log2(FC)| > 1.0 and a p-value (adjusted, false discovery rate (FDR) corrected) < 0.05
	Light
Efflux and general stress in P. putida cscRABY
gene ID	log2_foldChange	protein ID	Annotation	Locus tag	Gene Name	Clasification	Note
gene-M8001_RS12800	1.44637	WP_010953389.1	TerC family protein	PP_2438	alx	efflux
gene-M8001_RS28285	1.44098	WP_010955866.1	efflux RND transporter periplasmic adaptor subunit	PP_5386	cusB	efflux	Ion
gene-M8001_RS28280	1.44185	WP_010955865.1	TolC family protein	PP_5385	czcC	efflux	Ion
gene-M8001_RS17985	1.1164	WP_010954293.1	TolC family protein	PP_3427	oprN	efflux
gene-M8001_RS07875	-1.01182	WP_010952608.1	efflux RND transporter permease subunit	PP_1517	PP_1517	efflux
gene-M8001_RS14005	-1.62204	WP_010953587.1	ATP-binding cassette domain-containing protein	PP_2668	PP_2668	Efflux
gene-M8001_RS14320	3.22444	WP_003254009.1	DUF6482 family protein	PP_2731	PP_2731	Efflux
gene-M8001_RS14750	2.05323	WP_049586198.1	MexC family multidrug efflux RND transporter periplasmic adaptor subunit	DM483_03585	mexC	Efflux
gene-M8001_RS17975	1.31482	WP_003253847.1	efflux RND transporter periplasmic adaptor subunit	PP_3425	PP_3425	efflux
gene-M8001_RS13900	-1.06783	WP_049586330.1	universal stress protein	gene-M8001_RS13900	gene-M8001_RS13900	stress
gene-M8001_RS10375	1.07017	WP_019437397.1	Hsp20 family protein	gene-M8001_RS10375	gene-M8001_RS10375	stress
gene-M8001_RS17415	1.27043	WP_049587859.1	Hsp20/alpha crystallin family protein	gene-M8001_RS17415	gene-M8001_RS17415	stress
gene-M8001_RS10790	1.13298	WP_003247276.1	redox-sensitive transcriptional activator SoxR	soxR PP_2060	PP_2060	stress
gene-M8001_RS11165	1.00922	WP_010953124.1	universal stress protein	PP_2132	PP_2132	stress	signal transduction
gene-M8001_RS11445	1.37011	WP_010953172.1	universal stress protein	PP_2187	PP_2187	stress
gene-M8001_RS16595	1.49443	WP_010954044.1	universal stress protein	PP_3156	PP_3156	stress
gene-M8001_RS17420	1.20151	WP_010954192.1	Hsp20/alpha crystallin family protein	PP_3313	PP_3313	stress
gene-M8001_RS17425	1.14932	WP_010954193.1	Hsp20/alpha crystallin family protein	PP_3314	PP_3314	stress
Legend			Threshold for DEGs
	Efllux		|log2(FC)| > 1.0 and a p-value (adjusted, false discovery rate (FDR) corrected) < 0.05
	General stress
Ion homeostasis in P. putida cscRABY
gene ID	log2_foldChange	protein ID	Annotation	Locus tag	Gene Name	Clasification	Note
gene-M8001_RS28265	1.97071	WP_010955863.1	heavy metal response regulator transcription factor	copR-II	copR-II, PP_5383	Ion homeostasis
gene-M8001_RS11535	1.33142	WP_010953188.1	copper resistance system multicopper oxidase	copA-I	copA-I, PP_2205
gene-M8001_RS28250	2.91648	WP_010955860.1	copper resistance system multicopper oxidase	copA-II	copA-II, PP_5380
gene-M8001_RS28240	3.01151	WP_049588384.1	copper resistance protein B	copB-II	copB-II, PP_5379
gene-M8001_RS28285	1.44098	WP_010955866.1	efflux RND transporter periplasmic adaptor subunit	cusB	cusB, PP_5386
gene-M8001_RS28280	1.44185	WP_010955865.1	TolC family protein; CzcC family metal RND transporter outer membrane protein	czcC	czcC, PP_5385
gene-M8001_RS03105	2.37155	WP_010951860.1	Putative copper-binding chaperone	PP_0588	PP_0588
gene-M8001_RS25470	-2.81743	WP_010955445.1	TonB-dependent copper receptor	oprC	oprC, PP_4838
gene-M8001_RS28260	2.20752	WP_010955862.1	hypothetical protein	PP_5382	PP_5382
gene-M8001_RS28245	3.43955	WP_061405729.1	putative metal-binding protein	PP_5732	PP_5732
gene-M8001_RS28270	1.61937	WP_164721832.1	heavy metal sensor histidine kinase	gene-M8001_RS28270	gene-M8001_RS28270
Threshold for DEGs
|log2(FC)| > 1.0 and a p-value (adjusted, false discovery rate (FDR) corrected) < 0.05

## Sheet: 5_Pputida Other
Urea Degradation in P. putida cscRABY
gene ID	log2_foldChange	protein ID	Annotation	Locus tag	Gene Name	Clasification	Note
gene-M8001_RS25495	-1.18741	WP_010955449.1	urea ABC transporter permease subunit UrtC	PP_4843	urtC, PP_4843	Urea degradation
gene-M8001_RS25485	-1.84491	WP_003249642.1	urea ABC transporter substrate-binding protein	PP_4841	urtA, PP_4841
gene-M8001_RS25490	-1.9293	WP_049586719.1	urea ABC transporter permease subunit UrtB	PP_4842	urtB, PP_4842
gene-M8001_RS14875	-2.36915	WP_010953751.1	urease accessory protein UreD	PP_2842	ureD PP_2842
gene-M8001_RS14890	-1.16065	WP_010953753.1	urease subunit alpha	PP_2845	ureC PP_2845
gene-M8001_RS14885	-1.61337	WP_010953752.1	urease subunit beta	PP_2844	ureB PP_2844
gene-M8001_RS14880	-1.87305	WP_003253929.1	urease subunit gamma	PP_2843	ureA PP_2843
Threshold for DEGs
|log2(FC)| > 1.0 and a p-value (adjusted, false discovery rate (FDR) corrected) < 0.05
Membrane in P. putida cscRABY
gene ID	log2_foldChange	protein ID	Annotation	Locus tag	Gene Name	Clasification	Note
gene-M8001_RS20725	-1.82058	WP_049587741.1	methyl-accepting chemotaxis protein	gene-M8001_RS20725	gene-M8001_RS20725	Chemotaxis	methyl-accepting chemotaxis protein	signal transduction
gene-M8001_RS04280	1.02913	WP_010952038.1	chemotaxis protein	PP_0802	PP_0802	Chemotaxis
gene-M8001_RS11145	1.05431	WP_257766427.1	chemotaxis protein CheV	gene-M8001_RS11145	CheV	Chemotaxis
gene-M8001_RS11780	1.44044	WP_020193218.1	methyl-accepting chemotaxis protein McpA	McpA	PP_2249, McpA	Chemotaxis	methyl-accepting chemotaxis protein; AA as Ser, Asn, Phe, Met, Gly
gene-M8001_RS26400	1.53435	WP_010955579.1	methyl-accepting chemotaxis protein	PP_5020	mcpQ, PP_5020	Chemotaxis	methyl-accepting chemotaxis protein, Citrate, citrate/metal2+
gene-M8001_RS23740	1.55598	WP_010955204.1	methyl-accepting chemotaxis protein	PP_4524	PP_4524	Chemotaxis	methyl-accepting chemotaxis protein; Energy taxis
gene-M8001_RS27370	1.07125	WP_003253671.1	flagellar basal body-associated protein FliL	gene-M8001_RS27370	FliL	Flagallum
gene-M8001_RS13760	-2.04665	WP_003253030.1	twin transmembrane helix small protein	gene-M8001_RS13760	gene-M8001_RS13760	MembraneProtein
gene-M8001_RS13740	-1.397	WP_003254010.1	DUF3833 domain-containing protein	PP_2730	lipoprotein	MembraneProtein
gene-M8001_RS25555	1.05319	WP_003249613.1	osmotically-inducible lipoprotein OsmE	gene-M8001_RS25555	gene-M8001_RS25555	MembraneProtein
gene-M8001_RS02685	-1.5312	WP_010951793.1	outer membrane beta-barrel protein	PP_0504	oprG, PP_0504	OM
gene-M8001_RS00545	1.16358	WP_003253030.1	outer membrane beta-barrel protein	PP_5427	PP_5427	OM
gene-M8001_RS05685	1.58274	WP_049588514.1	OmpA family protein	gene-M8001_RS05685	ompA	OM
gene-M8001_RS12400	1.06748	WP_010953318.1	spore coat U domain-containing protein	PP_2359	pili	Pili
gene-M8001_RS12395	1.5158	WP_010953317.1	spore coat U domain-containing protein	PP_2358	pili	Pili
gene-M8001_RS13740	-1.397	WP_010953536.1	type IVB secretion system protein IcmH/DotU	PP_2616	IcmH/DotJ	T4SSs
gene-M8001_RS13760	-2.04665	WP_010953540.1	type VI secretion system baseplate subunit TssG3	PP_2620	PP_2620	T6SS
gene-M8001_RS13750	-1.8931	WP_010953538.1	type VI secretion system lipoprotein TssJ	PP_2618	PP_2618	T6SS
gene-M8001_RS13745	-1.051	WP_010953537.1	type VI secretion system baseplate subunit TssK3	PP_2617	PP_2617	T6SS
gene-M8001_RS13755	-1.75017	WP_010953539.1	FHA domain-containing protein	PP_2619	PP_2619	T6SS
gene-M8001_RS21360	-1.74135	WP_010954868.1	type VI secretion system baseplate subunit TssF2	PP_4077	PP_4077	T6SS	part of chemoreceptor
gene-M8001_RS13765	-1.61273	WP_010953541.1	type VI secretion system baseplate subunit TssF	PP_2621	PP_2621	T6SS
gene-M8001_RS13735	-1.60065	WP_010953535.1	Hcp3 family type VI secretion system effector	PP_2615	hcpC-I, PP_2615	T6SS
gene-M8001_RS13770	-1.03431	WP_010953542.1	type VI secretion system baseplate subunit TssE	PP_2622	PP_2622	T6SS
gene-M8001_RS16180	-1.01227	WP_003248355.1	type VI secretion system baseplate subunit TssE1	PP_3098	PP_3098	T6SS
gene-M8001_RS13730	-1.32245	WP_010953534.1	type VI secretion system tip protein VgrG3	PP_2614	vgrG-I, PP_2614	T6SS
gene-M8001_RS03520	1.58839	WP_079732571.1	type VI secretion system tube protein Hcp	gene-M8001_RS14315	Hcp	T6SS
Legend			Threshold for DEGs
	Signal transduction Chemotaxis		|log2(FC)| > 1.0 and a p-value (adjusted, false discovery rate (FDR) corrected) < 0.05
	Membrane
	Pili
	secretion system
Regulation in P. putida cscRABY
gene ID	log2_foldChange	protein ID	Annotation	Locus tag	Gene Name	Clasification	Note
gene-M8001_RS15105	1.04097	WP_010953792.1	anti-sigma factor	PP_2889	PP_2889	Defens
gene-M8001_RS24190	5.30718	WP_010955269.1	AraC family transcriptional regulator	PP_4605	PP_4605	unkown
gene-M8001_RS04865	1.42868	WP_003255178.1	ArsR family transcriptional regulator	PP_0921	PP_0921, xenB	unkown
gene-M8001_RS16615	-1.17594	WP_010954047.1	benABC operon transcriptional activator BenR	PP_3159	benR, PP_3159	Carbon metabolism	Benzoate
gene-M8001_RS09055	2.13552	WP_004575804.1	carbon storage regulator CsrA	csrA	csrA, PP_1746	Carbon metabolism
gene-M8001_RS16995	1.88648	WP_010954117.1	Crp/Fnr family transcriptional regulator FnrB	PP_3233	PP_3233 FnrB	O2 sensing	transcription factors
gene-M8001_RS05195	1.69972	WP_010952175.1	glycine cleavage system protein GcvH	PP_0989	PP_0989	unkown
gene-M8001_RS01900	1.12663	WP_010951709.1	glycine cleavage system protein R	PP_0357	PP_0357	unkown	Transcriptional repressor
gene-M8001_RS22740	-1.35117	WP_049586776.1	GntR family transcriptional regulator	gene-M8001_RS22740	gene-M8001_RS22740	unkown
gene-M8001_RS28265	1.97071	WP_010955863.1	heavy metal response regulator transcription factor	copR-II	copR-II, PP_5383	Defens	Two component regulator, copper
gene-M8001_RS12345	1.08726	WP_010953309.1	HPP family protein	PP_2349	PP_2349	stress
gene-M8001_RS10375	1.07017	WP_019437397.1	Hsp20 family protein	gene-M8001_RS10375	gene-M8001_RS10375	stress
gene-M8001_RS17425	1.14932	WP_010954193.1	Hsp20/alpha crystallin family protein	PP_3314	PP_3314	stress
gene-M8001_RS17420	1.20151	WP_010954192.1	Hsp20/alpha crystallin family protein	PP_3313	PP_3313	stress
gene-M8001_RS17415	1.27043	WP_049587859.1	Hsp20/alpha crystallin family protein	gene-M8001_RS17415	gene-M8001_RS17415	stress
gene-M8001_RS12910	-1.23081	WP_010953404.1	LacI family transcriptional regulator	rbsR	rbsR, PP_2457	Carbon metabolism	Transcriptional repressor, sugar
gene-M8001_RS19125	1.28246	WP_003256079.1	Lrp/AsnC family transcriptional regulator	PP_3654	PP_3654	Amino acids
gene-M8001_RS00190	1.23845	WP_010951447.1	LysR family transcriptional regulator	PP_0036	PP_0036	unkown
gene-M8001_RS03975	3.28886	WP_010951985.1	MerR family transcriptional regulator	PP_0740	PP_0740	Light
gene-M8001_RS10040	1.12249	WP_049586833.1	metalloregulator ArsR/SmtB family transcription factor	gene-M8001_RS10040	gene-M8001_RS10040	unkown
gene-M8001_RS18810	1.29344	WP_012052078.1	MurR/RpiR family transcriptional regulator	gene-M8001_RS18810	gene-M8001_RS18810	unkown
gene-M8001_RS26540	-1.44726	WP_010955601.1	nitrogen regulation protein NR(I)	glnG	glnG, Protein: ntrC, PP_5048	Nitrogen	Two component regulator
gene-M8001_RS26535	-1.8978	WP_010955600.1	nitrogen regulation protein NR(II)	glnL	glnL PP_5047	Nitrogen	Two component regulator
gene-M8001_RS14360	3.17928	WP_003254001.1	nuclear transport factor 2 family protein	PP_2738	PP_2738	unkown	Transcriptional regulator
gene-M8001_RS17025	1.08748	WP_010954122.1	phosphoribosyltransferase family protein	PP_3238	PP_3238, PyrR	unkown
gene-M8001_RS27495	-1.54705	WP_002555808.1	P-II family nitrogen regulator	glnK	glnK nitrogen; PP_5234	NItrogen
gene-M8001_RS10790	1.13298	WP_003247276.1	redox-sensitive transcriptional activator SoxR	PP_2060	soxR PP_2060	stress
gene-M8001_RS27545	-1.5037	WP_049588349.1	response regulator	LuxR	PP_5241; LuxR	QS-I
gene-M8001_RS27540	-1.48768	WP_010955756.1	response regulator	PP_5240	PP_5240	QS-I (?)
gene-M8001_RS15370	1.11686	WP_010953842.1	response regulator	PP_2942	PP_2942	unkown	Two component regulator
gene-M8001_RS27065	-1.0472	WP_010955684.1	SdiA-regulated domain-containing protein	PP_5152	PP_5152	unkown
gene-M8001_RS05580	-1.43301	WP_010952238.1	sigma-54 dependent transcriptional regulator	PP_1066	dctD-II PP_1066	Amino acids	Two component regulator
gene-M8001_RS22875	1.03963	WP_010955091.1	sigma-54 dependent transcriptional regulator	PP_4371	atoC, PP_4371	Defens	Two component regulator
gene-M8001_RS11220	1.05722	WP_010953132.1	TetR/AcrR family transcriptional regulator	PP_2144	PP_2144	Carbon metabolism	fatty acids
gene-M8001_RS14745	1.63811	WP_010953725.1	TetR/AcrR family transcriptional regulator	PP_2816	PP_2816	Defens	Efflux
gene-M8001_RS11165	1.00922	WP_010953124.1	universal stress protein	PP_2132	PP_2132	stress
gene-M8001_RS11445	1.37011	WP_010953172.1	universal stress protein	PP_2187	PP_2187	stress
gene-M8001_RS16595	1.49443	WP_010954044.1	universal stress protein	PP_3156	PP_3156	stress
gene-M8001_RS13900	-1.06783	WP_049586330.1	universal stress protein	gene-M8001_RS13900	gene-M8001_RS13900	stress
gene-M8001_RS11395	1.46709	WP_010953163.1	XRE family transcriptional regulator	PP_2177	PP_2177	Amino acids
gene-M8001_RS02850	-2.27134	WP_049587189.1	XRE family transcriptional regulator	PP_0537	PP_0537	unkown
						Threshold for DEGs
						|log2(FC)| > 1.0 and a p-value (adjusted, false discovery rate (FDR) corrected) < 0.05

## Sheet: 6_coculture vs. Selongatus_all
gene ID	log2_foldChange	p_value	adjusted p_value	Protein ID	Locus Tag	Annotation
gene-H6G84_RS05480	-1.39901	3.2542e-14	2.02744e-13	WP_006195022.1		photosystem II reaction center protein K
gene-H6G84_RS13615	-2.91672	6.10367e-36	1.90137e-34	WP_011055119.1	Synpcc7942_B2633 anL01	DUF3854 domain-containing protein
gene-H6G84_RS13620	-1.13897	1.65358e-09	6.45764e-09	WP_011055120.1	Synpcc7942_B2656 anL02	hypothetical protein
gene-H6G84_RS13625	-2.75026	7.40099e-13	4.09654e-12	WP_011055121.1	Synpcc7942_B2657 anL03	hypothetical protein
gene-H6G84_RS13630	-2.60803	1.75889e-31	4.24511e-30	WP_011055123.1	anL05	DUF1254 domain-containing protein
gene-H6G84_RS13640	-2.03661	2.05743e-07	6.36473e-07	WP_011055126.1	Synpcc7942_B2636 anL08	hypothetical protein
gene-H6G84_RS13655	-1.52323	7.07821e-11	3.18698e-10	WP_011055129.1	Synpcc7942_B2638 anL11	BrnT family toxin
gene-H6G84_RS13660	-0.405678	0.0294394	0.0433342	WP_011055130.1	Synpcc7942_B2639 anL12	BrnA antitoxin family protein
gene-H6G84_RS13665	0.035676	0.866952	0.885461	WP_011055132.1	Synpcc7942_B2640 anL15	DUF2442 domain-containing protein
gene-H6G84_RS13680	-0.0708467	0.864446	0.883913	WP_011055135.1	Synpcc7942_B2643 anL18	DJ-1/PfpI family protein
gene-H6G84_RS13690	-1.02793	3.19284e-05	7.55621e-05	WP_011055137.1		DUF305 domain-containing protein
gene-H6G84_RS13695	-0.570807	0.00120274	0.00226274	WP_011055138.1		HAMP domain-containing histidine kinase
gene-H6G84_RS13705	-1.46448	4.13422e-07	1.23611e-06	WP_011055140.1	Synpcc7942_B2649 anL24	ANL24
gene-H6G84_RS13710	-3.58712	1e-28	1.1e-27	WP_011055141.1		winged helix-turn-helix domain-containing protein
gene-H6G84_RS13720	-0.0777172	0.634222	0.680449	WP_011055144.1	Synpcc7942_B2651 pANL28 sex3028	tyrosine-type recombinase/integrase
gene-H6G84_RS13725	0.0760763	0.648554	0.693603	WP_011055145.1	sepT1 Synpcc7942_B2653 anL29	type II toxin-antitoxin system PemK/MazF family toxin
gene-H6G84_RS13730	0.345023	0.0363696	0.0526956	WP_011055146.1	sepA1 anL29.5	hypothetical protein
gene-H6G84_RS13735	0.230218	0.165497	0.207861	WP_011055147.1	Synpcc7942_B2615 anL30	nucleotidyltransferase domain-containing protein
gene-H6G84_RS13740	0.0806572	0.704953	0.742654	WP_011055148.1	parB Synpcc7942_B2626 anL31	ParB/RepB/Spo0J family partition protein
gene-H6G84_RS13745	-0.490091	0.0354296	0.0514171	WP_011055149.1	parA Synpcc7942_B2637 anL32	ParA family protein
gene-H6G84_RS13750	-0.826212	0.000297083	0.000613162	WP_011055150.1	sepA2 Synpcc7942_B2648 anL33	hypothetical protein
gene-H6G84_RS13755	-1.32684	4.67311e-07	1.38334e-06	WP_011055151.1	sepT2 vapC Synpcc7942_B2659 anL34	type II toxin-antitoxin system VapC family toxin
gene-H6G84_RS13760	-1.01553	0.000150169	0.000321584	WP_011055152.1	Synpcc7942_B2654 anL35	sulfurtransferase
gene-H6G84_RS13765	0.141326	0.518577	0.57101	WP_011055153.1	cyd Synpcc7942_B2661 anL36	SufS family cysteine desulfurase
gene-H6G84_RS13770	-0.124448	0.876365	0.894052	WP_011055154.1	enc sprI Synpcc7942_B2662 pANL38	protein SrpI
gene-H6G84_RS13505	-1.60197	1.03344e-06	2.90818e-06	WP_011055155.1		serine acetyltransferase
gene-H6G84_RS13510	-1.6788	7.1311e-11	3.20541e-10	WP_011055156.1	srpG Synpcc7942_B2664 pANL40	cysteine synthase A
gene-H6G84_RS13515	-0.896406	0.0263348	0.0390647	WP_011055157.1	Synpcc7942_B2616 anL42	four-helix bundle copper-binding protein
gene-H6G84_RS13520	-4.01372	7.56846e-16	5.52477e-15	WP_011055158.1	Synpcc7942_B2617 anL43	ANL43
gene-H6G84_RS13525	-3.10228	4.03905e-22	4.70462e-21	WP_011055159.1	Synpcc7942_B2618 anL44	Rrf2 family transcriptional regulator
gene-H6G84_RS13530	-2.32751	7.12431e-12	3.62852e-11	WP_011055160.1	Synpcc7942_B2619 anL45	carbonic anhydrase
gene-H6G84_RS13535	-0.818892	0.050499	0.0708308	WP_011055161.1	srpA Synpcc7942_B2620 pANL46	catalase family peroxidase
gene-H6G84_RS13540	-0.667084	0.0788014	0.106945	WP_011055162.1	srpB Synpcc7942_B2621 pANL47	MgtC/SapB family protein
gene-H6G84_RS13545	-0.694026	0.0426584	0.0608205	WP_011055163.1	srpC Synpcc7942_B2622 pANL48	chromate transporter
gene-H6G84_RS13550	-1.61555	5.66363e-07	1.66005e-06	WP_011055164.1	srpD Synpcc7942_B2623 anL49	cysteine synthase A
gene-H6G84_RS13555	-1.50136	1.81853e-07	5.65178e-07	WP_011055165.1	srpE Synpcc7942_B2624 anL50	gamma-glutamyltransferase family protein
gene-H6G84_RS13560	-1.60464	0.000340902	0.000696626	WP_011055166.1	srpF Synpcc7942_B2625 anL51	DUF4242 domain-containing protein
gene-H6G84_RS13565	-0.912581	0.00301258	0.00531317	WP_011055167.1	srpJ Synpcc7942_B2627 anL52	acyl-CoA/acyl-ACP dehydrogenase
gene-H6G84_RS13570	-0.613247	0.262101	0.313188	WP_011055168.1	srpK Synpcc7942_B2628 anL53	ABC transporter ATP-binding protein
gene-H6G84_RS13575	-1.1507	8.40681e-05	0.000186594	WP_011055169.1	srpL Synpcc7942_B2629 anL54	ABC transporter substrate-binding protein
gene-H6G84_RS13580	-1.64241	4.22104e-08	1.42062e-07	WP_011055170.1	srpM Synpcc7942_B2630 anL55	ABC transporter permease
gene-H6G84_RS13585	-1.93111	8.96408e-09	3.23214e-08	WP_011055171.1	anL55.5	hypothetical protein
gene-H6G84_RS13595	-0.764749	6.70882e-06	1.72817e-05	WP_011055173.1	Synpcc7942_B2652 anL56.5	BrnA antitoxin family protein
gene-H6G84_RS13600	-1.49195	4.86623e-12	2.54622e-11	WP_011055174.1	anL57	hypothetical protein
gene-H6G84_RS11345	-1.38952	5.05964e-09	1.87739e-08	WP_011242314.1	isiB Synpcc7942_1541	flavodoxin FldA
gene-H6G84_RS11350	-1.10753	1.11911e-10	4.9392e-10	WP_011242315.1	isiA Synpcc7942_1542	chlorophyll a/b binding light-harvesting protein
gene-H6G84_RS11365	0.646324	0.000432037	0.000866987	WP_011242318.1	Synpcc7942_1546	RNB domain-containing ribonuclease
gene-H6G84_RS11380	0.0830581	0.642004	0.687422	WP_011242320.1	Synpcc7942_1549	translesion error-prone DNA polymerase V autoproteolytic subunit
gene-H6G84_RS11400	0.526266	0.00112785	0.00213534	WP_011242324.1	Synpcc7942_1553	PHP domain-containing protein
gene-H6G84_RS11405	0.539659	0.000272272	0.000563692	WP_011242325.1	clpP1 syc0012_c	ATP-dependent Clp endopeptidase proteolytic subunit ClpP
gene-H6G84_RS11435	0.271539	0.0763584	0.103945	WP_011242330.1	Synpcc7942_1559	acyltransferase
gene-H6G84_RS11440	-0.698137	0.00130972	0.00244512	WP_011242331.1		hypothetical protein
gene-H6G84_RS11515	0.36013	0.0387571	0.0558471	WP_011242339.1	syc0026_c	cupredoxin domain-containing protein
gene-H6G84_RS11535	-0.472937	0.0363147	0.0526445	WP_011242343.1	dhg2 Synpcc7942_1573	glucose 1-dehydrogenase
gene-H6G84_RS11540	-0.411496	0.00533423	0.00902742	WP_011242344.1	Synpcc7942_1574	glucosidase
gene-H6G84_RS11550	-0.419899	0.0232457	0.0348881	WP_011242346.1	eriC Synpcc7942_1576	H(+)/Cl(-) exchange transporter ClcA
gene-H6G84_RS11580	-1.06132	1.14414e-07	3.649e-07	WP_011242351.1	SEC0015 Synpcc7942_1581	M14 family metallopeptidase
gene-H6G84_RS11630	0.652886	1.48496e-05	3.67671e-05	WP_011242360.1	SED0024 Synpcc7942_1590	Tab2/Atab2 family RNA-binding protein
gene-H6G84_RS11635	0.464982	0.00212237	0.00384698	WP_011242361.1	rpsA rps1 Synpcc7942_1591 sed0025	S1 RNA-binding domain-containing protein
gene-H6G84_RS11650	1.28023	7.72617e-14	4.62018e-13	WP_011242364.1	Synpcc7942_1594 SEC0028	long-chain acyl-[acyl-carrier-protein] reductase
gene-H6G84_RS11655	1.76487	4.64e-26	7.53e-25	WP_011242365.1	accA Synpcc7942_1595 sec0029	acetyl-CoA carboxylase carboxyltransferase subunit alpha
gene-H6G84_RS11660	1.17965	2.5434e-13	1.45905e-12	WP_011242366.1		SDR family oxidoreductase
gene-H6G84_RS11665	2.49845	4.41001e-50	3.47483e-48	WP_011242367.1	folE Synpcc7942_1597 sec0031	GTP cyclohydrolase I FolE
gene-H6G84_RS11670	2.68228	1.8279e-65	3.76688e-63	WP_011242368.1	Synpcc7942_1598	PhzF family phenazine biosynthesis protein
gene-H6G84_RS11675	1.74798	1.33848e-21	1.50033e-20	WP_011242369.1	Synpcc7942_1599	SpoIID/LytB domain-containing protein
gene-H6G84_RS11680	0.471905	0.00620837	0.0103898	WP_011242370.1	Synpcc7942_1600	DUF4922 domain-containing protein
gene-H6G84_RS11685	-0.858858	0.0021672	0.00392028	WP_011242371.1	Synpcc7942_1601	DUF2256 domain-containing protein
gene-H6G84_RS11735	0.126624	0.590459	0.638869	WP_011242381.1	Synpcc7942_1611	NAD(P) transhydrogenase subunit alpha
gene-H6G84_RS11740	-0.464171	0.0559325	0.0780027	WP_011242382.1	Synpcc7942_1612	NAD(P) transhydrogenase subunit alpha
gene-H6G84_RS11750	1.06597	5.14856e-09	1.90775e-08	WP_011242384.1	rpmH rpl34 Synpcc7942_1614	50S ribosomal protein L34
gene-H6G84_RS11755	0.389636	0.00869688	0.0142153	WP_011242385.1	rnpA Synpcc7942_1615	ribonuclease P protein component
gene-H6G84_RS11760	1.05123	9.78473e-12	4.91807e-11	WP_011242386.1	Synpcc7942_1616	PH domain-containing protein
gene-H6G84_RS11765	1.37755	3.09756e-15	2.13325e-14	WP_011242387.1	Synpcc7942_1617	membrane protein insertase YidC
gene-H6G84_RS11770	1.55343	7.497e-25	1.1158e-23	WP_011242388.1	Synpcc7942_1618	hypothetical protein
gene-H6G84_RS11780	1.40373	1.23758e-19	1.20126e-18	WP_011242391.1	Synpcc7942_1620	AAA family ATPase
gene-H6G84_RS11785	-0.990405	3.64864e-07	1.1016e-06	WP_011242392.1	Synpcc7942_1621	B12-binding domain-containing radical SAM protein
gene-H6G84_RS11790	0.707679	1.17673e-06	3.28724e-06	WP_011242393.1	Synpcc7942_1622	U32 family peptidase
gene-H6G84_RS11795	-0.67809	0.00323917	0.00567576	WP_011242394.1	Synpcc7942_1623	hypothetical protein
gene-H6G84_RS11805	0.484752	0.00121152	0.00227606	WP_011242396.1	Synpcc7942_1625	glycosyltransferase family 4 protein
gene-H6G84_RS11810	0.418263	0.00482141	0.00821141	WP_011242397.1	Synpcc7942_1626	hypothetical protein
gene-H6G84_RS11820	0.275355	0.158376	0.200137	WP_011242400.1	Synpcc7942_1628	cytochrome b/b6 domain-containing protein
gene-H6G84_RS11825	-0.197702	0.292752	0.345639	WP_011242401.1	Synpcc7942_1629	hypothetical protein
gene-H6G84_RS11830	-0.879829	1.99511e-05	4.85899e-05	WP_011242402.1	petJ cytA Synpcc7942_1630	c-type cytochrome
gene-H6G84_RS11835	-0.621042	1.30455e-05	3.25711e-05	WP_011242403.1	Synpcc7942_1631	tetratricopeptide repeat protein
gene-H6G84_RS11840	0.959337	1.77021e-08	6.20732e-08	WP_011242404.1	Synpcc7942_1632	hypothetical protein
gene-H6G84_RS10940	-0.046964	0.808714	0.837978	WP_011242410.1	Synpcc7942_1460	Ycf34 family protein
gene-H6G84_RS10925	1.01025	3.2894e-06	8.8123e-06	WP_011242413.1	Synpcc7942_1457	1-acyl-sn-glycerol-3-phosphate acyltransferase
gene-H6G84_RS10920	1.04474	2.35201e-10	1.00978e-09	WP_011242414.1	Synpcc7942_1456	ACP S-malonyltransferase
gene-H6G84_RS10915	-0.0504026	0.720032	0.756161	WP_011242415.1	fabH Synpcc7942_1455	ketoacyl-ACP synthase III
gene-H6G84_RS10910	0.0374357	0.801077	0.831494	WP_011242416.1	plsX Synpcc7942_1454	phosphate acyltransferase PlsX
gene-H6G84_RS10895	0.469231	0.00048447	0.000964977	WP_011242419.1	Synpcc7942_1451	hypothetical protein
gene-H6G84_RS10885	0.449935	0.00253736	0.00452871	WP_011242421.1	lpxD Synpcc7942_1449	UDP-3-O-(3-hydroxymyristoyl)glucosamine N-acyltransferase
gene-H6G84_RS10860	0.580747	0.0023174	0.00417226	WP_011242426.1	cbbA Synpcc7942_1443	fructose-bisphosphate aldolase class II
gene-H6G84_RS10850	0.502539	0.0525865	0.0736046	WP_011242427.1	Synpcc7942_1442	VOC family protein
gene-H6G84_RS10845	0.521859	0.00671637	0.0111482	WP_011242428.1		adenosylcobinamide-phosphate synthase CbiB
gene-H6G84_RS10840	0.0684299	0.707455	0.744705	WP_011242429.1	thrB Synpcc7942_1440	homoserine kinase
gene-H6G84_RS10835	1.98933	3.72907e-10	1.55368e-09	WP_011242430.1	ndhD1 Synpcc7942_1439	NAD(P)H-quinone oxidoreductase subunit 4
gene-H6G84_RS10825	-0.489289	0.00361028	0.00628047	WP_011242433.1	Synpcc7942_1437	DUF6439 family protein
gene-H6G84_RS10815	-0.831632	7.11568e-09	2.60779e-08	WP_011242435.1	menD Synpcc7942_1435	2-succinyl-5-enolpyruvyl-6-hydroxy-3-cyclohexene-1-carboxylic-acid synthase
gene-H6G84_RS10810	-0.612072	0.000382776	0.00077393	WP_011242436.1	Synpcc7942_1434	hypothetical protein
gene-H6G84_RS10805	-0.0276655	0.856918	0.877219	WP_011242437.1	argC Synpcc7942_1433	N-acetyl-gamma-glutamyl-phosphate reductase
gene-H6G84_RS10795	0.413984	0.00853996	0.0139844	WP_011242439.1	rot Synpcc7942_1431	peptidylprolyl isomerase
gene-H6G84_RS10790	-0.827479	4.47768e-07	1.33286e-06	WP_011242440.1	syc0126_d	hypothetical protein
gene-H6G84_RS10785	0.192703	0.202902	0.250149	WP_011242441.1	Synpcc7942_1429	hypothetical protein
gene-H6G84_RS10775	0.666517	1.67743e-05	4.13036e-05	WP_011242442.1	purK Synpcc7942_1428	5-(carboxyamino)imidazole ribonucleotide synthase
gene-H6G84_RS10770	0.160733	0.414912	0.469602	WP_011242443.1		ribulose bisphosphate carboxylase small subunit
gene-H6G84_RS10765	-0.070386	0.727384	0.762685	WP_011242444.1	cbbL rbcL Synpcc7942_1426	form I ribulose bisphosphate carboxylase large subunit
gene-H6G84_RS10760	0.469507	0.00129387	0.00241721	WP_011242445.1		carbon dioxide-concentrating mechanism protein CcmK
gene-H6G84_RS10755	-0.382202	0.0235406	0.0352517	WP_011242446.1	ccmN Synpcc7942_1424	hypothetical protein
gene-H6G84_RS10745	0.424009	0.0224266	0.0337154	WP_011242448.1	ccmL Synpcc7942_1422	EutN/CcmL family microcompartment protein
gene-H6G84_RS10740	0.138502	0.444175	0.497885	WP_011242449.1	ccmK2 ccmK ccmK1 Synpcc7942_1421	carbon dioxide-concentrating mechanism protein CcmK
gene-H6G84_RS10715	0.769934	8.27342e-06	2.1109e-05	WP_011242453.1	topA Synpcc7942_1416	type I DNA topoisomerase
gene-H6G84_RS10710	0.573858	0.00210791	0.00382335	WP_011242454.1	ndhB Synpcc7942_1415	NAD(P)H-quinone oxidoreductase subunit N
gene-H6G84_RS10705	0.277594	0.0719937	0.0983652	WP_011242455.1	Synpcc7942_1414	ABC transporter ATP-binding protein
gene-H6G84_RS10695	0.314749	0.0250358	0.0373468	WP_011242457.1	Synpcc7942_1412	YbjN domain-containing protein
gene-H6G84_RS10680	-1.54794	1.76772e-14	1.12487e-13	WP_011242460.1	Synpcc7942_1409 futA2	Fe(3+) ABC transporter substrate-binding protein
gene-H6G84_RS10675	-1.26668	3.26169e-08	1.10889e-07	WP_011242461.1	syc0147_c	class I SAM-dependent methyltransferase
gene-H6G84_RS10670	-3.06812	1.93058e-42	8.47875e-41	WP_011242462.1	Synpcc7942_1407;futB	iron ABC transporter permease
gene-H6G84_RS10640	0.486449	0.00105515	0.00200621	WP_011242468.1	Synpcc7942_1401	VOC family protein
gene-H6G84_RS10625	0.0603311	0.676918	0.718773	WP_011242471.1	Synpcc7942_1398	glycosyltransferase
gene-H6G84_RS10615	-0.572918	0.0067085	0.011142	WP_011242473.1	Synpcc7942_1396	hypothetical protein
gene-H6G84_RS10605	0.107923	0.43695	0.490535	WP_011242475.1	Synpcc7942_1394	PDZ domain-containing protein
gene-H6G84_RS10595	-0.347544	0.15105	0.191965	WP_011242477.1	Synpcc7942_1392	choice-of-anchor I family protein
gene-H6G84_RS10590	-0.682105	2.5382e-05	6.0767e-05	WP_011242478.1	Synpcc7942_1391	YifB family Mg chelatase-like AAA ATPase
gene-H6G84_RS08035	0.247587	0.176472	0.220303	WP_011242481.1	Synpcc7942_1388	carbonic anhydrase family protein
gene-H6G84_RS08040	0.329182	0.0295081	0.0434115	WP_011242482.1		ATP-dependent sacrificial sulfur transferase LarE
gene-H6G84_RS08075	-0.533976	0.000602056	0.00118509	WP_011242490.1		solute carrier family 26 protein
gene-H6G84_RS08080	-0.360134	0.01577	0.0244066	WP_011242491.1	accC Synpcc7942_1379	acetyl-CoA carboxylase biotin carboxylase subunit
gene-H6G84_RS08095	-0.878578	1.51086e-07	4.72298e-07	WP_011242493.1	syc0179_c	bifunctional (p)ppGpp synthetase/guanosine-3'%2C5'-bis(diphosphate) 3'-pyrophosphohydrolase
gene-H6G84_RS08105	0.916408	6.04477e-10	2.44992e-09	WP_011242495.1	Synpcc7942_1375	NAD(P)H-dependent oxidoreductase
gene-H6G84_RS08110	-0.00828924	0.958846	0.965332	WP_011242496.1	Synpcc7942_1374	RluA family pseudouridine synthase
gene-H6G84_RS08115	-3.17276	7.21375e-61	1.20785e-58	WP_011242497.1	Synpcc7942_1373	HupE/UreJ family protein
gene-H6G84_RS08140	-0.969073	2.3827e-10	1.02132e-09	WP_011242501.1	Synpcc7942_1368	SH3 domain-containing protein
gene-H6G84_RS08145	0.187037	0.338939	0.393995	WP_011242502.1	Synpcc7942_1367	cytochrome P450
gene-H6G84_RS08150	-0.313378	0.0383759	0.0553331	WP_011242503.1	menA Synpcc7942_1366	2-carboxy-1%2C4-naphthoquinone phytyltransferase
gene-H6G84_RS08175	0.804103	2.17298e-08	7.55047e-08	WP_011242507.1	Synpcc7942_1361	pentapeptide repeat-containing protein
gene-H6G84_RS08185	-0.253108	0.0668857	0.0922217	WP_011242509.1	Synpcc7942_1359	Coenzyme F420 hydrogenase/dehydrogenase%2C beta subunit C-terminal domain
gene-H6G84_RS08205	0.809962	1.82786e-08	6.40108e-08	WP_011242514.1	Synpcc7942_1355	EAL domain-containing protein
gene-H6G84_RS08210	0.286203	0.0672022	0.0926104	WP_011242515.1	Synpcc7942_1354	MFS transporter
gene-H6G84_RS08220	-0.89255	5.31242e-07	1.55882e-06	WP_011242517.1	acsA Synpcc7942_1352	acetate--CoA ligase
gene-H6G84_RS08235	-0.047602	0.853703	0.874931	WP_011242519.1	Synpcc7942_1349	alpha/beta fold hydrolase
gene-H6G84_RS08245	0.722805	8.38506e-06	2.13532e-05	WP_011242520.1	Synpcc7942_1347	2-hydroxyacid dehydrogenase
gene-H6G84_RS08250	0.877168	7.06819e-06	1.81376e-05	WP_011242521.1	ndhE Synpcc7942_1346	NADH-quinone oxidoreductase subunit NuoK
gene-H6G84_RS08260	0.856164	8.57509e-07	2.43871e-06	WP_011242523.1	ndhI Synpcc7942_1344	NAD(P)H-quinone oxidoreductase subunit I
gene-H6G84_RS08265	0.87657	3.88332e-06	1.03311e-05	WP_011242524.1	ndhA Synpcc7942_1343	NADH-quinone oxidoreductase subunit NuoH
gene-H6G84_RS08280	1.01467	9.91116e-11	4.40332e-10	WP_011242527.1	def Synpcc7942_1340	peptide deformylase
gene-H6G84_RS08285	0.442913	0.00150808	0.00279017	WP_011242528.1	Synpcc7942_1339	hypothetical protein
gene-H6G84_RS08305	0.924877	2.92535e-05	6.96005e-05	WP_011242533.1	Synpcc7942_1335	aminotransferase class IV
gene-H6G84_RS08315	1.06207	1.88855e-12	1.01799e-11	WP_011242535.1	queC Synpcc7942_1333	7-cyano-7-deazaguanine synthase QueC
gene-H6G84_RS08320	0.675399	3.65135e-06	9.73329e-06	WP_011242536.1	queE Synpcc7942_1332	7-carboxy-7-deazaguanine synthase QueE
gene-H6G84_RS08325	0.190196	0.294039	0.346712	WP_011242537.1	Synpcc7942_1331	chlorophyll a/b-binding protein
gene-H6G84_RS08340	1.27903	3.00488e-11	1.4123e-10	WP_011242540.1	Synpcc7942_1328	DUF1622 domain-containing protein
gene-H6G84_RS08370	-1.16401	3.86093e-09	1.45069e-08	WP_011242545.1	psaE Synpcc7942_1322	photosystem I reaction center subunit IV
gene-H6G84_RS08380	0.864477	8.80353e-08	2.84152e-07	WP_011242547.1	Synpcc7942_1320	CHAD domain-containing protein
gene-H6G84_RS08385	0.259291	0.261703	0.312992	WP_011242548.1	pyrR Synpcc7942_1319	bifunctional pyr operon transcriptional regulator/uracil phosphoribosyltransferase PyrR
gene-H6G84_RS08405	1.15382	1.33877e-11	6.59297e-11	WP_011242552.1		FADH(2)-oxidizing methylenetetrahydrofolate--tRNA-(uracil(54)-C(5))-methyltransferase TrmFO
gene-H6G84_RS08440	0.1061	0.481943	0.536182	WP_011242559.1	trpS syc0245_c	tryptophan--tRNA ligase
gene-H6G84_RS08445	0.254084	0.115613	0.149699	WP_011242560.1	Synpcc7942_1307	ABC transporter permease
gene-H6G84_RS08450	-0.0337571	0.812954	0.841539	WP_011242561.1	Synpcc7942_1306	DUF3172 domain-containing protein
gene-H6G84_RS08465	-0.246494	0.139475	0.178781	WP_011242564.1	Synpcc7942_1303	hypothetical protein
gene-H6G84_RS08475	-2.17483	2e-28	3.9e-27	WP_011242566.1	recQ syc0252_c	RecQ family ATP-dependent DNA helicase
gene-H6G84_RS08480	-0.394858	0.0494506	0.0695424	WP_011242567.1	Synpcc7942_1300	5-formyltetrahydrofolate cyclo-ligase
gene-H6G84_RS08485	0.472439	0.00544079	0.00918454	WP_011242568.1	Synpcc7942_1299	DUF362 domain-containing protein
gene-H6G84_RS08495	0.122867	0.502903	0.556726	WP_011242570.1	Synpcc7942_1297	NADP-dependent malic enzyme
gene-H6G84_RS08500	-0.985078	5.7942e-05	0.00013222	WP_011242571.1	Synpcc7942_1296	2OG-Fe(II) oxygenase family protein
gene-H6G84_RS08525	-2.28938	2.29032e-31	5.38224e-30	WP_011242576.1	smtB Synpcc7942_1291	Zn(II)-sensing metalloregulatory transcriptional repressor SmtB
gene-H6G84_RS08590	-0.361794	0.0560088	0.0780684	WP_011242588.1	rpmI rpl35 Synpcc7942_1278	50S ribosomal protein L35
gene-H6G84_RS08595	-0.162079	0.34535	0.400175	WP_011242589.1	rplT rpl20 Synpcc7942_1277	50S ribosomal protein L20
gene-H6G84_RS08600	0.367746	0.0432543	0.0616047	WP_011242590.1	Synpcc7942_1276	transporter substrate-binding domain-containing protein
gene-H6G84_RS08610	-0.900562	3.46412e-09	1.30894e-08	WP_011242592.1	Synpcc7942_1274	tetratricopeptide repeat protein
gene-H6G84_RS08625	-1.90271	3.56869e-35	1.05061e-33	WP_011242595.1	Synpcc7942_1271	hypothetical protein
gene-H6G84_RS08640	0.316606	0.034712	0.0504303	WP_011242597.1	Synpcc7942_1268	phosphoglucomutase/phosphomannomutase family protein
gene-H6G84_RS08670	-0.718795	1.48296e-06	4.09152e-06	WP_011242603.1	Synpcc7942_1262	NAD(P)/FAD-dependent oxidoreductase
gene-H6G84_RS08700	1.35084	3.8462e-18	3.35634e-17	WP_011242609.1	Synpcc7942_1256	glutathione S-transferase family protein
gene-H6G84_RS08705	-0.37008	0.0261942	0.0388993	WP_011242610.1	Synpcc7942_1255	aminotransferase class V-fold PLP-dependent enzyme
gene-H6G84_RS08725	1.79075	6.69538e-18	5.69426e-17	WP_011242613.1	tsaD Synpcc7942_1251	tRNA (adenosine(37)-N6)-threonylcarbamoyltransferase complex transferase subunit TsaD
gene-H6G84_RS08730	-0.885072	4.12237e-06	1.09237e-05	WP_011242614.1	Synpcc7942_1250	photosystem I reaction center subunit III
gene-H6G84_RS08745	0.801269	1.51942e-05	3.75511e-05	WP_011242617.1	Synpcc7942_1247	hypothetical protein
gene-H6G84_RS08765	-0.949778	3.36007e-05	7.89616e-05	WP_011242621.1	Synpcc7942_1243	Crp/Fnr family transcriptional regulator
gene-H6G84_RS08775	-0.952731	3.5329e-09	1.33117e-08	WP_011242622.1	ntcB Synpcc7942_1242	LysR family transcriptional regulator
gene-H6G84_RS08780	-2.27348	1.47108e-42	6.56838e-41	WP_011242623.1	nirB Synpcc7942_1241	HEAT repeat domain-containing protein
gene-H6G84_RS08785	0.322755	0.180012	0.224095	WP_011242624.1		ferredoxin--nitrite reductase
gene-H6G84_RS08790	-0.318251	0.112141	0.145979	WP_011242625.1	nrtA Synpcc7942_1239	ABC transporter substrate-binding protein
gene-H6G84_RS08795	-0.533658	0.00221177	0.00399551	WP_011242626.1	nrtB Synpcc7942_1238	nitrate ABC transporter permease
gene-H6G84_RS08800	-0.49996	0.00432497	0.00745598	WP_011242627.1	nrtC Synpcc7942_1237	nitrate ABC transporter ATP-binding protein
gene-H6G84_RS08805	-0.484134	0.00268355	0.00477373	WP_011242628.1	nrtD Synpcc7942_1236	nitrate ABC transporter ATP-binding protein
gene-H6G84_RS08820	-0.419062	0.106033	0.13877	WP_011242631.1	Synpcc7942_1233	potassium channel family protein
gene-H6G84_RS08825	0.463529	0.00679711	0.0112752	WP_011242632.1	petC Synpcc7942_1232	cytochrome b6-f complex iron-sulfur subunit
gene-H6G84_RS08830	0.785461	3.50981e-05	8.2264e-05	WP_011242633.1	petA Synpcc7942_1231	apocytochrome f
gene-H6G84_RS08840	0.756482	5.83346e-07	1.70796e-06	WP_011242635.1	cobM syc0321_d	precorrin-4 C(11)-methyltransferase
gene-H6G84_RS08850	-1.80046	1.08872e-18	9.7875e-18	WP_011242637.1	Synpcc7942_1227	DNA repair protein RadC
gene-H6G84_RS08870	1.03761	4.8397e-10	1.98858e-09	WP_011242640.1	Synpcc7942_1224	HlyD family efflux transporter periplasmic adaptor subunit
gene-H6G84_RS08880	0.601442	0.00203027	0.00369252	WP_011242642.1	truB Synpcc7942_1222 sef0005	tRNA pseudouridine(55) synthase TruB
gene-H6G84_RS08890	-0.0418848	0.797453	0.828695	WP_011242644.1	rpmA rpl27 Synpcc7942_1220 sef0007	50S ribosomal protein L27
gene-H6G84_RS08905	0.979208	3.23961e-07	9.86241e-07	WP_011242647.1	kaiB Synpcc7942_1217 see0010	circadian clock protein KaiB
gene-H6G84_RS08910	1.45107	5.46991e-17	4.36128e-16	WP_011242648.1	kaiC Synpcc7942_1216 see0011	circadian clock protein KaiC
gene-H6G84_RS08940	0.318502	0.0608252	0.084343	WP_011242653.1	SEE0016 Synpcc7942_1211	DUF2442 domain-containing protein
gene-H6G84_RS08950	-0.484447	0.00494502	0.00840058	WP_011242655.1	SEE0018 Synpcc7942_1209	DUF2442 domain-containing protein
gene-H6G84_RS08955	-0.313855	0.0426524	0.0608205	WP_011242656.1	Synpcc7942_1208	type II toxin-antitoxin system prevent-host-death family antitoxin
gene-H6G84_RS08960	-0.0327596	0.865547	0.88444	WP_011242657.1	SEE0020 Synpcc7942_1207	Txe/YoeB family addiction module toxin
gene-H6G84_RS08980	-1.05677	0.000426967	0.000858098	WP_011242660.1	Synpcc7942_1203	type II toxin-antitoxin system VapC family toxin
gene-H6G84_RS09000	-0.69572	0.000203331	0.000426565	WP_011242664.1	syc0351_d	RNA methyltransferase
gene-H6G84_RS09010	0.994736	1.03045e-10	4.57048e-10	WP_011242666.1		indole-3-glycerol phosphate synthase TrpC
gene-H6G84_RS09015	-1.13448	1.7601e-14	1.12269e-13	WP_011242667.1	SEF0032 Synpcc7942_1196	DUF3148 domain-containing protein
gene-H6G84_RS09050	1.27956	3.4835e-09	1.31441e-08	WP_011242674.1	mobA Synpcc7942_1189 se00039	molybdenum cofactor guanylyltransferase
gene-H6G84_RS09055	0.0967191	0.54525	0.597433	WP_011242675.1	SEF0040 Synpcc7942_1188	DUF4346 domain-containing protein
gene-H6G84_RS09070	0.76511	2.6229e-05	6.26828e-05	WP_011242677.1	SEF0043 Synpcc7942_1185	hypothetical protein
gene-H6G84_RS09090	1.7327	5.04079e-23	6.34004e-22	WP_011242681.1	ndhK Synpcc7942_1181	NADH dehydrogenase subunit K
gene-H6G84_RS09095	1.83747	2.7e-26	4.528e-25	WP_011242682.1		photosynthetic/respiratory NAD(P)H-quinone oxidoreductase subunit C
gene-H6G84_RS09100	1.15373	2.78082e-14	1.7529e-13	WP_011242683.1	rubR Synpcc7942_1179	rubredoxin
gene-H6G84_RS09110	-0.111873	0.512758	0.566101	WP_011242685.1	psbE Synpcc7942_1177 see0052	cytochrome b559 subunit alpha
gene-H6G84_RS09115	-0.0716396	0.686307	0.726439	WP_011242686.1	psbF Synpcc7942_1176 see0053	cytochrome b559 subunit beta
gene-H6G84_RS09145	0.16815	0.261081	0.312388	WP_011242692.1	ispF Synpcc7942_1170	2-C-methyl-D-erythritol 2%2C4-cyclodiphosphate synthase
gene-H6G84_RS09190	-0.440018	0.0409511	0.0586674	WP_011242700.1	Synpcc7942_1162	DMT family transporter
gene-H6G84_RS09195	-0.98841	9.15164e-05	0.000201954	WP_011242701.1	Synpcc7942_1161	DMT family transporter
gene-H6G84_RS09200	-0.980913	6.71636e-07	1.94101e-06	WP_011242702.1	Synpcc7942_1160	NAD-dependent epimerase/dehydratase family protein
gene-H6G84_RS09205	1.0001	3.4544e-07	1.04806e-06	WP_011242703.1	Synpcc7942_1159	MarR family transcriptional regulator
gene-H6G84_RS09225	-0.494456	0.0515098	0.0721731	WP_011242707.1		hypothetical protein
gene-H6G84_RS09235	-1.62221	2.15298e-11	1.03181e-10	WP_011242709.1	Synpcc7942_1153	YfjP family GTPase
gene-H6G84_RS09245	1.94855	7.32709e-33	1.92444e-31	WP_011242711.1	panC/cmk Synpcc7942_1151	bifunctional pantoate--beta-alanine ligase/(d)CMP kinase
gene-H6G84_RS09250	0.37721	0.0337316	0.0490858	WP_011242712.1		DUF305 domain-containing protein
gene-H6G84_RS09265	-4.08846	2.84432e-75	1.26999e-72	WP_011242714.1	Synpcc7942_1148	HD domain-containing protein
gene-H6G84_RS09270	-1.46105	2.01252e-10	8.66806e-10	WP_011242715.1	Synpcc7942_1147	hypothetical protein
gene-H6G84_RS09275	0.365503	0.0136144	0.0213667	WP_011242716.1	syc0404_d	BolA family transcriptional regulator
gene-H6G84_RS09295	-0.616803	2.0115e-05	4.89447e-05	WP_011242719.1		NYN domain-containing protein
gene-H6G84_RS09300	0.696983	1.98963e-06	5.43345e-06	WP_011242720.1	metG Synpcc7942_1142	methionine--tRNA ligase
gene-H6G84_RS09325	-0.157236	0.362589	0.417437	WP_011242725.1	Synpcc7942_1137	DUF561 domain-containing protein
gene-H6G84_RS09335	-0.386907	0.236054	0.285761	WP_011242727.1		gamma-glutamylcyclotransferase
gene-H6G84_RS09370	-1.26843	3.00445e-11	1.4123e-10	WP_011242730.1	Synpcc7942_1131	ferredoxin-thioredoxin reductase variable chain
gene-H6G84_RS09385	0.948034	1.24095e-05	3.10702e-05	WP_011242733.1	Synpcc7942_1128	DUF4214 domain-containing protein
gene-H6G84_RS09390	0.894632	9.64303e-08	3.10128e-07	WP_011242734.1	Synpcc7942_1127	TldD/PmbA family protein
gene-H6G84_RS09395	-1.2502	1.06826e-15	7.59114e-15	WP_011242735.1	Synpcc7942_1126	ABC transporter permease
gene-H6G84_RS09410	0.784796	1.83963e-05	4.5008e-05	WP_011242738.1	rpsR rps18 Synpcc7942_1123	30S ribosomal protein S18
gene-H6G84_RS09415	0.671049	0.000483316	0.000963396	WP_011242739.1	rpmG rpl33 Synpcc7942_1122	50S ribosomal protein L33
gene-H6G84_RS09440	-0.24876	0.187409	0.232439	WP_011242744.1	Synpcc7942_1117	hypothetical protein
gene-H6G84_RS09450	-0.414657	0.00456248	0.00780793	WP_011242746.1	Synpcc7942_1115	universal stress protein
gene-H6G84_RS09455	-0.152839	0.278038	0.33017	WP_011242747.1	Synpcc7942_1114	ribosome biogenesis GTPase YlqF
gene-H6G84_RS09460	0.0948017	0.538619	0.590651	WP_011242748.1		AI-2E family transporter
gene-H6G84_RS09465	0.361762	0.0182424	0.0279425	WP_011242749.1	Synpcc7942_1112	RluA family pseudouridine synthase
gene-H6G84_RS09475	-0.644263	1.80072e-05	4.4164e-05	WP_011242751.1	Synpcc7942_1110	response regulator
gene-H6G84_RS09485	-1.10394	4.09762e-05	9.51258e-05	WP_011242753.1	Synpcc7942_1108	HU family DNA-binding protein
gene-H6G84_RS09490	-0.738482	3.04903e-07	9.30336e-07	WP_011242754.1	Synpcc7942_1107	pentapeptide repeat-containing protein
gene-H6G84_RS09495	-1.04709	2.53739e-08	8.72614e-08	WP_011242755.1	Synpcc7942_1106	CRR6 family NdhI maturation factor
gene-H6G84_RS09500	-0.3767	0.0136303	0.0213791	WP_011242756.1	Synpcc7942_1105	iron-sulfur cluster carrier protein ApbC
gene-H6G84_RS09515	0.381381	0.0309121	0.0453277	WP_011242759.1	Synpcc7942_1102	hypothetical protein
gene-H6G84_RS09520	0.962823	2.82051e-08	9.62567e-08	WP_011242760.1	Synpcc7942_1101	trypsin-like peptidase domain-containing protein
gene-H6G84_RS09530	-0.470382	0.00938218	0.0152517	WP_011242762.1	menG Synpcc7942_1099	bifunctional demethylmenaquinone methyltransferase/2-methoxy-6-polyprenyl-1%2C4-benzoquinol methylase UbiE
gene-H6G84_RS09545	-1.00123	4.12344e-10	1.70737e-09	WP_011242766.1	Synpcc7942_1095	hypothetical protein
gene-H6G84_RS09560	-0.563034	0.00134335	0.00250441	WP_011242769.1	Synpcc7942_1092	class I SAM-dependent methyltransferase
gene-H6G84_RS09570	-1.08704	2.65658e-06	7.18161e-06	WP_011242770.1	Synpcc7942_1091	SAM-dependent methyltransferase
gene-H6G84_RS09575	1.44287	3.11482e-17	2.53635e-16	WP_011242771.1	Synpcc7942_1090	TPM domain-containing protein
gene-H6G84_RS09585	0.0695232	0.694557	0.733722	WP_011242773.1	petE Synpcc7942_1088	plastocyanin
gene-H6G84_RS09595	-1.80718	1.67432e-21	1.85132e-20	WP_011242775.1	hemE Synpcc7942_1086	uroporphyrinogen decarboxylase
gene-H6G84_RS09600	0.409467	0.00477207	0.00813255	WP_011242776.1		1%2C4-alpha-glucan branching protein GlgB
gene-H6G84_RS09620	-0.0189617	0.901778	0.916141	WP_011242780.1	Synpcc7942_1081	TrkA family potassium uptake protein
gene-H6G84_RS09630	0.629155	2.86542e-05	6.82351e-05	WP_011242782.1	recG Synpcc7942_1079	ATP-dependent DNA helicase RecG
gene-H6G84_RS09645	-0.483491	0.0526366	0.0736363	WP_011242785.1	Synpcc7942_1076	YbjN domain-containing protein
gene-H6G84_RS09650	-0.759785	0.00236374	0.00424711	WP_011242786.1	Synpcc7942_1075	hypothetical protein
gene-H6G84_RS09655	-0.508184	0.0333351	0.0485412	WP_011242787.1	Synpcc7942_1074	hypothetical protein
gene-H6G84_RS09660	0.540901	0.00166798	0.00306693	WP_011242788.1	rph Synpcc7942_1073	ribonuclease PH
gene-H6G84_RS09675	0.0458177	0.761716	0.795793	WP_011242791.1	Synpcc7942_1070	aldo/keto reductase
gene-H6G84_RS09690	0.213344	0.239273	0.289266	WP_011242794.1	Synpcc7942_1067	DUF4145 domain-containing protein
gene-H6G84_RS09695	-0.016279	0.914974	0.92799	WP_011242795.1	Synpcc7942_1065	type I restriction endonuclease
gene-H6G84_RS09705	-0.264915	0.223886	0.272881	WP_011242797.1	Synpcc7942_1063	DUF4351 domain-containing protein
gene-H6G84_RS09715	0.27291	0.141231	0.180601	WP_011242799.1	Synpcc7942_1061	DUF4351 domain-containing protein
gene-H6G84_RS09725	0.971555	2.72419e-11	1.29372e-10	WP_011242800.1	Synpcc7942_1060	type I restriction-modification system subunit M
gene-H6G84_RS09730	0.785862	1.90649e-05	4.6601e-05	WP_011242801.1	Synpcc7942_1059	DUF1517 domain-containing protein
gene-H6G84_RS09735	1.13408	1.01744e-11	5.0948e-11	WP_011242802.1		sulfur carrier protein ThiS
gene-H6G84_RS09745	0.0756395	0.578198	0.627885	WP_011242804.1	Synpcc7942_1056	helix-turn-helix domain-containing protein
gene-H6G84_RS09755	-0.806527	0.000163668	0.00034799	WP_011242806.1	cpcE Synpcc7942_1054	HEAT repeat domain-containing protein
gene-H6G84_RS09785	-1.76357	7.97633e-17	6.24812e-16	WP_011242807.1	cpcA1 cpcA Synpcc7942_1048; cpcA2 Synpcc7942_1053	phycocyanin subunit alpha
gene-H6G84_RS09760	-1.09557	8.24364e-10	3.29131e-09	WP_011242807.1	cpcA1 cpcA Synpcc7942_1048; cpcA2 Synpcc7942_1053	phycocyanin subunit alpha
gene-H6G84_RS09790	-2.1667	1.71e-26	2.923e-25	WP_011242808.1	cpcB1 cpcB Synpcc7942_1047; cpcB2 Synpcc7942_1052	phycocyanin subunit beta
gene-H6G84_RS09765	-1.4291	3.42417e-14	2.12346e-13	WP_011242808.1	cpcB1 cpcB Synpcc7942_1047; cpcB2 Synpcc7942_1052	phycocyanin subunit beta
gene-H6G84_RS09770	-1.59896	1.62509e-21	1.80648e-20	WP_011242809.1	Synpcc7942_1051	phycobilisome linker polypeptide
gene-H6G84_RS09775	-1.75897	2.56476e-19	2.41087e-18	WP_011242810.1	Synpcc7942_1050	phycobilisome rod-core linker polypeptide
gene-H6G84_RS09805	-0.701493	5.13212e-06	1.34477e-05	WP_011242816.1	Synpcc7942_1044	FAD-dependent thymidylate synthase
gene-H6G84_RS09815	-0.461953	0.00270555	0.00480329	WP_011242818.1	Synpcc7942_1042	hypothetical protein
gene-H6G84_RS09825	-2.29532	9.01177e-32	2.23542e-30	WP_011242819.1	Synpcc7942_1040	GIY-YIG nuclease family protein
gene-H6G84_RS09830	0.780795	0.00559934	0.00942843	WP_011242820.1	Synpcc7942_1039	nuclear transport factor 2 family protein
gene-H6G84_RS09860	-0.769203	1.41766e-05	3.52966e-05	WP_011242826.1	Synpcc7942_1033	alpha-E domain-containing protein
gene-H6G84_RS09875	-0.0866247	0.55909	0.610351	WP_011242829.1		branched-chain amino acid transaminase
gene-H6G84_RS09880	-0.209161	0.162534	0.204427	WP_011242830.1	Synpcc7942_1028	alpha/beta fold hydrolase
gene-H6G84_RS09890	0.198303	0.209896	0.257587	WP_011242832.1	rqcH Synpcc7942_1026	fibronectin-binding domain-containing protein
gene-H6G84_RS09910	0.175189	0.26955	0.321516	WP_011242836.1	Synpcc7942_1022	DUF1350 family protein
gene-H6G84_RS09915	0.329337	0.0691896	0.0951625	WP_011242837.1	Synpcc7942_1021	2-succinylbenzoate--CoA ligase
gene-H6G84_RS09920	0.188861	0.243038	0.293288	WP_011242838.1		o-succinylbenzoate synthase
gene-H6G84_RS09930	-0.834407	4.76209e-06	1.25444e-05	WP_011242840.1	Synpcc7942_1018	hypothetical protein
gene-H6G84_RS09940	-0.861976	1.10348e-06	3.09553e-06	WP_011242842.1	Synpcc7942_1016	chemotaxis protein CheW
gene-H6G84_RS09945	0.694434	3.54399e-06	9.47541e-06	WP_011242843.1	Synpcc7942_1015	methyl-accepting chemotaxis protein
gene-H6G84_RS09960	0.440503	0.00960082	0.0155882	WP_011242845.1	sphR Synpcc7942_1012	response regulator transcription factor
gene-H6G84_RS09970	-0.281763	0.0619343	0.0857921	WP_011242847.1	Synpcc7942_1010	rRNA pseudouridine synthase
gene-H6G84_RS09985	1.03055	9.30412e-08	2.99949e-07	WP_011242850.1		class II fumarate hydratase
gene-H6G84_RS09990	0.91798	6.58823e-08	2.15242e-07	WP_011242851.1	Synpcc7942_1006	tetratricopeptide repeat protein
gene-H6G84_RS09995	0.14125	0.524088	0.576367	WP_011242852.1	Synpcc7942_1005	HAD family phosphatase
gene-H6G84_RS10035	-0.995495	1.3862e-08	4.91223e-08	WP_011242859.1	rpmF rpl32 Synpcc7942_0997	50S ribosomal protein L32
gene-H6G84_RS10045	-0.781127	0.000168758	0.000357393	WP_011242861.1		DUF565 domain-containing protein
gene-H6G84_RS10055	0.124428	0.368799	0.423495	WP_011242863.1	syc0551_d	DUF697 domain-containing protein
gene-H6G84_RS10065	-0.622788	7.81841e-05	0.000173966	WP_011242865.1	pcxA Synpcc7942_0991	proton extrusion protein PcxA
gene-H6G84_RS10070	-0.38265	0.0720023	0.0983652	WP_011242866.1	Synpcc7942_0990	bifunctional adenosylcobinamide kinase/adenosylcobinamide-phosphate guanylyltransferase
gene-H6G84_RS10080	-0.8311	2.27469e-07	7.01253e-07	WP_011242868.1	Synpcc7942_0988	DUF2488 family protein
gene-H6G84_RS10085	-0.827645	5.29779e-08	1.75653e-07	WP_011242869.1		transcriptional repressor
gene-H6G84_RS10090	0.0383061	0.828266	0.854465	WP_011242870.1	Synpcc7942_0986	glycosyltransferase family 4 protein
gene-H6G84_RS10095	0.512889	0.000359268	0.000731874	WP_011242871.1	Synpcc7942_0985	MFS transporter
gene-H6G84_RS10105	1.22992	1.04596e-15	7.45245e-15	WP_011242873.1	deoC Synpcc7942_0983	deoxyribose-phosphate aldolase
gene-H6G84_RS10110	1.25198	3.03314e-17	2.47738e-16	WP_011242874.1	Synpcc7942_0982	hypothetical protein
gene-H6G84_RS10115	-0.523223	0.000949763	0.00181355	WP_011242875.1	Synpcc7942_0981	DUF87 domain-containing protein
gene-H6G84_RS10130	-1.25008	3.46265e-12	1.83329e-11	WP_011242877.1	Synpcc7942_0979	DinB family protein
gene-H6G84_RS10140	0.456295	0.00883346	0.0144122	WP_011242878.1		ferredoxin--NADP(+) reductase
gene-H6G84_RS10145	0.144935	0.441333	0.494907	WP_011242879.1	Synpcc7942_0977	phosphoribulokinase
gene-H6G84_RS10155	-1.50567	3.39659e-11	1.58252e-10	WP_011242881.1	rsmH mraW Synpcc7942_0975	16S rRNA (cytosine(1402)-N(4))-methyltransferase RsmH
gene-H6G84_RS10165	0.442027	0.0255381	0.037967	WP_011242883.1	Synpcc7942_0972	RidA family protein
gene-H6G84_RS10175	2.59245	6.88207e-36	2.1192e-34	WP_011242885.1	Synpcc7942_0970	C-3'%2C4' desaturase CrtD
gene-H6G84_RS10180	2.85879	9.52948e-57	1.27647e-54	WP_011242886.1	Synpcc7942_0969	dienelactone hydrolase family protein
gene-H6G84_RS10190	-0.681878	6.44081e-06	1.66072e-05	WP_011242887.1	hemC Synpcc7942_0967	hydroxymethylbilane synthase
gene-H6G84_RS10205	0.313263	0.0574554	0.0799185	WP_011242890.1	Synpcc7942_0964	hypothetical protein
gene-H6G84_RS10230	-1.07639	2.83107e-14	1.78038e-13	WP_011242895.1	obg Synpcc7942_0959	GTPase ObgE
gene-H6G84_RS10235	-0.0443437	0.815883	0.843981	WP_011242896.1	purN Synpcc7942_0958	phosphoribosylglycinamide formyltransferase
gene-H6G84_RS10240	1.10853	6.78788e-14	4.06817e-13	WP_011242897.1	Synpcc7942_0957	cob(I)yrinic acid a%2Cc-diamide adenosyltransferase
gene-H6G84_RS10245	1.15095	3.57417e-12	1.8886e-11	WP_011242898.1	Synpcc7942_0956	GTP-binding protein
gene-H6G84_RS10250	0.135653	0.347636	0.402297	WP_011242899.1	Synpcc7942_0955	hypothetical protein
gene-H6G84_RS10260	0.820156	2.37597e-05	5.69849e-05	WP_011242901.1		EVE domain-containing protein
gene-H6G84_RS10275	0.254087	0.101003	0.133032	WP_011242904.1	Synpcc7942_0950	ABC transporter substrate-binding protein
gene-H6G84_RS10280	0.68254	1.75436e-05	4.31187e-05	WP_011242905.1	Synpcc7942_0949	sugar ABC transporter permease
gene-H6G84_RS10290	-0.225531	0.133226	0.171181	WP_011242907.1	Synpcc7942_0947	ABC transporter ATP-binding protein
gene-H6G84_RS10295	-1.85744	1.61257e-31	3.96338e-30	WP_011242908.1	Synpcc7942_0946	NAD(P)/FAD-dependent oxidoreductase
gene-H6G84_RS10300	0.639929	0.00546488	0.00921361	WP_011242909.1	syc0597_d	arsenosugar biosynthesis radical SAM protein ArsS
gene-H6G84_RS10305	-0.0712029	0.660541	0.702776	WP_011242910.1	Synpcc7942_0944	bifunctional folylpolyglutamate synthase/dihydrofolate synthase
gene-H6G84_RS10315	2.58953	3.68592e-34	1.0286e-32	WP_011242912.1	ftsH Synpcc7942_0942	ATP-dependent zinc metalloprotease FtsH2
gene-H6G84_RS10320	0.882052	1.42056e-10	6.21841e-10	WP_011242913.1	Synpcc7942_0941	ATP-binding cassette domain-containing protein
gene-H6G84_RS10325	-0.521279	0.000355933	0.000725681	WP_011242914.1		helix-turn-helix domain-containing protein
gene-H6G84_RS10330	-0.236931	0.114732	0.148722	WP_011242915.1	cysC Synpcc7942_0939	adenylyl-sulfate kinase
gene-H6G84_RS10340	1.12301	5.56021e-10	2.26036e-09	WP_011242917.1	Synpcc7942_0937	MBL fold metallo-hydrolase
gene-H6G84_RS10360	0.792109	8.46349e-05	0.000187696	WP_011242921.1	narM	nitrate reductase associated protein
gene-H6G84_RS10380	0.943512	2.66198e-08	9.10784e-08	WP_011242925.1	lpxC Synpcc7942_0929	UDP-3-O-acyl-N-acetylglucosamine deacetylase
gene-H6G84_RS10395	0.484774	0.00138245	0.00257015	WP_011242928.1	Synpcc7942_0926	tetratricopeptide repeat protein
gene-H6G84_RS10410	0.0781016	0.597536	0.645483	WP_011242931.1	mtnP Synpcc7942_0923	S-methyl-5'-thioadenosine phosphorylase
gene-H6G84_RS10420	-0.541342	0.00605249	0.0101595	WP_011242933.1	Synpcc7942_0921	DUF3593 domain-containing protein
gene-H6G84_RS10425	-1.71587	8.713e-25	1.26862e-23	WP_011242934.1	psaK Synpcc7942_0920	photosystem I reaction center subunit PsaK
gene-H6G84_RS10440	-2.06573	8.67613e-48	5.66911e-46	WP_011242937.1	Synpcc7942_0917	NIL domain-containing protein
gene-H6G84_RS10455	-0.374628	0.0594216	0.0825248	WP_011242938.1		hypothetical protein
gene-H6G84_RS10460	-0.540215	0.000634297	0.00124216	WP_011242939.1	aroQ Synpcc7942_0915	type II 3-dehydroquinate dehydratase
gene-H6G84_RS10465	0.259605	0.078651	0.106795	WP_011242940.1	Synpcc7942_0914	tRNA-(ms[2]io[6]A)-hydroxylase
gene-H6G84_RS10470	0.982434	4.81715e-07	1.41772e-06	WP_011242941.1	Synpcc7942_0913	GNAT family N-acetyltransferase
gene-H6G84_RS10475	0.391011	0.0124399	0.0197666	WP_011242942.1	dnaX Synpcc7942_0912	DNA polymerase III subunit gamma/tau
gene-H6G84_RS10480	-0.55073	0.000770573	0.00149052	WP_011242943.1	Synpcc7942_0911	hypothetical protein
gene-H6G84_RS10485	-0.26453	0.108713	0.141906	WP_011242944.1	Synpcc7942_0910	tetratricopeptide repeat protein
gene-H6G84_RS10490	0.0639046	0.677835	0.719461	WP_011242945.1	Synpcc7942_0909	iron-sulfur cluster assembly accessory protein
gene-H6G84_RS10520	0.857463	7.32933e-07	2.10453e-06	WP_011242949.1	Synpcc7942_0903	bifunctional aconitate hydratase 2/2-methylisocitrate dehydratase
gene-H6G84_RS10535	-2.03009	1.3336e-19	1.28515e-18	WP_011242952.1	Synpcc7942_0900	hypothetical protein
gene-H6G84_RS10555	0.555277	0.00688503	0.0113999	WP_011242955.1	minE Synpcc7942_0897	cell division topological specificity factor MinE
gene-H6G84_RS10560	0.182422	0.221489	0.270368	WP_011242956.1	Synpcc7942_0896	septum site-determining protein MinD
gene-H6G84_RS10565	-0.695344	0.000100607	0.000221286	WP_011242957.1	Synpcc7942_0895	hypothetical protein
gene-H6G84_RS11880	0.532926	0.0319233	0.0466826	WP_011242961.1	Synpcc7942_0891	DUF1830 domain-containing protein
gene-H6G84_RS11895	0.222982	0.15125	0.192128	WP_011242964.1	Synpcc7942_0888	phosphomannose isomerase type II C-terminal cupin domain
gene-H6G84_RS11900	0.460659	0.0175622	0.0269945	WP_011242965.1	rpsL rps12 Synpcc7942_0887	30S ribosomal protein S12
gene-H6G84_RS11905	0.891224	0.000160397	0.000342068	WP_011242966.1	rpsG rps7 Synpcc7942_0886	30S ribosomal protein S7
gene-H6G84_RS11915	1.36137	2.96767e-12	1.57746e-11	WP_011242968.1	tuf Synpcc7942_0884	elongation factor Tu
gene-H6G84_RS11920	1.06566	6.42665e-08	2.10477e-07	WP_011242969.1	rpsJ rps10 Synpcc7942_0883	30S ribosomal protein S10
gene-H6G84_RS11925	1.03193	7.7153e-10	3.1035e-09	WP_011242970.1	Synpcc7942_0882	LON peptidase substrate-binding domain-containing protein
gene-H6G84_RS11935	-0.582918	0.000145929	0.000313256	WP_011242972.1	Synpcc7942_0880	DUF1997 domain-containing protein
gene-H6G84_RS11965	-0.145356	0.386518	0.44157	WP_011242977.1		hypothetical protein
gene-H6G84_RS11975	-1.1406	1.17191e-10	5.16373e-10	WP_011242979.1	Synpcc7942_0873	DUF4062 domain-containing protein
gene-H6G84_RS11980	1.43039	3.80901e-05	8.89653e-05	WP_011242980.1	Synpcc7942_0872	hypothetical protein
gene-H6G84_RS11990	-0.582487	0.0132343	0.0208679	WP_011242982.1	Synpcc7942_0870	type II toxin-antitoxin system HicA family toxin
gene-H6G84_RS12015	0.00474606	0.973184	0.977563	WP_011242987.1	Synpcc7942_0865	YajQ family cyclic di-GMP-binding protein
gene-H6G84_RS12020	-1.05276	1.42641e-11	6.98601e-11	WP_011242988.1	Synpcc7942_0864	hypothetical protein
gene-H6G84_RS12030	0.420022	0.0394247	0.0566321	WP_011242990.1	Synpcc7942_0862	hypothetical protein
gene-H6G84_RS12035	0.905482	8.69843e-09	3.14058e-08	WP_011242991.1	Synpcc7942_0861	bifunctional sterol desaturase/short chain dehydrogenase
gene-H6G84_RS12040	-0.0418632	0.784352	0.816983	WP_011242992.1	Synpcc7942_0860	chemotaxis protein CheW
gene-H6G84_RS12055	-1.28199	1.29087e-06	3.58366e-06	WP_011242995.1	Synpcc7942_0857	chemotaxis protein CheW
gene-H6G84_RS12060	-2.12672	3.82138e-20	3.84868e-19	WP_011242996.1	Synpcc7942_0856	response regulator
gene-H6G84_RS12080	0.639075	6.5254e-05	0.000147648	WP_011242999.1	dapL Synpcc7942_0853	LL-diaminopimelate aminotransferase
gene-H6G84_RS12085	-0.217678	0.226339	0.27512	WP_011243000.1	syc0688_c	transposase
gene-H6G84_RS12095	-0.172364	0.289968	0.342516	WP_011243002.1	Synpcc7942_0850	DUF2811 domain-containing protein
gene-H6G84_RS12110	1.30505	6.24635e-14	3.76891e-13	WP_011243004.1	uvrA Synpcc7942_0848	excinuclease ABC subunit UvrA
gene-H6G84_RS12115	0.650836	5.29304e-06	1.38207e-05	WP_011243005.1	Synpcc7942_0847	PilT/PilU family type 4a pilus ATPase
gene-H6G84_RS12130	1.08921	1.33404e-13	7.87201e-13	WP_011243009.1	Synpcc7942_0843	hypothetical protein
gene-H6G84_RS12140	-1.48517	1.2925e-16	9.89317e-16	WP_011243011.1	Synpcc7942_0841	MSMEG_0569 family flavin-dependent oxidoreductase
gene-H6G84_RS12150	-1.15258	1.9781e-05	4.83074e-05	WP_011243013.1	Synpcc7942_0839	Nit6803 family nitriliase
gene-H6G84_RS12190	-1.14336	0.00126063	0.00235839	WP_011243020.1	syc0708_d	IS5 family transposase
gene-H6G84_RS12210	1.17037	9.57151e-15	6.30027e-14	WP_011243023.1	Synpcc7942_0828	DUF2237 domain-containing protein
gene-H6G84_RS12220	-0.735473	0.00011679	0.000254582	WP_011243025.1	Synpcc7942_0826	serine hydrolase
gene-H6G84_RS12235	-0.0369898	0.848282	0.870041	WP_011243028.1		AI-2E family transporter
gene-H6G84_RS12240	0.770459	1.47588e-05	3.65762e-05	WP_011243029.1	Synpcc7942_0822	ABC transporter permease
gene-H6G84_RS12245	0.535126	7.78934e-05	0.000173608	WP_011243030.1	Synpcc7942_0821	ABC transporter substrate-binding protein
gene-H6G84_RS12265	0.715634	7.01727e-05	0.000157977	WP_011243034.1		transcriptional repressor
gene-H6G84_RS12275	0.78181	3.84093e-07	1.15487e-06	WP_011243036.1	Synpcc7942_0815	ABC transporter ATP-binding protein
gene-H6G84_RS12285	0.156806	0.259502	0.310777	WP_011243038.1	hisZ Synpcc7942_0813	ATP phosphoribosyltransferase regulatory subunit
gene-H6G84_RS12290	0.146884	0.300806	0.353913	WP_011243039.1	Synpcc7942_0812	J domain-containing protein
gene-H6G84_RS12315	0.523366	0.0243365	0.0364232	WP_011243043.1	Synpcc7942_0807	Rpn family recombination-promoting nuclease/putative transposase
gene-H6G84_RS12320	0.911012	7.47909e-09	2.72605e-08	WP_011243044.1	Synpcc7942_0806	16S rRNA (uracil(1498)-N(3))-methyltransferase
gene-H6G84_RS12325	0.586933	1.78579e-05	4.38508e-05	WP_011243045.1	Synpcc7942_0805	MBL fold metallo-hydrolase
gene-H6G84_RS12330	0.441044	0.00517228	0.00876441	WP_011243046.1	pdxA Synpcc7942_0804	4-hydroxythreonine-4-phosphate dehydrogenase PdxA
gene-H6G84_RS12335	0.100361	0.520236	0.572366	WP_011243047.1	Synpcc7942_0803	ABC transporter permease
gene-H6G84_RS12375	-0.591395	0.00776459	0.0127537	WP_011243054.1	Synpcc7942_0795	hypothetical protein
gene-H6G84_RS12380	0.241838	0.141911	0.181384	WP_011243055.1	Synpcc7942_0794	PspA/IM30 family protein
gene-H6G84_RS12385	-0.255851	0.113355	0.147488	WP_011243056.1	Synpcc7942_0793	PspA/IM30 family protein
gene-H6G84_RS12405	-0.321958	0.100425	0.132401	WP_011243060.1	Synpcc7942_0789	hypothetical protein
gene-H6G84_RS12410	0.869455	2.6672e-09	1.01498e-08	WP_011243061.1	Synpcc7942_0788	glutathione S-transferase family protein
gene-H6G84_RS12415	1.22363	4.25655e-15	2.87962e-14	WP_011243062.1	Synpcc7942_0787	metallophosphoesterase
gene-H6G84_RS12435	-1.16038	1.31922e-14	8.51612e-14	WP_011243066.1	hisG Synpcc7942_0783	ATP phosphoribosyltransferase
gene-H6G84_RS12470	0.0565699	0.713984	0.750692	WP_011243072.1	Synpcc7942_0776	polyprenyl synthetase family protein
gene-H6G84_RS12475	0.173042	0.314216	0.367753	WP_011243073.1	Synpcc7942_0775	divergent PAP2 family protein
gene-H6G84_RS12480	-0.114118	0.469161	0.522829	WP_011243074.1	Synpcc7942_0774	alpha/beta hydrolase
gene-H6G84_RS12490	0.393352	0.0139192	0.0217813	WP_011243076.1	cpcT Synpcc7942_0772	chromophore lyase CpcT/CpeT
gene-H6G84_RS12495	0.288635	0.0860853	0.1156	WP_011243077.1	Synpcc7942_0771	glutathione S-transferase family protein
gene-H6G84_RS12540	0.546931	0.0391519	0.0562704	WP_011243082.1	Synpcc7942_0766	DNA damage-inducible protein
gene-H6G84_RS12565	0.622867	0.000257423	0.000534603	WP_011243085.1	Synpcc7942_0762	Panacea domain-containing protein
gene-H6G84_RS12570	1.35157	4.41283e-18	3.8383e-17	WP_011243086.1	Synpcc7942_0761	hypothetical protein
gene-H6G84_RS12595	0.75961	0.00243065	0.00435275	WP_011243089.1	Synpcc7942_0756	chain A%2C D20c mutant of T4 lysozyme
gene-H6G84_RS12620	0.193942	0.628334	0.675213	WP_011243092.1	Synpcc7942_0752	tail protein X
gene-H6G84_RS12625	0.322029	0.146977	0.187322	WP_011243093.1	Synpcc7942_0751	phage tail protein
gene-H6G84_RS12675	0.431501	0.00310726	0.00545859	WP_011243101.1	Synpcc7942_0742	hypothetical protein
gene-H6G84_RS12680	-0.319998	0.403174	0.457671	WP_011243102.1	Synpcc7942_0741	phage tail protein
gene-H6G84_RS12685	0.482326	0.0706535	0.0968684	WP_011243103.1	Synpcc7942_0740	baseplate J/gp47 family protein
gene-H6G84_RS12690	0.674218	0.0130694	0.0206445	WP_011243104.1	Synpcc7942_0739	GPW/gp25 family protein
gene-H6G84_RS12720	1.76822	1.16937e-16	9.00215e-16	WP_011243108.1	Synpcc7942_0735	DUF2190 family protein
gene-H6G84_RS12725	1.67239	1.135e-25	1.7893e-24	WP_011243109.1	Synpcc7942_0734	Mu-like prophage major head subunit gpT family protein
gene-H6G84_RS12730	0.549949	0.00197748	0.00359896	WP_011243110.1	Synpcc7942_0733	phage portal protein
gene-H6G84_RS12735	0.717165	0.000349232	0.000712561	WP_011243111.1	Synpcc7942_0732	hypothetical protein
gene-H6G84_RS12740	1.73108	1.7163e-24	2.44575e-23	WP_011243112.1	Synpcc7942_0731	phage terminase large subunit family protein
gene-H6G84_RS12750	0.911869	5.68599e-08	1.87827e-07	WP_011243114.1	Synpcc7942_0729	hypothetical protein
gene-H6G84_RS12755	-0.449927	0.00459598	0.00784963	WP_011243115.1	Synpcc7942_0728	hypothetical protein
gene-H6G84_RS12770	-2.19687	3.39777e-15	2.32804e-14	WP_011243118.1	Synpcc7942_0725	DEAD/DEAH box helicase
gene-H6G84_RS12775	-2.13085	4.22064e-08	1.42062e-07	WP_011243119.1	Synpcc7942_0724	hypothetical protein
gene-H6G84_RS12785	-2.04263	6.78964e-15	4.50234e-14	WP_011243121.1	Synpcc7942_0722	hypothetical protein
gene-H6G84_RS12810	0.0656853	0.827587	0.854376	WP_011243124.1	Synpcc7942_0718	hypothetical protein
gene-H6G84_RS12845	-0.329119	0.0341841	0.0497173	WP_011243128.1	Synpcc7942_0714	N-acetylmuramoyl-L-alanine amidase
gene-H6G84_RS12850	-0.496523	0.000285208	0.000589562	WP_011243129.1	ispG Synpcc7942_0713	(E)-4-hydroxy-3-methylbut-2-enyl-diphosphate synthase
gene-H6G84_RS12855	0.15001	0.386469	0.44157	WP_011243130.1	Synpcc7942_0712	S41 family peptidase
gene-H6G84_RS12860	0.829538	3.6573e-08	1.23711e-07	WP_011243131.1	carB Synpcc7942_0711	carbamoyl-phosphate synthase large subunit
gene-H6G84_RS12870	1.49549	6.68826e-10	2.69847e-09	WP_011243133.1	Synpcc7942_0709	hypothetical protein
gene-H6G84_RS12890	-0.532859	0.000361607	0.000735569	WP_011243137.1	Synpcc7942_0705	transglutaminase family protein
gene-H6G84_RS12895	-0.351784	0.0423633	0.0604642	WP_011243138.1	Synpcc7942_0704	Vat family streptogramin A O-acetyltransferase
gene-H6G84_RS12910	1.19511	3.17488e-12	1.68426e-11	WP_011243141.1	Synpcc7942_0701	acyl-CoA thioesterase
gene-H6G84_RS12915	-0.579695	0.00208782	0.00378948	WP_011243142.1	syc0830_d	universal stress protein
gene-H6G84_RS12920	1.06936	1.72528e-08	6.05768e-08	WP_011243143.1	psbM Synpcc7942_0699	photosystem II reaction center protein PsbM
gene-H6G84_RS12930	-0.422044	0.0394533	0.0566427	WP_011243145.1	psbB Synpcc7942_0697	photosystem II chlorophyll-binding protein CP47
gene-H6G84_RS12935	-0.239483	0.29287	0.345639	WP_011243146.1		photosystem II reaction center protein T
gene-H6G84_RS12940	-0.615163	3.27227e-05	7.72371e-05	WP_011243147.1	nrdR Synpcc7942_0695	transcriptional regulator NrdR
gene-H6G84_RS12945	-0.286893	0.114716	0.148722	WP_011243148.1	Synpcc7942_0694	30S ribosomal protein S1
gene-H6G84_RS12955	-0.629241	0.00366286	0.00636369	WP_011243150.1	Synpcc7942_0692	alpha/beta hydrolase
gene-H6G84_RS12975	0.917754	7.93522e-07	2.26636e-06	WP_011243153.1	Synpcc7942_0688	metalloregulator ArsR/SmtB family transcription factor
gene-H6G84_RS12980	1.03923	2.40154e-10	1.02775e-09	WP_011243154.1	Synpcc7942_0687	DUF3352 domain-containing protein
gene-H6G84_RS12995	1.0061	1.48377e-07	4.64914e-07	WP_011243156.1	groEL groL Synpcc7942_0685	chaperonin GroEL
gene-H6G84_RS13000	0.784975	4.00715e-06	1.06394e-05	WP_011243157.1		3-oxoacyl-[acyl-carrier-protein] reductase
gene-H6G84_RS13005	-0.174566	0.255475	0.306776	WP_011243158.1	Synpcc7942_0683	potassium channel protein
gene-H6G84_RS13035	-1.09795	1.53021e-09	6.00211e-09	WP_011243163.1	Synpcc7942_0678	ribonuclease D
gene-H6G84_RS13055	-2.25819	9.44746e-30	2e-28	WP_011243167.1	hemF syc0855_c	oxygen-dependent coproporphyrinogen oxidase
gene-H6G84_RS13085	0.609404	0.00122669	0.00230134	WP_011243173.1	Synpcc7942_0667	hypothetical protein
gene-H6G84_RS13090	-0.146043	0.49732	0.551208	WP_011243174.1	Synpcc7942_0666	J domain-containing protein
gene-H6G84_RS13095	-0.258476	0.111392	0.145075	WP_011243175.1	Synpcc7942_0665	creatininase family protein
gene-H6G84_RS13105	-0.541261	0.000907497	0.00173656	WP_011243177.1	Synpcc7942_0663	adenylate/guanylate cyclase domain-containing protein
gene-H6G84_RS13490	1.18522	2.37743e-13	1.37266e-12	WP_011243187.1	Synpcc7942_0653	peptidylprolyl isomerase
gene-H6G84_RS13485	1.37667	1.39789e-21	1.56039e-20	WP_011243188.1	Synpcc7942_0652	hypothetical protein
gene-H6G84_RS13480	-0.341299	0.0307699	0.0451685	WP_011243189.1	priA Synpcc7942_0651	primosomal protein N'
gene-H6G84_RS13475	-0.516991	0.00399573	0.00691509	WP_011243190.1	Synpcc7942_0650	GNAT family N-acetyltransferase
gene-H6G84_RS13445	-1.18045	1.23285e-12	6.7267e-12	WP_011243194.1		ATP-binding protein
gene-H6G84_RS13435	1.52649	3.3224e-24	4.51817e-23	WP_011243195.1	Synpcc7942_0642	peroxiredoxin
gene-H6G84_RS13425	1.87277	8.35731e-30	2e-28	WP_011243197.1	Synpcc7942_0640	ABC transporter ATP-binding protein/permease
gene-H6G84_RS13420	0.799354	2.06105e-05	4.99687e-05	WP_011243198.1	eno Synpcc7942_0639	phosphopyruvate hydratase
gene-H6G84_RS13415	0.613071	2.19715e-05	5.29808e-05	WP_011243199.1		lactoylglutathione lyase
gene-H6G84_RS13410	0.873266	3.59978e-08	1.21919e-07	WP_011243200.1	clpB2 Synpcc7942_0637	ATP-dependent chaperone ClpB
gene-H6G84_RS13385	0.877783	1.2483e-06	3.4727e-06	WP_011243205.1	rplJ rpl10 Synpcc7942_0632	50S ribosomal protein L10
gene-H6G84_RS13380	0.747292	0.000190604	0.000401121	WP_011243206.1	rplL rpl12 Synpcc7942_0631	50S ribosomal protein L7/L12
gene-H6G84_RS13375	0.272487	0.104433	0.136944	WP_011243207.1	Synpcc7942_0630	DUF3747 domain-containing protein
gene-H6G84_RS13360	0.562281	0.0162457	0.0250704	WP_011243209.1	Synpcc7942_0627	hypothetical protein
gene-H6G84_RS13350	-0.0414616	0.789519	0.821632	WP_011243210.1	ilvD Synpcc7942_0626	dihydroxy-acid dehydratase
gene-H6G84_RS13325	0.913608	4.80339e-09	1.78726e-08	WP_011243215.1	Synpcc7942_0621	hypothetical protein
gene-H6G84_RS13300	0.612922	0.000153857	0.000328956	WP_011243220.1	hrcA Synpcc7942_0616	heat-inducible transcriptional repressor HrcA
gene-H6G84_RS13295	-0.301095	0.0896219	0.119511	WP_011243221.1		hypothetical protein
gene-H6G84_RS13290	-0.0780956	0.584216	0.633394	WP_011243222.1	Synpcc7942_0614	DUF3352 domain-containing protein
gene-H6G84_RS13285	-0.153913	0.383617	0.438817	WP_011243223.1	Synpcc7942_0613	phosphohistidine phosphatase SixA
gene-H6G84_RS13230	-0.489267	0.00327979	0.00573536	WP_011243234.1	Synpcc7942_0602	hypothetical protein
gene-H6G84_RS13225	-0.414729	0.0107178	0.0172346	WP_011243235.1	Synpcc7942_0600	serine/threonine protein kinase
gene-H6G84_RS13220	-0.918118	8.97173e-11	3.99921e-10	WP_011243236.1	Synpcc7942_0599	TetR/AcrR family transcriptional regulator
gene-H6G84_RS13190	-0.146759	0.30291	0.355919	WP_011243241.1	Synpcc7942_0594	CocE/NonD family hydrolase
gene-H6G84_RS13175	0.656456	8.91722e-06	2.26438e-05	WP_011243244.1	Synpcc7942_0591	TMEM165/GDT1 family protein
gene-H6G84_RS13165	0.0743504	0.652354	0.696832	WP_011243246.1	syc0934_c	YkgJ family cysteine cluster protein
gene-H6G84_RS13155	0.181235	0.297594	0.350596	WP_011243247.1	purT Synpcc7942_0588	formate-dependent phosphoribosylglycinamide formyltransferase
gene-H6G84_RS13150	-0.205039	0.15351	0.194538	WP_011243248.1	valS Synpcc7942_0587	valine--tRNA ligase
gene-H6G84_RS04840	-0.396501	0.0541749	0.0756303	WP_011243253.1	Synpcc7942_0582	alpha/beta fold hydrolase
gene-H6G84_RS04845	-0.654512	9.81949e-05	0.000216336	WP_011243254.1	Synpcc7942_0581	hypothetical protein
gene-H6G84_RS04855	-0.292461	0.0368486	0.053332	WP_011243256.1	sqdX Synpcc7942_0579	glycosyltransferase
gene-H6G84_RS04865	-1.12333	3.4425e-14	2.1299e-13	WP_011243258.1		ssl1498 family light-harvesting-like protein
gene-H6G84_RS04880	-0.709097	0.00023796	0.000496106	WP_011243261.1	Synpcc7942_0574	DUF3598 family protein
gene-H6G84_RS04900	-1.06643	2.99122e-08	1.01823e-07	WP_011243263.1	Synpcc7942_0571	MFS transporter
gene-H6G84_RS04910	-1.78122	3.5e-27	6.28e-26	WP_011243265.1	sigA4 rpoD4 Synpcc7942_0569	RpoD/SigA family RNA polymerase sigma factor
gene-H6G84_RS04935	0.291862	0.0605842	0.0840523	WP_011243270.1	Synpcc7942_0564	DevA family ABC transporter ATP-binding protein
gene-H6G84_RS04940	0.664526	0.000117798	0.000256362	WP_011243271.1		excinuclease ABC subunit UvrB
gene-H6G84_RS04945	1.17667	8.18927e-12	4.14727e-11	WP_011243272.1	Synpcc7942_0562	DUF3531 family protein
gene-H6G84_RS04960	1.4782	6.303e-24	8.44284e-23	WP_011243275.1	hslO Synpcc7942_0559	Hsp33 family molecular chaperone HslO
gene-H6G84_RS04965	0.503279	0.00057375	0.00113103	WP_011243276.1	Synpcc7942_0558	CPP1-like family protein
gene-H6G84_RS04975	-1.72765	4.068e-25	6.1569e-24	WP_011243277.1	Synpcc7942_0556	response regulator transcription factor
gene-H6G84_RS04980	-1.11321	3.81014e-06	1.01465e-05	WP_011243278.1	Synpcc7942_0555	M48 family metallopeptidase
gene-H6G84_RS04985	-1.16524	8.41789e-16	6.07858e-15	WP_011243279.1		redox-regulated ATPase YchF
gene-H6G84_RS04995	-0.115092	0.429228	0.483331	WP_011243281.1	Synpcc7942_0552	UDP-N-acetylglucosamine 2-epimerase (non-hydrolyzing)
gene-H6G84_RS05015	0.470762	0.00115852	0.00218725	WP_011243285.1	Synpcc7942_0548	hypothetical protein
gene-H6G84_RS05020	0.671659	0.00645249	0.0107702	WP_011243286.1	Synpcc7942_0547	hypothetical protein
gene-H6G84_RS05025	-0.357291	0.0137778	0.0215852	WP_011243287.1	NaH1 Synpcc7942_0546	cation:proton antiporter
gene-H6G84_RS05030	0.416717	0.0282784	0.0417399	WP_011243288.1	Synpcc7942_0545	hypothetical protein
gene-H6G84_RS05055	0.717134	7.48221e-05	0.00016802	WP_011243292.1	Synpcc7942_0541	hypothetical protein
gene-H6G84_RS05065	0.209204	0.287616	0.340037	WP_011243294.1		CPBP family glutamic-type intramembrane protease
gene-H6G84_RS05070	0.796989	2.11294e-05	5.10882e-05	WP_011243295.1	Synpcc7942_0538	transketolase
gene-H6G84_RS05075	1.02606	5.02461e-09	1.86698e-08	WP_011243296.1	Synpcc7942_0537	beta-ketoacyl-ACP synthase II
gene-H6G84_RS05080	-0.225447	0.189675	0.234924	WP_011243297.1	acpP Synpcc7942_0536	acyl carrier protein
gene-H6G84_RS05085	-1.22259	1.56599e-12	8.45823e-12	WP_011243298.1	psaC Synpcc7942_0535	photosystem I iron-sulfur center protein PsaC
gene-H6G84_RS05090	0.660223	1.11061e-05	2.80163e-05	WP_011243299.1		glutamine--fructose-6-phosphate transaminase (isomerizing)
gene-H6G84_RS05095	1.3264	1.42772e-13	8.40631e-13	WP_011243300.1	Synpcc7942_0533	DUF433 domain-containing protein
gene-H6G84_RS05100	0.87925	5.0523e-06	1.32697e-05	WP_011243301.1	Synpcc7942_0532	DUF5615 family PIN-like protein
gene-H6G84_RS05135	-1.29656	5.4735e-19	5.03901e-18	WP_011243308.1	aroB Synpcc7942_0525	3-dehydroquinate synthase
gene-H6G84_RS05155	0.0797877	0.685872	0.726434	WP_011243311.1	Synpcc7942_0521	pentapeptide repeat-containing protein
gene-H6G84_RS05160	-0.458117	0.0111712	0.0179315	WP_011243312.1		hypothetical protein
gene-H6G84_RS05170	0.180921	0.304166	0.357238	WP_011243314.1		AI-2E family transporter
gene-H6G84_RS05175	0.435969	0.00245686	0.00439674	WP_011243315.1	Synpcc7942_0517	single-stranded-DNA-specific exonuclease RecJ
gene-H6G84_RS05180	-0.275954	0.114497	0.148613	WP_011243316.1	Synpcc7942_0516	S41 family peptidase
gene-H6G84_RS05205	0.698645	1.14219e-05	2.87858e-05	WP_011243321.1	ccsA Synpcc7942_0511	c-type cytochrome biogenesis protein CcsB
gene-H6G84_RS05210	0.0940196	0.506245	0.559963	WP_011243322.1	Synpcc7942_0510	HAD-IB family phosphatase
gene-H6G84_RS05220	0.488101	0.00162533	0.00299674	WP_011243324.1	Synpcc7942_0508	geranylgeranyl reductase family protein
gene-H6G84_RS05240	0.110155	0.435743	0.489458	WP_011243328.1	hemA Synpcc7942_0504	glutamyl-tRNA reductase
gene-H6G84_RS05245	0.106037	0.490217	0.544482	WP_011243329.1	Synpcc7942_0503	TIGR03792 family protein
gene-H6G84_RS05250	0.166793	0.319434	0.373044	WP_011243330.1	Synpcc7942_0502	GNAT family N-acetyltransferase
gene-H6G84_RS05255	0.666648	8.337e-06	2.1251e-05	WP_011243331.1	Synpcc7942_0501	SDR family oxidoreductase
gene-H6G84_RS05260	0.0762137	0.63302	0.679977	WP_011243332.1	Synpcc7942_0500	hypothetical protein
gene-H6G84_RS05270	-1.88928	8.69217e-18	7.29979e-17	WP_011243334.1	Synpcc7942_0498	mannose-1-phosphate guanyltransferase
gene-H6G84_RS05275	0.804631	2.38174e-06	6.46472e-06	WP_011243335.1		hypothetical protein
gene-H6G84_RS05280	0.582095	4.4575e-05	0.000103212	WP_011243336.1	Synpcc7942_0496	class I SAM-dependent methyltransferase
gene-H6G84_RS05315	1.74329	1.03736e-30	2.33538e-29	WP_011243342.1	Synpcc7942_0489	aldehyde dehydrogenase family protein
gene-H6G84_RS05320	0.585027	0.000106136	0.000232874	WP_011243343.1	Synpcc7942_0488	dihydroorotase
gene-H6G84_RS05325	-0.543069	0.000717628	0.0013982	WP_011243344.1	Synpcc7942_0487	signal peptidase I
gene-H6G84_RS05330	0.439869	0.0148084	0.0230515	WP_011243345.1	Synpcc7942_0486	dihydroorotase
gene-H6G84_RS05345	0.512753	0.000408976	0.000825658	WP_011243348.1	Synpcc7942_0483	hypothetical protein
gene-H6G84_RS05350	0.801969	8.83531e-07	2.50739e-06	WP_011243349.1	Synpcc7942_0482	penicillin-binding protein 2
gene-H6G84_RS05370	1.20364	9.91904e-15	6.49709e-14	WP_011243353.1	Synpcc7942_0478	signal peptidase I
gene-H6G84_RS05375	-0.255975	0.101757	0.133827	WP_011243354.1		YggT family protein
gene-H6G84_RS05385	-0.833496	2.41712e-08	8.34469e-08	WP_011243356.1	petN Synpcc7942_0475	cytochrome b6-f complex subunit PetN
gene-H6G84_RS05400	0.558514	0.00233909	0.00420848	WP_011243358.1	xseB Synpcc7942_0472	exodeoxyribonuclease VII small subunit
gene-H6G84_RS05415	0.0369963	0.828311	0.854465	WP_011243361.1	gpmI Synpcc7942_0469	2%2C3-bisphosphoglycerate-independent phosphoglycerate mutase
gene-H6G84_RS05420	-0.107863	0.455813	0.509226	WP_011243362.1	secG Synpcc7942_0468	preprotein translocase subunit SecG
gene-H6G84_RS05435	0.270322	0.150633	0.191526	WP_011243365.1	Synpcc7942_0465	DUF4079 domain-containing protein
gene-H6G84_RS05440	0.331255	0.038774	0.0558471	WP_011243366.1	Synpcc7942_0464 sek0006	YbaB/EbfC family nucleoid-associated protein
gene-H6G84_RS05450	0.28759	0.0965254	0.127826	WP_011243368.1	Synpcc7942_0462	DUF924 domain-containing protein
gene-H6G84_RS05455	0.0417673	0.807226	0.836903	WP_011243369.1	sek0009 Synpcc7942_0461	hypothetical protein
gene-H6G84_RS05460	-0.234747	0.339599	0.39453	WP_011243370.1	sek0010 Synpcc7942_0460	GNAT family N-acetyltransferase
gene-H6G84_RS05465	0.994608	2.70644e-12	1.44596e-11	WP_011243371.1	Synpcc7942_0459	S-(hydroxymethyl)glutathione dehydrogenase/class III alcohol dehydrogenase
gene-H6G84_RS05470	0.807171	3.64873e-07	1.1016e-06	WP_011243372.1	Synpcc7942_0458	S-formylglutathione hydrolase
gene-H6G84_RS05475	-0.682354	0.000521139	0.00103209	WP_011243373.1	sel0013 Synpcc7942_0457	hypothetical protein
gene-H6G84_RS05490	0.773578	0.000570415	0.00112529	WP_011243375.1	cobS Synpcc7942_0454 sek0016	adenosylcobinamide-GDP ribazoletransferase
gene-H6G84_RS05510	1.01415	2.95167e-10	1.24528e-09	WP_011243379.1	sek0020 Synpcc7942_0450	NifU family protein
gene-H6G84_RS05520	1.07276	1.56946e-10	6.81456e-10	WP_011243381.1	Synpcc7942_0448	RIP metalloprotease RseP
gene-H6G84_RS05530	-0.49438	0.00866771	0.0141763	WP_011243383.1	sek0024 rps14 rpsN Synpcc7942_0446	30S ribosomal protein S14
gene-H6G84_RS05535	0.203794	0.188023	0.232985	WP_011243384.1	sek0025 Synpcc7942_0445	ABC transporter permease
gene-H6G84_RS05540	0.700931	0.000306926	0.000631067	WP_011243385.1	sek0026 Synpcc7942_0444	TrbI/VirB10 family protein
gene-H6G84_RS05545	0.966131	5.78164e-06	1.50671e-05	WP_011243386.1	sek0027 Synpcc7942_0443	S-layer homology domain-containing protein
gene-H6G84_RS05565	-0.342183	0.021756	0.032744	WP_011243390.1	Synpcc7942_0439	magnesium protoporphyrin IX methyltransferase
gene-H6G84_RS05585	1.15941	5.36691e-09	1.98317e-08	WP_011243392.1	sel0034 Synpcc7942_0436	hypothetical protein
gene-H6G84_RS05590	1.83234	8.75774e-35	2.55022e-33	WP_011243393.1	Synpcc7942_0435	TIGR03943 family protein
gene-H6G84_RS05595	1.25235	2.37564e-17	1.95226e-16	WP_011243394.1	sel0036 Synpcc7942_0434	permease
gene-H6G84_RS05610	1.22079	1.03224e-15	7.37434e-15	WP_011243396.1	dpdX Synpcc7942_0432	M15 family metallopeptidase
gene-H6G84_RS05630	0.289934	0.0323311	0.0472017	WP_011243400.1	leu1 Synpcc7942_0428	citramalate synthase
gene-H6G84_RS05635	0.287194	0.0419905	0.059996	WP_011243401.1	sek0043 Synpcc7942_0427	heme ABC exporter ATP-binding protein CcmA
gene-H6G84_RS05640	-0.351752	0.0388785	0.0559375	WP_011243402.1	sek0044 Synpcc7942_0426	SMC-Scp complex subunit ScpB
gene-H6G84_RS05645	0.258791	0.283682	0.335831	WP_011243403.1	sek0045 Synpcc7942_0425	DUF760 domain-containing protein
gene-H6G84_RS05650	0.308214	0.206482	0.253862	WP_011243404.1	psbA1 psbA-I Synpcc7942_0424	photosystem II q(b) protein
gene-H6G84_RS05655	-0.536997	0.0004792	0.000957329	WP_011243405.1	Synpcc7942_0423	hypothetical protein
gene-H6G84_RS05660	-1.46311	1.10795e-12	6.06994e-12	WP_011243406.1	Synpcc7942_0422	hypothetical protein
gene-H6G84_RS05675	-1.11983	4.94594e-12	2.58288e-11	WP_011243409.1	bioB Synpcc7942_0419	biotin synthase BioB
gene-H6G84_RS05680	0.686304	0.000176316	0.000372517	WP_011243410.1	Synpcc7942_0418	DUF1257 domain-containing protein
gene-H6G84_RS05685	1.79254	4.273e-25	6.395e-24	WP_011243411.1	Synpcc7942_0417	AAA family ATPase
gene-H6G84_RS05695	-2.81018	1.06965e-54	1.14624e-52	WP_011243413.1	Synpcc7942_0415	pentapeptide repeat-containing protein
gene-H6G84_RS05705	1.27864	7.91608e-16	5.7472e-15	WP_011243415.1		NAD(P)H-quinone oxidoreductase subunit L
gene-H6G84_RS05710	1.23031	6.97324e-18	5.91181e-17	WP_011243416.1	Synpcc7942_0412	DUF3007 family protein
gene-H6G84_RS05715	1.00022	2.80842e-11	1.32694e-10	WP_011243417.1	trpA Synpcc7942_0411	tryptophan synthase subunit alpha
gene-H6G84_RS05720	0.524811	0.0124661	0.0197965	WP_011243418.1	Synpcc7942_0410	BrnT family toxin
gene-H6G84_RS05735	-2.39072	7.68061e-37	2.47908e-35	WP_011243420.1	psaK Synpcc7942_0407	photosystem I reaction center subunit PsaK
gene-H6G84_RS05740	0.55642	0.000368662	0.000747649	WP_011243421.1	Synpcc7942_0406	DUF4168 domain-containing protein
gene-H6G84_RS05755	0.529239	0.00287137	0.00507414	WP_011243424.1	Synpcc7942_0403	DUF3285 domain-containing protein
gene-H6G84_RS05780	1.31345	6.52253e-12	3.34748e-11	WP_011243429.1	Synpcc7942_0398	DUF4079 domain-containing protein
gene-H6G84_RS05800	-0.782104	2.34458e-06	6.3703e-06	WP_011243433.1	Synpcc7942_0394	phosphatidate cytidylyltransferase
gene-H6G84_RS05815	-1.29479	2.74662e-10	1.16243e-09	WP_011243436.1	Synpcc7942_0391	alpha/beta hydrolase
gene-H6G84_RS05820	-0.72329	2.8353e-06	7.62626e-06	WP_011243437.1	Synpcc7942_0390	chromate efflux transporter
gene-H6G84_RS05835	0.0229717	0.883959	0.899744	WP_011243439.1	Synpcc7942_0387	tRNA (adenosine(37)-N6)-threonylcarbamoyltransferase complex ATPase subunit type 1 TsaE
gene-H6G84_RS05860	-1.68678	3.31134e-16	2.47795e-15	WP_011243444.1	Synpcc7942_0382	TM2 domain-containing protein
gene-H6G84_RS05875	0.361608	0.011704	0.0186748	WP_011243446.1	Synpcc7942_0380	DUF3086 domain-containing protein
gene-H6G84_RS05885	0.592957	1.82572e-05	4.47084e-05	WP_011243448.1	Synpcc7942_0378	MlaE family lipid ABC transporter permease subunit
gene-H6G84_RS05890	-0.230926	0.215464	0.263695	WP_011243449.1	Synpcc7942_0377	hypothetical protein
gene-H6G84_RS05925	-1.41195	4.47534e-12	2.35549e-11	WP_011243455.1	Synpcc7942_0370	aminotransferase class V-fold PLP-dependent enzyme
gene-H6G84_RS05945	0.505753	0.00080402	0.0015485	WP_011243459.1	Synpcc7942_0366	SulP family inorganic anion transporter
gene-H6G84_RS05960	2.97339	3.0905e-49	2.23769e-47	WP_011243461.1	cpcS Synpcc7942_0364	phycobiliprotein lyase
gene-H6G84_RS05970	0.896675	1.43523e-08	5.07924e-08	WP_011243463.1	Synpcc7942_0362	DUF3177 family protein
gene-H6G84_RS05975	0.252645	0.169263	0.212292	WP_011243464.1	cp12 Synpcc7942_0361	Calvin cycle protein CP12
gene-H6G84_RS05980	-0.935903	5.43865e-10	2.22445e-09	WP_011243465.1	Synpcc7942_0360	FIST C-terminal domain-containing protein
gene-H6G84_RS05990	0.274492	0.159767	0.201498	WP_011243467.1	trmB dc13 Synpcc7942_0358	tRNA (guanosine(46)-N7)-methyltransferase TrmB
gene-H6G84_RS05995	0.254878	0.103818	0.136205	WP_011243468.1	dc14 Synpcc7942_0357	IctB family putative bicarbonate transporter
gene-H6G84_RS06000	-0.619615	0.000197933	0.000415892	WP_011243469.1	Synpcc7942_0356	DUF751 family protein
gene-H6G84_RS06005	-0.133393	0.388121	0.442835	WP_011243470.1	rbfA Synpcc7942_0355	30S ribosome-binding factor RbfA
gene-H6G84_RS06025	1.54745	2.1e-26	3.566e-25	WP_011243473.1	Synpcc7942_0352	peptide-methionine (R)-S-oxide reductase MsrB
gene-H6G84_RS06030	-0.836663	2.61401e-07	8.0217e-07	WP_011243474.1	Synpcc7942_0351	MlaD family protein
gene-H6G84_RS06045	-1.16478	3.9617e-13	2.2344e-12	WP_011243477.1	recA Synpcc7942_0348	recombinase RecA
gene-H6G84_RS06050	-0.902046	3.40265e-07	1.03353e-06	WP_011243478.1		hypothetical protein
gene-H6G84_RS06055	0.410158	0.0200117	0.0303747	WP_011243479.1	Synpcc7942_0346	peptidoglycan editing factor PgeF
gene-H6G84_RS06060	0.0324415	0.831498	0.856433	WP_011243480.1	Synpcc7942_0345	biotin--[acetyl-CoA-carboxylase] ligase
gene-H6G84_RS06080	-0.154596	0.402283	0.456853	WP_011243484.1	Synpcc7942_0341	hypothetical protein
gene-H6G84_RS06085	-0.0657602	0.706245	0.743722	WP_011243485.1		CPBP family intramembrane metalloprotease
gene-H6G84_RS06090	0.615503	7.02902e-05	0.000158109	WP_011243486.1	Synpcc7942_0339	DUF3326 domain-containing protein
gene-H6G84_RS06100	0.218485	0.192854	0.23864	WP_011243487.1	Synpcc7942_0338	ferredoxin PetF2
gene-H6G84_RS06115	1.08807	1.25048e-07	3.95987e-07	WP_011243490.1	atpH atpD Synpcc7942_0335	ATP synthase F1 subunit delta
gene-H6G84_RS06125	0.788013	1.21626e-05	3.05376e-05	WP_011243492.1	atpF2 atpG Synpcc7942_0333	F0F1 ATP synthase subunit B'
gene-H6G84_RS06130	0.113574	0.559339	0.610374	WP_011243493.1	atpE atpH Synpcc7942_0332	ATP synthase F0 subunit C
gene-H6G84_RS06145	-0.437353	0.00908788	0.0147823	WP_011243496.1		methyltransferase domain-containing protein
gene-H6G84_RS06150	-0.0406591	0.837272	0.860726	WP_011243497.1	Synpcc7942_0328	phycobilisome rod-core linker polypeptide
gene-H6G84_RS06155	-0.944041	6.25471e-07	1.81739e-06	WP_011243498.1	Synpcc7942_0327	allophycocyanin subunit alpha
gene-H6G84_RS06160	-0.845194	1.9859e-05	4.84538e-05	WP_011243499.1	Synpcc7942_0326	allophycocyanin subunit beta
gene-H6G84_RS06165	-0.702166	0.00013984	0.000300908	WP_011243500.1		phycobilisome linker polypeptide
gene-H6G84_RS06175	0.649581	7.60316e-05	0.000170172	WP_011243502.1	Synpcc7942_0323	sulfite exporter TauE/SafE family protein
gene-H6G84_RS06180	0.630517	6.68512e-05	0.000150753	WP_011243503.1	ccsB ccs1 Synpcc7942_0322	cytochrome c biogenesis protein
gene-H6G84_RS06185	-0.862595	1.41924e-07	4.46262e-07	WP_011243504.1	glnB Synpcc7942_0321	P-II family nitrogen regulator
gene-H6G84_RS06210	-0.457729	0.00640658	0.0107069	WP_011243509.1	Synpcc7942_0316	hypothetical protein
gene-H6G84_RS06225	0.792339	2.5921e-08	8.8801e-08	WP_011243512.1	Synpcc7942_0313	pentapeptide repeat-containing protein
gene-H6G84_RS06235	-2.26816	1.74869e-22	2.09141e-21	WP_011243514.1	rsmA ksgA Synpcc7942_0311	16S rRNA (adenine(1518)-N(6)/adenine(1519)-N(6))-dimethyltransferase RsmA
gene-H6G84_RS06240	-0.993246	1.6302e-11	7.95504e-11	WP_011243515.1	ispE Synpcc7942_0310	4-(cytidine 5'-diphospho)-2-C-methyl-D-erythritol kinase
gene-H6G84_RS06250	0.236044	0.104667	0.137184	WP_011243517.1	chpX Synpcc7942_0308	CO2 hydration protein
gene-H6G84_RS06270	-0.909918	6.36241e-07	1.84668e-06	WP_011243520.1	Synpcc7942_0304	Coq4 family protein
gene-H6G84_RS06275	-0.000430078	1	1	WP_011243521.1	syc1209_c	potassium channel protein
gene-H6G84_RS06295	0.601107	3.5544e-05	8.32364e-05	WP_011243525.1	Synpcc7942_0299	rod shape-determining protein MreC
gene-H6G84_RS06300	-0.0957978	0.65438	0.698141	WP_011243526.1	syc1214_d	rod shape-determining protein MreD
gene-H6G84_RS06320	0.506272	0.0129103	0.0204414	WP_011243530.1	psbO woxA Synpcc7942_0294	photosystem II manganese-stabilizing polypeptide
gene-H6G84_RS06325	0.343212	0.114748	0.148722	WP_011243531.1	Synpcc7942_0293	hypothetical protein
gene-H6G84_RS06335	-0.645436	4.71394e-05	0.000108774	WP_011243533.1	Synpcc7942_0291	DUF2555 domain-containing protein
gene-H6G84_RS06350	0.382914	0.0187814	0.0286861	WP_011243535.1	secA Synpcc7942_0289	preprotein translocase subunit SecA
gene-H6G84_RS06355	0.584079	0.000281851	0.000583072	WP_011243536.1		bifunctional UDP-N-acetylglucosamine diphosphorylase/glucosamine-1-phosphate N-acetyltransferase GlmU
gene-H6G84_RS06365	0.776569	7.54767e-05	0.000169207	WP_011243538.1	Synpcc7942_0286	DUF1823 family protein
gene-H6G84_RS06370	0.439851	0.00140823	0.00261445	WP_011243539.1	ccmK4 Synpcc7942_0285	carbon dioxide-concentrating mechanism protein CcmK
gene-H6G84_RS06375	-0.0647491	0.681759	0.723339	WP_011243540.1	ccmK3 Synpcc7942_0284	carbon dioxide-concentrating mechanism protein CcmK
gene-H6G84_RS06390	1.80387	1e-28	2e-27	WP_011243544.1		undecaprenyl/decaprenyl-phosphate alpha-N-acetylglucosaminyl 1-phosphate transferase
gene-H6G84_RS06405	-1.35795	2.09081e-08	7.2744e-08	WP_011243547.1	Synpcc7942_0278	bidirectional hydrogenase complex protein HoxE
gene-H6G84_RS06410	-0.104402	0.51605	0.568929	WP_011243548.1	ligA Synpcc7942_0277	NAD-dependent DNA ligase LigA
gene-H6G84_RS06415	-1.42356	3.39311e-15	2.32804e-14	WP_011243549.1	glcD syc1237_d	FAD-binding protein
gene-H6G84_RS06420	0.0679385	0.694919	0.733815	WP_011243550.1	Synpcc7942_0275	DUF86 domain-containing protein
gene-H6G84_RS06425	0.703285	0.00248458	0.00444338	WP_011243551.1	Synpcc7942_0274	nucleotidyltransferase family protein
gene-H6G84_RS06430	-0.6107	0.00323936	0.00567576	WP_011243552.1	coaE Synpcc7942_0273	dephospho-CoA kinase
gene-H6G84_RS06435	-0.610724	0.000124642	0.000270378	WP_011243553.1	hemD Synpcc7942_0272	uroporphyrinogen-III synthase
gene-H6G84_RS06440	0.210914	0.169241	0.212292	WP_011243554.1	cobA Synpcc7942_0271	uroporphyrinogen-III C-methyltransferase
gene-H6G84_RS06445	-0.16373	0.257334	0.308594	WP_011243555.1	Synpcc7942_0270	glycosyltransferase
gene-H6G84_RS06475	0.2232	0.177277	0.221205	WP_011243560.1	Synpcc7942_0265	DUF3143 domain-containing protein
gene-H6G84_RS06480	-1.03641	3.91849e-12	2.06646e-11	WP_011243561.1	Synpcc7942_0264	polyprenyl diphosphate synthase
gene-H6G84_RS06485	-0.259577	0.0705132	0.0967254	WP_011243562.1		diadenylate cyclase CdaA
gene-H6G84_RS06490	-0.129222	0.448387	0.502186	WP_011243563.1	lysA Synpcc7942_0262	diaminopimelate decarboxylase
gene-H6G84_RS06505	0.654501	0.000156022	0.000333319	WP_011243566.1	Synpcc7942_0259	hypothetical protein
gene-H6G84_RS06515	0.0851417	0.689584	0.729619	WP_011243568.1	Synpcc7942_0257	TIGR00297 family protein
gene-H6G84_RS06530	0.636727	0.000480429	0.000958848	WP_011243571.1	gyrA Synpcc7942_0254	DNA gyrase subunit A
gene-H6G84_RS06540	-0.615975	0.0250373	0.0373468	WP_011243573.1	Synpcc7942_0252	Calvin cycle protein CP12
gene-H6G84_RS06545	0.0560287	0.843881	0.865859	WP_011243574.1	Synpcc7942_0251	3'-5' exonuclease
gene-H6G84_RS06550	0.193023	0.348312	0.402905	WP_011243575.1	Synpcc7942_0250	pentapeptide repeat-containing protein
gene-H6G84_RS06570	0.430891	0.00311216	0.00546362	WP_011243579.1	Synpcc7942_0246	amino acid ABC transporter substrate-binding protein
gene-H6G84_RS06575	-2.64832	1e-28	1.8e-27	WP_011243580.1	Synpcc7942_0245	type I glyceraldehyde-3-phosphate dehydrogenase
gene-H6G84_RS06580	-1.55853	2.087e-08	7.27058e-08	WP_011243581.1	Synpcc7942_0244	glycogen/starch/alpha-glucan phosphorylase
gene-H6G84_RS06585	2.17344	1.45059e-22	1.75843e-21	WP_011243582.1	Synpcc7942_0243	chlorophyll a/b-binding protein
gene-H6G84_RS06600	-1.1169	3.94901e-11	1.83035e-10	WP_011243585.1	Synpcc7942_0240	allophycocyanin alpha-B chain
gene-H6G84_RS06605	-0.697524	4.52605e-06	1.19697e-05	WP_011243586.1		c-type cytochrome
gene-H6G84_RS06610	1.17657	9.86566e-16	7.06687e-15	WP_011243587.1	Synpcc7942_0238	sulfite exporter TauE/SafE family protein
gene-H6G84_RS06615	1.49297	2.84852e-21	3.06474e-20	WP_011243588.1	Synpcc7942_0237	hypothetical protein
gene-H6G84_RS06625	-0.75326	0.000203628	0.000426854	WP_011243590.1	Synpcc7942_0235	cyclic nucleotide-binding domain-containing protein
gene-H6G84_RS06630	-0.656547	5.87548e-05	0.000133847	WP_011243591.1	Synpcc7942_0234	alpha/beta fold hydrolase
gene-H6G84_RS06635	-0.572956	0.00158181	0.00292052	WP_011243592.1	Synpcc7942_0233	hypothetical protein
gene-H6G84_RS06640	-0.124251	0.387305	0.44228	WP_011243593.1	aroA Synpcc7942_0232	3-phosphoshikimate 1-carboxyvinyltransferase
gene-H6G84_RS06650	-2.65129	3.44228e-41	1.41875e-39	WP_011243595.1	Synpcc7942_0230	hypothetical protein
gene-H6G84_RS06660	-0.145746	0.381755	0.436874	WP_011243597.1	Synpcc7942_0228	DUF3146 family protein
gene-H6G84_RS06670	-0.452796	0.0017649	0.00322962	WP_011243599.1	tatA Synpcc7942_0226	TatA/E family twin arginine-targeting protein translocase
gene-H6G84_RS06675	-0.134286	0.42651	0.4809	WP_011243600.1	psbH Synpcc7942_0225	photosystem II reaction center protein PsbH
gene-H6G84_RS06680	-0.0404902	0.808888	0.837978	WP_011243601.1	psbN Synpcc7942_0224	photosystem II reaction center protein PsbN
gene-H6G84_RS06690	-0.222596	0.179297	0.223412	WP_011243602.1	Synpcc7942_0222	SDR family oxidoreductase
gene-H6G84_RS06695	-0.340553	0.0213264	0.0321697	WP_011243603.1	glk Synpcc7942_0221	glucokinase
gene-H6G84_RS06700	0.335849	0.0475335	0.0671637	WP_011243604.1	Synpcc7942_0220	MinD/ParA family protein
gene-H6G84_RS06705	0.0661458	0.658559	0.700945	WP_011243605.1	Synpcc7942_0219	hypothetical protein
gene-H6G84_RS06710	-0.736628	5.67029e-05	0.000129724	WP_011243606.1		PCP reductase family protein
gene-H6G84_RS06730	-4.23844	4.18291e-93	5.603e-90	WP_011243609.1	Synpcc7942_0215	hypothetical protein
gene-H6G84_RS06775	-0.0456934	0.836894	0.860667	WP_011243617.1	Synpcc7942_0206	nicotinate phosphoribosyltransferase
gene-H6G84_RS06785	0.375847	0.0450281	0.0638255	WP_011243619.1	Synpcc7942_0204	DUF3122 domain-containing protein
gene-H6G84_RS06800	0.408162	0.0127885	0.0202725	WP_011243622.1	Synpcc7942_0201	cbb3-type cytochrome c oxidase subunit II
gene-H6G84_RS06815	0.268032	0.0809882	0.109579	WP_011243625.1	Synpcc7942_0198	NAD(P)/FAD-dependent oxidoreductase
gene-H6G84_RS06825	2.54872	1.41545e-36	4.46116e-35	WP_011243627.1		carotenoid oxygenase family protein
gene-H6G84_RS06830	-1.09198	7.61957e-11	3.41351e-10	WP_011243628.1	Synpcc7942_0195	pentapeptide repeat-containing protein
gene-H6G84_RS06840	-2.62417	4.76775e-49	3.36126e-47	WP_011243630.1		hypothetical protein
gene-H6G84_RS06845	-1.75616	2.02216e-19	1.91426e-18	WP_011243631.1	Synpcc7942_0192	hypothetical protein
gene-H6G84_RS06850	-0.25452	0.113524	0.147636	WP_011243632.1	Synpcc7942_0191	alanine--glyoxylate aminotransferase family protein
gene-H6G84_RS06855	0.855647	4.07862e-05	9.4767e-05	WP_011243633.1		cobalt-precorrin-5B (C(1))-methyltransferase CbiD
gene-H6G84_RS06865	-0.674216	0.00080794	0.00155494	WP_011243635.1	Synpcc7942_0188	EAL domain-containing protein
gene-H6G84_RS06870	-0.645421	6.14809e-05	0.000139701	WP_011243636.1	Synpcc7942_0187	hemolysin family protein
gene-H6G84_RS06885	0.57176	0.000135276	0.000292025	WP_011243638.1	Synpcc7942_0184	inorganic phosphate transporter
gene-H6G84_RS06900	-2.63045	3.65844e-62	6.53398e-60	WP_011243641.1	Synpcc7942_0181	AAA family ATPase
gene-H6G84_RS06940	-0.471521	0.0233276	0.0349914	WP_011243648.1	Synpcc7942_0173	3'(2')%2C5'-bisphosphate nucleotidase CysQ
gene-H6G84_RS06960	0.871433	3.91314e-07	1.17394e-06	WP_011243650.1	Synpcc7942_0169	glutamine synthetase III
gene-H6G84_RS06985	0.929999	8.91124e-10	3.55256e-09	WP_011243653.1	Synpcc7942_0165	CGLD27 family protein
gene-H6G84_RS06990	0.373561	0.0167749	0.0258424	WP_011243654.1	rsfS Synpcc7942_0164	ribosome silencing factor
gene-H6G84_RS06995	0.403074	0.0500441	0.0702663	WP_011243655.1	Synpcc7942_0163	class I SAM-dependent methyltransferase
gene-H6G84_RS07000	0.690817	0.000963706	0.00183887	WP_011243656.1	Synpcc7942_0162	hypothetical protein
gene-H6G84_RS07005	-1.09675	3.73164e-15	2.53733e-14	WP_011243657.1	cpcS Synpcc7942_0161	phycobiliprotein lyase
gene-H6G84_RS07010	-0.800341	4.74418e-07	1.39974e-06	WP_011243658.1	era Synpcc7942_0160	GTPase Era
gene-H6G84_RS07015	0.23049	0.421878	0.476681	WP_011243659.1	Synpcc7942_0159	M67 family metallopeptidase
gene-H6G84_RS07025	-2.15813	2.11299e-48	1.41517e-46	WP_011243661.1	Synpcc7942_0157	hypothetical protein
gene-H6G84_RS07030	-0.126007	0.458399	0.511475	WP_011243662.1	Synpcc7942_0156	alpha-D-glucose phosphate-specific phosphoglucomutase
gene-H6G84_RS07040	-0.424022	0.0143579	0.0224024	WP_011243663.1	Synpcc7942_0154	PAP/fibrillin family protein
gene-H6G84_RS07075	0.0722874	0.696072	0.734453	WP_011243670.1	Synpcc7942_0147	hypothetical protein
gene-H6G84_RS07085	-0.328086	0.0661485	0.0912992	WP_011243672.1	Synpcc7942_0145	DUF3082 domain-containing protein
gene-H6G84_RS07090	1.74136	1.6e-27	2.98e-26	WP_011243673.1	Synpcc7942_0144	ABA4-like family protein
gene-H6G84_RS07125	0.335282	0.0312183	0.0457266	WP_011243680.1	hemH Synpcc7942_0137	ferrochelatase
gene-H6G84_RS07130	0.238115	0.242017	0.292187	WP_011243681.1	Synpcc7942_0136	site-specific integrase
gene-H6G84_RS07135	0.495167	0.0283469	0.0418179	WP_011243682.1	Synpcc7942_0135	methyltransferase domain-containing protein
gene-H6G84_RS07165	-0.638377	0.000117695	0.000256346	WP_011243687.1	Synpcc7942_0129	pre-16S rRNA-processing nuclease YqgF
gene-H6G84_RS07170	-0.366443	0.0128049	0.0202865	WP_011243688.1	Synpcc7942_0128	DUF3084 domain-containing protein
gene-H6G84_RS07175	0.731831	2.6514e-05	6.33075e-05	WP_011243689.1		global nitrogen regulator NtcA
gene-H6G84_RS07185	0.268586	0.062068	0.0859329	WP_011243691.1	hisB Synpcc7942_0125	imidazoleglycerol-phosphate dehydratase HisB
gene-H6G84_RS07190	0.204347	0.169446	0.212322	WP_011243692.1	Synpcc7942_0124	methyltransferase domain-containing protein
gene-H6G84_RS07220	-0.32288	0.348513	0.402963	WP_011243696.1	Synpcc7942_0119	hypothetical protein
gene-H6G84_RS07235	0.405243	0.0110867	0.0178066	WP_011243699.1	Synpcc7942_0117	hypothetical protein
gene-H6G84_RS07240	0.473339	0.0020558	0.00373642	WP_011243700.1	Synpcc7942_0116	carbohydrate kinase
gene-H6G84_RS07250	0.252339	0.0744526	0.101557	WP_011243702.1	Synpcc7942_0114	hypothetical protein
gene-H6G84_RS07255	-0.346329	0.0433791	0.0617495	WP_011243703.1	Synpcc7942_0113	cytochrome b6-f complex subunit PetL
gene-H6G84_RS07280	1.35067	7.97124e-12	4.0445e-11	WP_011243708.1	Synpcc7942_0108	sulfiredoxin
gene-H6G84_RS07290	0.0381389	0.799922	0.830616	WP_011243710.1	Synpcc7942_0106	nicotinate-nucleotide adenylyltransferase
gene-H6G84_RS07330	-0.179214	0.232723	0.282111	WP_011243718.1	Synpcc7942_0098	pyruvate kinase
gene-H6G84_RS07340	-3.08387	2.34275e-58	3.30328e-56	WP_011243720.1	Synpcc7942_0096	DUF1269 domain-containing protein
gene-H6G84_RS07345	-1.4085	4.12248e-17	3.31656e-16	WP_011243721.1	rpaA Synpcc7942_0095	response regulator transcription factor
gene-H6G84_RS07360	-0.713884	1.73586e-06	4.75809e-06	WP_011243724.1	Synpcc7942_0092	hypothetical protein
gene-H6G84_RS07365	1.25392	4.94083e-16	3.63639e-15	WP_011243725.1	Synpcc7942_0091	chorismate lyase
gene-H6G84_RS07370	-0.761345	4.10132e-07	1.22765e-06	WP_011243726.1	Synpcc7942_0090	GntR family transcriptional regulator
gene-H6G84_RS07375	-0.560171	0.000429168	0.000861875	WP_011243727.1	Synpcc7942_0089	dienelactone hydrolase family protein
gene-H6G84_RS07400	0.372157	0.0134286	0.0211125	WP_011243730.1		glycogen debranching protein GlgX
gene-H6G84_RS07415	0.284145	0.108747	0.141906	WP_011243733.1	Synpcc7942_0083	hypothetical protein
gene-H6G84_RS07430	0.521995	0.000381943	0.000772829	WP_011243736.1	Synpcc7942_0080	ABC transporter permease
gene-H6G84_RS07435	-0.27316	0.103514	0.135893	WP_011243737.1	Synpcc7942_0079	single-stranded DNA-binding protein
gene-H6G84_RS07440	-0.534906	0.00109828	0.0020823	WP_011243738.1	Synpcc7942_0078	secondary thiamine-phosphate synthase enzyme YjbQ
gene-H6G84_RS07445	-1.03764	6.1839e-12	3.19204e-11	WP_011243739.1		helix-turn-helix domain-containing protein
gene-H6G84_RS07450	0.522856	0.000480677	0.000958848	WP_011243740.1	Synpcc7942_0076	transporter substrate-binding domain-containing protein
gene-H6G84_RS07465	0.162934	0.270031	0.321946	WP_011243743.1	ispH Synpcc7942_0073	4-hydroxy-3-methylbut-2-enyl diphosphate reductase
gene-H6G84_RS07475	-1.5858	1.9193e-23	2.47203e-22	WP_011243745.1	Synpcc7942_0071	DegT/DnrJ/EryC1/StrS family aminotransferase
gene-H6G84_RS07480	-1.07637	2.09372e-07	6.46207e-07	WP_011243746.1	Synpcc7942_0070	pyridoxamine 5'-phosphate oxidase family protein
gene-H6G84_RS07490	-0.168153	0.418437	0.473192	WP_011243747.1	syc1435_d	ABC transporter ATP-binding protein
gene-H6G84_RS07495	0.109902	0.455156	0.508704	WP_011243748.1	Synpcc7942_0067	ABC transporter permease subunit
gene-H6G84_RS07500	1.03136	1.85372e-13	1.0726e-12	WP_011243749.1	Synpcc7942_0066	Gldg family protein
gene-H6G84_RS07505	-2.13289	5e-28	8.6e-27	WP_011243750.1	infC Synpcc7942_0065	translation initiation factor IF-3
gene-H6G84_RS07520	-2.02592	2.50231e-30	1e-28	WP_011243752.1	Synpcc7942_0062	glucose-1-phosphate cytidylyltransferase
gene-H6G84_RS07535	-0.351054	0.0668023	0.0921541	WP_011243754.1	Synpcc7942_0058	dTDP-4-dehydrorhamnose 3%2C5-epimerase
gene-H6G84_RS07540	-0.126277	0.405437	0.459461	WP_011243755.1	Synpcc7942_0057	class I SAM-dependent methyltransferase
gene-H6G84_RS07555	-0.544482	0.000803427	0.00154849	WP_011243757.1	Synpcc7942_0054	cephalosporin hydroxylase family protein
gene-H6G84_RS07560	-2.63513	2.14941e-37	7.19785e-36	WP_011243758.1	Synpcc7942_0053	glycosyltransferase
gene-H6G84_RS07565	-1.25856	3.40774e-15	2.32891e-14	WP_011243759.1	Synpcc7942_0052	methyltransferase domain-containing protein
gene-H6G84_RS07575	-1.11312	2.07317e-11	9.95345e-11	WP_011243761.1	Synpcc7942_0050	glycosyltransferase
gene-H6G84_RS07595	-1.26001	4.87575e-15	3.24929e-14	WP_011243763.1	Synpcc7942_0046	class I SAM-dependent methyltransferase
gene-H6G84_RS07610	-0.0144085	0.985729	0.988436	WP_011243766.1	Synpcc7942_0043	hypothetical protein
gene-H6G84_RS07615	-0.454166	0.00688343	0.0113999	WP_011243767.1	rpmB rpl28 Synpcc7942_0042	50S ribosomal protein L28
gene-H6G84_RS07625	0.0830552	0.622128	0.669081	WP_011243769.1	Synpcc7942_0040	dihydroneopterin aldolase
gene-H6G84_RS07660	-0.97653	2.32963e-05	5.59739e-05	WP_011243774.1	Synpcc7942_0033	nucleotidyltransferase family protein
gene-H6G84_RS07670	0.0193904	0.922669	0.933823	WP_011243776.1	bioA Synpcc7942_0031	adenosylmethionine--8-amino-7-oxononanoate transaminase
gene-H6G84_RS07675	-0.243416	0.148579	0.189184	WP_011243777.1		dethiobiotin synthase
gene-H6G84_RS07680	0.408281	0.0417788	0.0597572	WP_011243778.1	Synpcc7942_0029	methyltransferase domain-containing protein
gene-H6G84_RS07690	-0.699631	3.88782e-05	9.05693e-05	WP_011243780.1	Synpcc7942_0027	8-amino-7-oxononanoate synthase
gene-H6G84_RS07695	0.861833	2.8147e-07	8.60796e-07	WP_011243781.1	Synpcc7942_0026	aldo/keto reductase
gene-H6G84_RS07710	0.0676412	0.722289	0.757936	WP_011243784.1	Synpcc7942_0023	calcium/proton exchanger
gene-H6G84_RS07720	-0.175689	0.453996	0.507619	WP_011243786.1	Synpcc7942_0021	cobalt-precorrin-6A reductase
gene-H6G84_RS07740	-0.190948	0.363553	0.418187	WP_011243790.1	Synpcc7942_0017	bifunctional 4-hydroxy-2-oxoglutarate aldolase/2-dehydro-3-deoxy-phosphogluconate aldolase
gene-H6G84_RS07745	-1.24168	4.78083e-07	1.409e-06	WP_011243791.1	Synpcc7942_0016	hypothetical protein
gene-H6G84_RS07760	-0.741359	5.34368e-05	0.00012249	WP_011243793.1	Synpcc7942_0014	hypothetical protein
gene-H6G84_RS07765	-0.866977	2.21297e-08	7.66953e-08	WP_011243794.1	Synpcc7942_0013	hypothetical protein
gene-H6G84_RS07785	-0.650763	1.20402e-05	3.0287e-05	WP_011243798.1	argG Synpcc7942_0009	argininosuccinate synthase
gene-H6G84_RS07800	0.809875	3.31834e-05	7.81867e-05	WP_011243801.1	Synpcc7942_0006	hypothetical protein
gene-H6G84_RS07810	1.55735	1.24699e-22	1.5185e-21	WP_011243803.1	purF Synpcc7942_0004	amidophosphoribosyltransferase
gene-H6G84_RS07815	0.58188	0.000309007	0.000634839	WP_011243804.1	purL Synpcc7942_0003	phosphoribosylformylglycinamidine synthase subunit PurL
gene-H6G84_RS07830	-0.107544	0.525918	0.577906	WP_011243807.1	cbbZp syc1497_d	HAD-IA family hydrolase
gene-H6G84_RS07850	-0.187953	0.207743	0.255062	WP_011243811.1	Synpcc7942_2609	alpha/beta hydrolase
gene-H6G84_RS07860	0.314685	0.151556	0.192426	WP_011243813.1	Synpcc7942_2607	exodeoxyribonuclease III
gene-H6G84_RS07875	-0.77217	0.000521269	0.00103209	WP_011243816.1	Synpcc7942_2604	heme-copper oxidase subunit III
gene-H6G84_RS07880	-1.76156	6.77359e-11	3.06011e-10	WP_011243817.1	Synpcc7942_2603	cytochrome c oxidase subunit I
gene-H6G84_RS07895	-2.05194	1.72851e-14	1.10782e-13	WP_011243820.1	ctaB Synpcc7942_2600	heme o synthase
gene-H6G84_RS07900	-2.23029	4.193e-14	2.57639e-13	WP_011243821.1	Synpcc7942_2599	phenylpyruvate tautomerase MIF-related protein
gene-H6G84_RS07905	-1.21899	4.0015e-07	1.19911e-06	WP_011243822.1	Synpcc7942_2598	hypothetical protein
gene-H6G84_RS07910	0.110469	0.617671	0.665089	WP_011243823.1		CYTH domain-containing protein
gene-H6G84_RS07915	0.28837	0.0481646	0.0679837	WP_011243824.1	Synpcc7942_2596	Gfo/Idh/MocA family oxidoreductase
gene-H6G84_RS07920	1.38086	2.1843e-19	2.06047e-18	WP_011243825.1	Synpcc7942_2595	hemolysin family protein
gene-H6G84_RS07950	-2.08725	2.19768e-12	1.17752e-11	WP_011243830.1	Synpcc7942_2590	type II secretion system GspH family protein
gene-H6G84_RS07955	-1.34198	4.50691e-15	3.0185e-14	WP_011243831.1	comB Synpcc7942_2589	2-phosphosulfolactate phosphatase family protein
gene-H6G84_RS07960	1.06291	2.70948e-12	1.44596e-11	WP_011243832.1	Synpcc7942_2588	UbiD family decarboxylase
gene-H6G84_RS07965	1.5136	1.08088e-19	1.05298e-18	WP_011243833.1	Synpcc7942_2587	DUF3916 domain-containing protein
gene-H6G84_RS07970	-0.831401	0.000502996	0.00100039	WP_011243834.1	Synpcc7942_2586	DUF202 domain-containing protein
gene-H6G84_RS07980	1.46165	3.44203e-16	2.56858e-15	WP_011243836.1	Synpcc7942_2584	SDR family oxidoreductase
gene-H6G84_RS07985	1.1224	2.04373e-11	9.82973e-11	WP_011243837.1	Synpcc7942_2583	DUF3386 domain-containing protein
gene-H6G84_RS07995	0.823577	1.98771e-05	4.84538e-05	WP_011243839.1	Synpcc7942_2581	2Fe-2S iron-sulfur cluster-binding protein
gene-H6G84_RS08010	0.669635	0.000314289	0.000645196	WP_011243841.1	dnaJ syc1531_d	DnaJ domain-containing protein
gene-H6G84_RS08020	0.0733807	0.60432	0.65176	WP_011243843.1	murQ Synpcc7942_2577	N-acetylmuramic acid 6-phosphate etherase
gene-H6G84_RS00005	0.660138	0.000833041	0.00160209	WP_011243845.1	Synpcc7942_2575	zinc ABC transporter substrate-binding protein
gene-H6G84_RS00015	0.225571	0.206092	0.25361	WP_011243847.1	Synpcc7942_2573	metal ABC transporter permease
gene-H6G84_RS00020	-0.512299	0.00332548	0.00580389	WP_011243848.1	Synpcc7942_2572	DUF1825 family protein
gene-H6G84_RS00025	0.35273	0.0181564	0.0278426	WP_011243849.1	Synpcc7942_2571	penicillin-binding protein
gene-H6G84_RS00035	0.51071	0.00106389	0.00202096	WP_011243851.1	pyrF Synpcc7942_2569	orotidine-5'-phosphate decarboxylase
gene-H6G84_RS00040	-0.011273	0.941843	0.951073	WP_011243852.1	Synpcc7942_2568	hypothetical protein
gene-H6G84_RS00055	0.46508	0.00409584	0.00707463	WP_011243855.1	efp Synpcc7942_2565	elongation factor P
gene-H6G84_RS00065	0.175023	0.237581	0.287349	WP_011243857.1	Synpcc7942_2563	SMC family ATPase
gene-H6G84_RS00075	1.16726	5.46094e-10	2.22712e-09	WP_011243859.1	Synpcc7942_2561	fatty acid desaturase
gene-H6G84_RS00085	0.740619	1.02459e-06	2.8863e-06	WP_011243861.1	rplI rpl9 Synpcc7942_2559	50S ribosomal protein L9
gene-H6G84_RS00090	-0.311329	0.117065	0.151287	WP_011243862.1	Synpcc7942_2558	cysteine desulfurase
gene-H6G84_RS00100	-0.69605	7.60341e-05	0.000170172	WP_011243864.1	Synpcc7942_2556	oxidoreductase
gene-H6G84_RS00110	-1.01664	1.0182e-08	3.64674e-08	WP_011243866.1	Synpcc7942_2554	hydrogenase maturation protease
gene-H6G84_RS00120	0.0847733	0.592707	0.641043	WP_011243868.1	Synpcc7942_2552	hydrogenase nickel incorporation protein HypB
gene-H6G84_RS00125	-1.44336	4.79e-21	5.0721e-20	WP_011243869.1	Synpcc7942_2551	carbamoyltransferase HypF
gene-H6G84_RS00130	-0.34978	0.0853427	0.114891	WP_011243870.1	hypC syc1560_d	HypC/HybG/HupF family hydrogenase formation chaperone
gene-H6G84_RS00135	0.449338	0.0135063	0.0212094	WP_011243871.1	Synpcc7942_2550	ATP-binding protein
gene-H6G84_RS00145	-0.095901	0.512851	0.566101	WP_011243872.1	Synpcc7942_2548	3-isopropylmalate dehydratase small subunit
gene-H6G84_RS00150	-1.42804	5.59572e-17	4.43519e-16	WP_011243873.1	Synpcc7942_2547	hypothetical protein
gene-H6G84_RS00155	0.634985	0.000123856	0.00026889	WP_011243874.1	Synpcc7942_2546	GDSL-type esterase/lipase family protein
gene-H6G84_RS00160	-2.12868	2.72522e-30	1e-28	WP_011243875.1	Synpcc7942_2545	pyridoxal phosphate-dependent aminotransferase
gene-H6G84_RS00165	-0.0436461	1	1	WP_011243876.1	Synpcc7942_2544	glyoxalase/bleomycin resistance/dioxygenase family protein
gene-H6G84_RS00170	0.376523	0.00872049	0.0142452	WP_011243877.1	Synpcc7942_2543	uracil-DNA glycosylase
gene-H6G84_RS00175	-0.0650434	0.695224	0.733848	WP_011243878.1	Synpcc7942_2542	c-type cytochrome
gene-H6G84_RS00195	-0.93125	0.000119179	0.000259157	WP_011243880.1	Synpcc7942_2540	cupredoxin domain-containing protein
gene-H6G84_RS00205	-0.0242902	0.883409	0.899526	WP_011243882.1	clpR Synpcc7942_2538	ATP-dependent Clp protease proteolytic subunit
gene-H6G84_RS00210	0.24378	0.140308	0.179677	WP_011243883.1	clpP3 Synpcc7942_2537	ATP-dependent Clp protease proteolytic subunit
gene-H6G84_RS00230	-0.968392	9.69457e-10	3.8591e-09	WP_011243887.1	Synpcc7942_2533	hypothetical protein
gene-H6G84_RS00240	1.62026	1.49687e-18	1.32785e-17	WP_011243889.1	tsf Synpcc7942_2531	translation elongation factor Ts
gene-H6G84_RS00260	-0.159016	0.268356	0.320234	WP_011243892.1	Synpcc7942_2527	alpha/beta hydrolase
gene-H6G84_RS00265	0.275204	0.0924101	0.12274	WP_011243893.1	clpX Synpcc7942_2526	ATP-dependent protease ATP-binding subunit ClpX
gene-H6G84_RS00270	0.649617	4.8618e-05	0.0001118	WP_011243894.1	clpP2 Synpcc7942_2525 seb0002	ATP-dependent Clp endopeptidase proteolytic subunit ClpP
gene-H6G84_RS00310	0.152876	0.365952	0.420586	WP_011243900.1	Synpcc7942_2517	hypothetical protein
gene-H6G84_RS00325	0.453998	0.00343289	0.00598743	WP_011243901.1	Synpcc7942_2515	ATP-dependent helicase
gene-H6G84_RS00330	-2.07833	1.95004e-45	1.13569e-43	WP_011243902.1	argF Synpcc7942_2514 seb0012	ornithine carbamoyltransferase
gene-H6G84_RS00350	-1.33092	2.46053e-14	1.55466e-13	WP_011243906.1	SEB0016 Synpcc7942_2510	translation initiation factor IF-1
gene-H6G84_RS00355	1.65863	2.8e-27	4.94e-26	WP_011243907.1	Synpcc7942_2509	HAD family hydrolase
gene-H6G84_RS00360	2.41078	2.13943e-59	3.18418e-57	WP_011243908.1	SEB0018 Synpcc7942_2508	NAD(P)/FAD-dependent oxidoreductase
gene-H6G84_RS13840	0.038613	0.830895	0.856433	WP_011243909.1		hypothetical protein
gene-H6G84_RS00370	-0.220419	0.217189	0.265564	WP_011243910.1	cysH par Synpcc7942_2506 sea0019	phosphoadenylyl-sulfate reductase
gene-H6G84_RS00375	-1.70087	3.05852e-10	1.28631e-09	WP_011243911.1	SEB0020 Synpcc7942_2505	class I SAM-dependent methyltransferase
gene-H6G84_RS00380	-0.72349	0.00289468	0.00511196	WP_011243912.1	syc1602_d	hypothetical protein
gene-H6G84_RS00395	-0.454585	0.020363	0.0308381	WP_011243915.1	SEB0024 Synpcc7942_2501	3-deoxy-7-phosphoheptulonate synthase
gene-H6G84_RS00400	-1.35663	1.45135e-19	1.38863e-18	WP_011243916.1	Synpcc7942_2500	hypothetical protein
gene-H6G84_RS00405	-1.03374	6.56878e-07	1.90041e-06	WP_011243917.1	SEA0026 Synpcc7942_2499	SPFH domain-containing protein
gene-H6G84_RS00410	-0.747135	0.00010371	0.000227924	WP_011243918.1	SEA0027 Synpcc7942_2498	SPFH domain-containing protein
gene-H6G84_RS00415	-0.574495	0.000979247	0.00186719	WP_011243919.1		nucleoside-diphosphate kinase
gene-H6G84_RS00420	-0.28364	0.0840907	0.113319	WP_011243920.1	SEA0029 Synpcc7942_2496	ABC transporter substrate-binding protein
gene-H6G84_RS00425	-0.0462401	0.757279	0.791862	WP_011243921.1	livH Synpcc7942_2495	branched-chain amino acid ABC transporter permease
gene-H6G84_RS00430	0.486222	0.00115047	0.00217509	WP_011243922.1	SEA0031 Synpcc7942_2494	branched-chain amino acid ABC transporter permease
gene-H6G84_RS00435	0.138582	0.453089	0.506816	WP_011243923.1	SEA0032 Synpcc7942_2493	ABC transporter ATP-binding protein
gene-H6G84_RS00440	0.290329	0.0955093	0.126543	WP_011243924.1	Synpcc7942_2492	ABC transporter ATP-binding protein
gene-H6G84_RS00445	0.112158	0.476217	0.530252	WP_011243925.1	SEB0035 gyrB Synpcc7942_2491	DNA topoisomerase (ATP-hydrolyzing) subunit B
gene-H6G84_RS00460	0.414815	0.0045488	0.00779171	WP_011243928.1	Synpcc7942_2488	hypothetical protein
gene-H6G84_RS00465	0.0410475	0.789736	0.821632	WP_011243929.1	ndhO Synpcc7942_2487	NAD(P)H-quinone oxidoreductase subunit O
gene-H6G84_RS00480	-1.35792	5.4361e-14	3.30234e-13	WP_011243931.1	SEA0042 Synpcc7942_2484	hypothetical protein
gene-H6G84_RS00485	1.1757	3.45262e-13	1.95965e-12	WP_011243932.1		hypothetical protein
gene-H6G84_RS00500	-0.210509	0.223169	0.272254	WP_011243936.1	psbW Synpcc7942_2478	photosystem II reaction center protein Psb28
gene-H6G84_RS00520	0.402272	0.00795754	0.0130547	WP_011243940.1		hypothetical protein
gene-H6G84_RS00525	-0.521911	0.0017144	0.00314151	WP_011243941.1	SEB0053 Synpcc7942_2473	SpoIIE family protein phosphatase
gene-H6G84_RS00530	0.157013	0.368051	0.422817	WP_011243942.1	ftsY Synpcc7942_2472	signal recognition particle-docking protein FtsY
gene-H6G84_RS00535	0.0701756	0.70472	0.742654	WP_011243943.1		transcription antitermination factor NusB
gene-H6G84_RS00545	-0.267514	0.144773	0.184689	WP_011243945.1	Synpcc7942_2469	HpsJ family protein
gene-H6G84_RS00555	-0.245403	0.102905	0.135205	WP_011243947.1	aroE Synpcc7942_2467	shikimate dehydrogenase
gene-H6G84_RS00570	-0.176124	0.282677	0.334843	WP_011243950.1	nanE Synpcc7942_2464	N-acetylmannosamine-6-phosphate 2-epimerase
gene-H6G84_RS00595	-1.09241	1.52302e-13	8.94774e-13	WP_011243955.1	synR Synpcc7942_2459	hypothetical protein
gene-H6G84_RS00615	-0.163147	0.314882	0.36805	WP_011243958.1	Synpcc7942_2456	DUF4335 domain-containing protein
gene-H6G84_RS00660	-0.0409025	0.817466	0.844904	WP_011243969.1	Synpcc7942_2447	hypothetical protein
gene-H6G84_RS00665	0.558888	0.00090409	0.00173128	WP_011243970.1	map Synpcc7942_2446	type I methionyl aminopeptidase
gene-H6G84_RS00670	-0.415779	0.0185057	0.0283134	WP_011243971.1	sphX Synpcc7942_2445	PstS family phosphate ABC transporter substrate-binding protein
gene-H6G84_RS00675	0.293274	0.071278	0.0975062	WP_011243972.1	Synpcc7942_2444	PstS family phosphate ABC transporter substrate-binding protein
gene-H6G84_RS00685	0.71508	6.71923e-06	1.72918e-05	WP_011243974.1	Synpcc7942_2442	phosphate ABC transporter permease PstA
gene-H6G84_RS00700	0.481172	0.0012548	0.00234913	WP_011243977.1	Synpcc7942_2439	fatty acid desaturase
gene-H6G84_RS00710	0.578838	8.77455e-05	0.000193952	WP_011243978.1	Synpcc7942_2438	chemotaxis protein CheA
gene-H6G84_RS00720	1.05617	1.80714e-13	1.05018e-12	WP_011243980.1	msrA Synpcc7942_2436	peptide-methionine (S)-S-oxide reductase MsrA
gene-H6G84_RS00730	-0.977842	6.55298e-09	2.40815e-08	WP_011243982.1	Synpcc7942_2434	acetolactate synthase small subunit
gene-H6G84_RS00750	-0.607501	0.000323918	0.000663439	WP_011243986.1	Synpcc7942_2430	SAM-dependent methyltransferase
gene-H6G84_RS00760	0.658851	7.79772e-05	0.00017365	WP_011243988.1	Synpcc7942_2428	biopolymer transporter ExbD
gene-H6G84_RS00770	0.555634	0.0199425	0.0303034	WP_011243990.1	petM Synpcc7942_2426	cytochrome b6-f complex subunit PetM
gene-H6G84_RS00790	0.360526	0.0152055	0.0236285	WP_011243994.1	Synpcc7942_2422	hypothetical protein
gene-H6G84_RS00795	0.295244	0.0757018	0.103104	WP_011243995.1	Synpcc7942_2421	FTR1 family protein
gene-H6G84_RS00805	-0.602971	0.0129259	0.0204539	WP_011243997.1	Synpcc7942_2419	hypothetical protein
gene-H6G84_RS00810	-0.042801	0.881216	0.897976	WP_011243998.1	lrrA Synpcc7942_2418	LysR family transcriptional regulator
gene-H6G84_RS00815	1.00636	2.89041e-11	1.36328e-10	WP_011243999.1	Synpcc7942_2417	sugar ABC transporter substrate-binding protein
gene-H6G84_RS00820	2.88151	1.09679e-33	2.96799e-32	WP_011244000.1	Synpcc7942_2416	response regulator
gene-H6G84_RS00825	0.152747	0.278553	0.330636	WP_011244001.1	lysS Synpcc7942_2415	lysine--tRNA ligase
gene-H6G84_RS00830	2.17974	1.50939e-35	4.54343e-34	WP_011244002.1	Synpcc7942_2414	class I SAM-dependent methyltransferase
gene-H6G84_RS00840	1.61976	8.82087e-18	7.38472e-17	WP_011244004.1	syc1694_c	PH domain-containing protein
gene-H6G84_RS00845	1.87173	2e-28	3.3e-27	WP_011244005.1	Synpcc7942_2410	adenosine deaminase
gene-H6G84_RS00860	0.834188	1.80363e-07	5.612e-07	WP_011244008.1		AhpC/TSA family protein
gene-H6G84_RS00865	0.0186686	0.895283	0.910232	WP_011244009.1	Synpcc7942_2406	glycine oxidase ThiO
gene-H6G84_RS00885	-1.23281	6.15925e-17	4.86744e-16	WP_011244012.1	Synpcc7942_2403	DUF2470 domain-containing protein
gene-H6G84_RS00895	-0.262533	0.184102	0.228549	WP_011244014.1	Synpcc7942_2401	Hsp20/alpha crystallin family protein
gene-H6G84_RS00915	-0.661366	0.000107943	0.000236451	WP_011244018.1	Synpcc7942_2397	DUF3727 domain-containing protein
gene-H6G84_RS00920	-0.731856	5.75243e-05	0.000131379	WP_011244019.1	Synpcc7942_2396	YqeG family HAD IIIA-type phosphatase
gene-H6G84_RS00925	-0.139955	0.435474	0.48936	WP_011244020.1	Synpcc7942_2395	hypothetical protein
gene-H6G84_RS00930	0.536114	7.64561e-05	0.000170973	WP_011244021.1	nha Synpcc7942_2394	sodium:proton antiporter
gene-H6G84_RS00960	-2.13763	5.56708e-18	4.7802e-17	WP_011244027.1	Synpcc7942_2388	cupin domain-containing protein
gene-H6G84_RS00975	-1.54031	2.66365e-10	1.13268e-09	WP_011244030.1	Synpcc7942_2385	dihydroorotate dehydrogenase-like protein
gene-H6G84_RS00990	0.0311578	0.833584	0.858252	WP_011244033.1	Synpcc7942_2382	radical SAM family heme chaperone HemW
gene-H6G84_RS00995	-1.07127	1.04597e-09	4.15132e-09	WP_011244034.1	panB Synpcc7942_2381	3-methyl-2-oxobutanoate hydroxymethyltransferase
gene-H6G84_RS01005	0.436216	0.0304923	0.0447856	WP_011244035.1	Synpcc7942_2380	hypothetical protein
gene-H6G84_RS01015	-0.272316	0.0435953	0.0620243	WP_011244037.1	ftsZ Synpcc7942_2378	cell division protein FtsZ
gene-H6G84_RS01025	0.650806	6.33586e-05	0.000143602	WP_011244039.1	Synpcc7942_2376	hypothetical protein
gene-H6G84_RS01035	-0.202151	0.171473	0.214562	WP_011244041.1	miaB Synpcc7942_2374	tRNA (N6-isopentenyl adenosine(37)-C2)-methylthiotransferase MiaB
gene-H6G84_RS01050	-0.235213	0.156795	0.198325	WP_011244044.1	Synpcc7942_2371	acyl-ACP--UDP-N-acetylglucosamine O-acyltransferase
gene-H6G84_RS01065	0.163033	0.266455	0.318107	WP_011244046.1	Synpcc7942_2368	efflux RND transporter periplasmic adaptor subunit
gene-H6G84_RS01090	0.991361	4.79189e-10	1.97196e-09	WP_011244049.1	Synpcc7942_2364	DUF1802 family protein
gene-H6G84_RS01095	0.154583	0.352398	0.407104	WP_011244050.1	syc1740_d	hypothetical protein
gene-H6G84_RS01105	-0.578091	0.000160541	0.000342068	WP_011244052.1	murI Synpcc7942_2361	glutamate racemase
gene-H6G84_RS01120	0.613145	0.000107887	0.000236451	WP_011244055.1	Synpcc7942_2358	carbon-nitrogen hydrolase family protein
gene-H6G84_RS01135	0.168132	0.334958	0.389645	WP_011244058.1	Synpcc7942_2355	phasin family protein
gene-H6G84_RS01160	-0.958949	6.07289e-11	2.7716e-10	WP_011244063.1	Synpcc7942_2350	L-threonylcarbamoyladenylate synthase
gene-H6G84_RS01165	-0.990361	2.03544e-07	6.31128e-07	WP_011244064.1	Synpcc7942_2349	type IV pilus twitching motility protein PilT
gene-H6G84_RS01180	-0.469315	0.00227417	0.0041042	WP_011244067.1	hisB syc1757_c	TIGR01548 family HAD-type hydrolase
gene-H6G84_RS01195	-1.66707	7.759e-20	7.61406e-19	WP_011244070.1	psaI Synpcc7942_2343	photosystem I reaction center subunit VIII
gene-H6G84_RS01210	0.113061	0.511764	0.565432	WP_011244073.1	der engA Synpcc7942_2340	ribosome biogenesis GTPase Der
gene-H6G84_RS01240	-0.000907415	0.996991	0.998481	WP_011244078.1	zwf Synpcc7942_2334	glucose-6-phosphate dehydrogenase
gene-H6G84_RS01245	0.269838	0.169435	0.212322	WP_011244079.1	opcA Synpcc7942_2333	glucose-6-phosphate dehydrogenase assembly protein OpcA
gene-H6G84_RS01250	1.29185	7.54963e-12	3.83785e-11	WP_011244080.1	petD Synpcc7942_2332	cytochrome b6-f complex subunit IV
gene-H6G84_RS01255	1.65805	7.68491e-16	5.59453e-15	WP_011244081.1	petB Synpcc7942_2331	cytochrome b6
gene-H6G84_RS01270	-0.565625	0.00058981	0.00116184	WP_011244084.1	Synpcc7942_2328	tetratricopeptide repeat protein
gene-H6G84_RS01275	0.0454943	0.854737	0.875656	WP_011244085.1	Synpcc7942_2327	phosphate-starvation-inducible PsiE family protein
gene-H6G84_RS01280	-0.494398	0.00180565	0.00329968	WP_011244086.1	Synpcc7942_2326	SIMPL domain-containing protein
gene-H6G84_RS01285	-0.346909	0.0224516	0.033734	WP_011244087.1	syc1777_d	HEAT repeat domain-containing protein
gene-H6G84_RS01305	-1.41431	1.02657e-18	9.25988e-18	WP_011244091.1	ycf3 Synpcc7942_2321	photosystem I assembly protein Ycf3
gene-H6G84_RS01310	-1.19317	6.05148e-08	1.98675e-07	WP_011244092.1	Synpcc7942_2320	DUF3288 family protein
gene-H6G84_RS01320	-0.095275	0.610508	0.65764	WP_011244094.1	Synpcc7942_2318	hypothetical protein
gene-H6G84_RS01330	0.706467	6.26067e-05	0.000142018	WP_011244096.1	atpC atpE Synpcc7942_2316	ATP synthase F1 subunit epsilon
gene-H6G84_RS01335	0.672368	0.000529667	0.00104644	WP_011244097.1	atpD atpB Synpcc7942_2315	F0F1 ATP synthase subunit beta
gene-H6G84_RS01340	0.521469	0.0164643	0.0253785	WP_011244098.1	groES groS Synpcc7942_2314	co-chaperone GroES
gene-H6G84_RS01345	0.644013	0.0118922	0.0189638	WP_011244099.1	groEL cpn60 groL mopA Synpcc7942_2313	chaperonin GroEL
gene-H6G84_RS01380	-1.84868	4.42706e-19	4.10384e-18	WP_011244105.1	Synpcc7942_2307	hypothetical protein
gene-H6G84_RS01390	0.227063	0.132936	0.17089	WP_011244106.1	nblR Synpcc7942_2305	response regulator transcription factor
gene-H6G84_RS01415	-0.931266	1.02216e-06	2.8825e-06	WP_011244110.1	Synpcc7942_2300	PAM68 family protein
gene-H6G84_RS01420	-1.19124	8.80647e-12	4.43469e-11	WP_011244111.1	rpsO rps15 Synpcc7942_2299	30S ribosomal protein S15
gene-H6G84_RS01425	-1.06881	3.51217e-06	9.39971e-06	WP_011244112.1	ruvA Synpcc7942_2298	Holliday junction branch migration protein RuvA
gene-H6G84_RS01450	0.610137	0.000193243	0.000406357	WP_011244117.1	Synpcc7942_2293	hypothetical protein
gene-H6G84_RS01460	-1.37867	3.98669e-23	5.0379e-22	WP_011244119.1		KpsF/GutQ family sugar-phosphate isomerase
gene-H6G84_RS01465	-0.983862	2.37982e-08	8.22651e-08	WP_011244120.1	kdsB Synpcc7942_2290	3-deoxy-manno-octulosonate cytidylyltransferase
gene-H6G84_RS01475	0.747676	4.82097e-07	1.41772e-06	WP_011244122.1	Synpcc7942_2288	HAD-IIIA family hydrolase
gene-H6G84_RS01480	0.961656	1.06283e-10	4.7063e-10	WP_011244123.1	Synpcc7942_2287	hypothetical protein
gene-H6G84_RS01515	-0.0115473	0.955366	0.96257	WP_011244130.1	Synpcc7942_2280	tetratricopeptide repeat protein
gene-H6G84_RS01525	-0.127496	0.397584	0.452149	WP_011244132.1	Synpcc7942_2278	WYL domain-containing protein
gene-H6G84_RS01545	-0.247832	0.0880135	0.117541	WP_011244135.1	chlD Synpcc7942_2274	magnesium chelatase ATPase subunit D
gene-H6G84_RS01550	0.721419	3.59145e-06	9.58317e-06	WP_011244136.1	Synpcc7942_2273	PD-(D/E)XK nuclease family protein
gene-H6G84_RS01560	0.236093	0.121448	0.156648	WP_011244138.1	Synpcc7942_2271	NUDIX hydrolase
gene-H6G84_RS01565	1.11693	4.63266e-13	2.59642e-12	WP_011244139.1	Synpcc7942_2270	peptidase M42
gene-H6G84_RS01570	0.732143	9.20256e-07	2.60885e-06	WP_011244140.1	Synpcc7942_2269	DUF2232 domain-containing protein
gene-H6G84_RS01575	0.955151	8.44977e-08	2.73063e-07	WP_011244141.1		TIGR00303 family protein
gene-H6G84_RS01595	0.257614	0.114243	0.148428	WP_011244144.1		response regulator transcription factor
gene-H6G84_RS01610	0.37697	0.0215983	0.032525	WP_011244147.1	Synpcc7942_2261	divalent-cation tolerance protein CutA
gene-H6G84_RS01620	0.0172927	0.912936	0.926773	WP_011244148.1	syc1838_d	hypothetical protein
gene-H6G84_RS01625	1.20686	2.9227e-17	2.39447e-16	WP_011244149.1	rimM Synpcc7942_2259	ribosome maturation factor RimM
gene-H6G84_RS01630	0.642945	7.48889e-06	1.91438e-05	WP_011244150.1	Synpcc7942_2258	valine--pyruvate transaminase
gene-H6G84_RS01645	-0.858045	1.14262e-09	4.52824e-09	WP_011244153.1	Synpcc7942_2255	AbrB family transcriptional regulator
gene-H6G84_RS01660	-0.132923	0.380366	0.435656	WP_011244156.1		phosphoenolpyruvate carboxylase
gene-H6G84_RS01690	-0.2511	0.114449	0.148613	WP_011244160.1	Synpcc7942_2248	HU family DNA-binding protein
gene-H6G84_RS01710	-0.581619	6.66505e-05	0.000150427	WP_011244163.1	psbZ Synpcc7942_2245	photosystem II reaction center protein PsbZ
gene-H6G84_RS01715	-0.865522	3.51197e-08	1.19096e-07	WP_011244164.1	ribH Synpcc7942_2244	6%2C7-dimethyl-8-ribityllumazine synthase
gene-H6G84_RS13850	-1.0162	1.23485e-08	4.3933e-08	WP_011244166.1	Synpcc7942_2242	HAMP domain-containing histidine kinase
gene-H6G84_RS01735	0.223615	0.135441	0.173944	WP_011244168.1	Synpcc7942_2240	GNAT family N-acetyltransferase
gene-H6G84_RS01750	-1.42439	1.04416e-11	5.21098e-11	WP_011244171.1	Synpcc7942_2237	cobalamin biosynthesis protein
gene-H6G84_RS01755	0.301381	0.0410289	0.058716	WP_011244172.1	Synpcc7942_2236	ABC transporter ATP-binding protein
gene-H6G84_RS01760	0.676284	1.21434e-05	3.05179e-05	WP_011244173.1	trmD Synpcc7942_2235	tRNA (guanosine(37)-N1)-methyltransferase TrmD
gene-H6G84_RS01765	0.494446	0.00187389	0.0034174	WP_011244174.1	ndhN Synpcc7942_2234	NAD(P)H-quinone oxidoreductase subunit N
gene-H6G84_RS01775	1.80224	1.00612e-16	7.79015e-16	WP_011244176.1	rplD rpl4 Synpcc7942_2231	50S ribosomal protein L4
gene-H6G84_RS01790	0.926776	8.0389e-06	2.05302e-05	WP_011244179.1	rpsS rps19 Synpcc7942_2228	30S ribosomal protein S19
gene-H6G84_RS01795	0.6698	0.000237799	0.000496106	WP_011244180.1	rplV rpl22 Synpcc7942_2227	50S ribosomal protein L22
gene-H6G84_RS01805	0.298272	0.130174	0.167662	WP_011244182.1	rplP rpl16 Synpcc7942_2225	50S ribosomal protein L16
gene-H6G84_RS01810	0.259469	0.159829	0.201498	WP_011244183.1	rpmC rpl29 Synpcc7942_2224	50S ribosomal protein L29
gene-H6G84_RS01815	0.250015	0.183512	0.227923	WP_011244184.1	rpsQ rps17 Synpcc7942_2223	30S ribosomal protein S17
gene-H6G84_RS01820	0.412402	0.0276349	0.0408576	WP_011244185.1	rplN rpl14 Synpcc7942_2222	50S ribosomal protein L14
gene-H6G84_RS01825	0.337242	0.0675167	0.092996	WP_011244186.1	rplX rpl24 Synpcc7942_2221	50S ribosomal protein L24
gene-H6G84_RS01830	0.300235	0.124352	0.160318	WP_011244187.1	rplE rpl5 Synpcc7942_2220	50S ribosomal protein L5
gene-H6G84_RS01835	0.284736	0.114131	0.148354	WP_011244188.1	rpsH rps8 Synpcc7942_2219	30S ribosomal protein S8
gene-H6G84_RS01845	0.304571	0.108943	0.142092	WP_011244190.1	rplR rpl18 Synpcc7942_2217	50S ribosomal protein L18
gene-H6G84_RS01850	0.278331	0.137433	0.176333	WP_011244191.1	rpsE rps5 Synpcc7942_2216	30S ribosomal protein S5
gene-H6G84_RS01855	-0.0244551	0.888255	0.903773	WP_011244192.1	rplO rpl15 Synpcc7942_2215	50S ribosomal protein L15
gene-H6G84_RS01860	0.555761	0.00238018	0.00427379	WP_011244193.1	secY Synpcc7942_2214	preprotein translocase subunit SecY
gene-H6G84_RS01870	0.325211	0.0854289	0.114892	WP_011244195.1	rpmJ Synpcc7942_2212	50S ribosomal protein L36
gene-H6G84_RS01880	1.21034	3.59853e-10	1.50397e-09	WP_011244197.1	rpsK rps11 Synpcc7942_2210	30S ribosomal protein S11
gene-H6G84_RS01890	1.40244	5.88588e-14	3.56749e-13	WP_011244199.1	rplQ rpl17 Synpcc7942_2208	50S ribosomal protein L17
gene-H6G84_RS01900	1.12965	7.03502e-10	2.83411e-09	WP_011244201.1	rplM rpl13 Synpcc7942_2206	50S ribosomal protein L13
gene-H6G84_RS01905	1.13854	7.00354e-11	3.15867e-10	WP_011244202.1	rpsI rps9 Synpcc7942_2205	30S ribosomal protein S9
gene-H6G84_RS01910	0.938736	1.42064e-09	5.59689e-09	WP_011244203.1	rpmE rpl31 Synpcc7942_2204	50S ribosomal protein L31
gene-H6G84_RS01915	0.122623	0.397635	0.452149	WP_011244204.1	prfA Synpcc7942_2203	peptide chain release factor 1
gene-H6G84_RS01920	-0.540607	0.00459726	0.00784963	WP_011244205.1	Synpcc7942_2202	HNH endonuclease
gene-H6G84_RS01945	0.74316	3.22214e-05	7.6188e-05	WP_011244209.1	Synpcc7942_2198	DNA double-strand break repair nuclease NurA
gene-H6G84_RS01980	-1.08477	6.8047e-07	1.9623e-06	WP_011244216.1	Synpcc7942_2191	sulfite exporter TauE/SafE family protein
gene-H6G84_RS01985	-0.0885796	0.549006	0.600566	WP_011244217.1	msrB Synpcc7942_2190	peptide-methionine (R)-S-oxide reductase MsrB
gene-H6G84_RS01995	-1.76474	2.3815e-24	3.30567e-23	WP_011244218.1	Synpcc7942_2188	isochorismate synthase
gene-H6G84_RS02000	-1.23189	4.25725e-13	2.39604e-12	WP_011244219.1	Synpcc7942_2187	hypothetical protein
gene-H6G84_RS02015	-0.783178	1.28775e-07	4.06825e-07	WP_011244222.1		class II glutamine amidotransferase
gene-H6G84_RS02035	0.742062	1.13299e-06	3.17497e-06	WP_011244225.1	Synpcc7942_2180	peroxiredoxin
gene-H6G84_RS02045	1.00969	1.11331e-11	5.53352e-11	WP_011244227.1	Synpcc7942_2178	phage holin family protein
gene-H6G84_RS02055	0.353987	0.031524	0.0461238	WP_011244229.1	Synpcc7942_2176	FAD-binding oxidoreductase
gene-H6G84_RS02065	-2.50913	1.61143e-13	9.42582e-13	WP_011244231.1	Synpcc7942_2174	Crp/Fnr family transcriptional regulator
gene-H6G84_RS02070	-3.04077	1.5331e-24	2.19642e-23	WP_011244232.1	Synpcc7942_2173	(2Fe-2S) ferredoxin domain-containing protein
gene-H6G84_RS02075	-3.06948	1.87464e-32	4.783e-31	WP_011244233.1	Synpcc7942_2172	hypothetical protein
gene-H6G84_RS02080	-0.215072	0.225273	0.274219	WP_011244234.1	dps dpsA Synpcc7942_2171	DNA starvation/stationary phase protection protein
gene-H6G84_RS02110	0.840959	0.000113299	0.000247374	WP_011244240.1	Synpcc7942_2165	hypothetical protein
gene-H6G84_RS02115	2.51673	1.4e-27	2.57e-26	WP_011244241.1	Synpcc7942_2164	Rieske 2Fe-2S domain-containing protein
gene-H6G84_RS02145	-0.161748	0.310808	0.36424	WP_011244245.1	ORF310 Synpcc7942_2159	alpha/beta hydrolase
gene-H6G84_RS02150	-0.800527	2.7898e-06	7.51144e-06	WP_011244246.1	apcF Synpcc7942_2158	allophycocyanin subunit beta
gene-H6G84_RS02185	1.06414	6.12207e-11	2.77983e-10	WP_011244252.1	Synpcc7942_2150	linear amide C-N hydrolase
gene-H6G84_RS02190	1.71588	2.1627e-24	3.04941e-23	WP_011244253.1	Synpcc7942_2149	ABC transporter permease
gene-H6G84_RS02195	1.08236	8.41175e-14	5.0078e-13	WP_011244254.1	Synpcc7942_2148	ABC transporter ATP-binding protein
gene-H6G84_RS02200	0.185037	0.248694	0.299305	WP_011244255.1		PIN domain-containing protein
gene-H6G84_RS02230	0.454326	0.00544507	0.00918598	WP_011244260.1	Synpcc7942_2141	hypothetical protein
gene-H6G84_RS02235	-0.907804	0.0173792	0.026758	WP_011244261.1	syc1951_c	cupin domain-containing protein
gene-H6G84_RS02245	-0.685706	0.00706871	0.0116895	WP_011244262.1	Synpcc7942_2140	cytidine deaminase
gene-H6G84_RS02250	-0.227587	0.341691	0.396788	WP_011244263.1	Synpcc7942_2139	glutathione S-transferase family protein
gene-H6G84_RS02270	1.38868	6.52888e-13	3.62881e-12	WP_011244265.1	chlH syc1955_c	magnesium chelatase subunit H
gene-H6G84_RS02280	0.620695	3.29595e-05	7.77276e-05	WP_011244267.1	Synpcc7942_2135	hypothetical protein
gene-H6G84_RS02290	0.403868	0.0116252	0.0185818	WP_011244269.1	syc1959_d	hypothetical protein
gene-H6G84_RS02310	0.471845	0.00443676	0.00762906	WP_011244272.1	Synpcc7942_2130	hypothetical protein
gene-H6G84_RS02315	0.418621	0.0130379	0.0206068	WP_011244273.1	Synpcc7942_2129	4Fe-4S binding protein
gene-H6G84_RS02320	1.0129	1.49479e-10	6.51145e-10	WP_011244274.1	txlA Synpcc7942_2128	thioredoxin family protein
gene-H6G84_RS02330	1.11709	2.06174e-07	6.3707e-07	WP_011244276.1	Synpcc7942_2126	hypothetical protein
gene-H6G84_RS02335	-0.339242	0.0262088	0.0388994	WP_011244277.1	Synpcc7942_2125	hypothetical protein
gene-H6G84_RS02355	-0.595036	0.00310016	0.00545327	WP_011244281.1	Synpcc7942_2121	STAS domain-containing protein
gene-H6G84_RS02370	2.01425	9.55798e-43	4.33997e-41	WP_011244284.1	Synpcc7942_2118	DUF1816 domain-containing protein
gene-H6G84_RS02385	-1.48677	9.25573e-16	6.66562e-15	WP_011244287.1	Synpcc7942_2115	GNAT family N-acetyltransferase
gene-H6G84_RS02405	0.398426	0.0122833	0.019541	WP_011244290.1	Synpcc7942_2112	AAA family ATPase
gene-H6G84_RS02435	0.235332	0.323666	0.377	WP_011244297.1	cynB Synpcc7942_2106	ABC transporter permease
gene-H6G84_RS02440	-0.183628	0.314373	0.367776	WP_011244298.1	cynD Synpcc7942_2105	ABC transporter ATP-binding protein
gene-H6G84_RS02445	-0.452733	0.0112762	0.0180893	WP_011244299.1	cynS Synpcc7942_2104	cyanase
gene-H6G84_RS02450	-0.403144	0.0175836	0.0270106	WP_011244300.1	Synpcc7942_2103	DUF3291 domain-containing protein
gene-H6G84_RS02455	0.506442	0.0155922	0.0241593	WP_011244301.1	Synpcc7942_2102	2Fe-2S iron-sulfur cluster-binding protein
gene-H6G84_RS02460	-0.112943	0.489664	0.544093	WP_011244302.1	Synpcc7942_2101	glucose-1-phosphate thymidylyltransferase RfbA
gene-H6G84_RS02465	-0.124323	0.437069	0.490535	WP_011244303.1	Synpcc7942_2100	dTDP-glucose 4%2C6-dehydratase
gene-H6G84_RS02470	0.0257796	0.93194	0.941783	WP_011244304.1	Synpcc7942_2099	dTDP-4-dehydrorhamnose reductase
gene-H6G84_RS02475	-0.575503	0.0279183	0.0412539	WP_011244305.1	Synpcc7942_2098	dTDP-4-dehydrorhamnose 3%2C5-epimerase
gene-H6G84_RS02490	-1.17094	5.8224e-08	1.9186e-07	WP_011244308.1	Synpcc7942_2095	hypothetical protein
gene-H6G84_RS02495	0.0521079	0.837974	0.861117	WP_011244309.1	Synpcc7942_2094	fasciclin domain-containing protein
gene-H6G84_RS02520	0.49249	0.0103266	0.0166556	WP_011244314.1	Synpcc7942_2089	vitamin K epoxide reductase family protein
gene-H6G84_RS02535	-0.251689	0.182082	0.226461	WP_011244317.1	Synpcc7942_2086	DUF2862 domain-containing protein
gene-H6G84_RS02540	0.337949	0.0321651	0.0470105	WP_011244318.1	Synpcc7942_2085	ArsA family ATPase
gene-H6G84_RS02550	-0.988521	2.58311e-08	8.86061e-08	WP_011244320.1	Synpcc7942_2083	MarC family protein
gene-H6G84_RS02555	-1.08121	0.000119314	0.000259239	WP_011244321.1	Synpcc7942_2082	elongation factor G
gene-H6G84_RS02565	0.0919887	0.654882	0.698141	WP_011244323.1	Synpcc7942_2080	phosphoketolase family protein
gene-H6G84_RS02580	0.894457	1.30463e-09	5.15504e-09	WP_011244326.1	Synpcc7942_2077	DUF393 domain-containing protein
gene-H6G84_RS02590	0.586469	0.000227445	0.000475293	WP_011244328.1	Synpcc7942_2075	sulfurtransferase TusA family protein
gene-H6G84_RS02595	0.443894	0.00255135	0.00455065	WP_011244329.1	dnaJ Synpcc7942_2074	molecular chaperone DnaJ
gene-H6G84_RS02625	-0.299991	0.0321833	0.0470115	WP_011244335.1	Synpcc7942_2068	hypothetical protein
gene-H6G84_RS02635	-0.965054	1.02292e-09	4.06589e-09	WP_011244337.1	Synpcc7942_2066	tRNA dihydrouridine(20/20a) synthase DusA
gene-H6G84_RS02645	-0.253728	0.071126	0.0973666	WP_011244339.1	pheS Synpcc7942_2064	phenylalanine--tRNA ligase subunit alpha
gene-H6G84_RS02650	0.140774	0.333481	0.388096	WP_011244340.1	surE Synpcc7942_2063	5'/3'-nucleotidase SurE
gene-H6G84_RS02660	-1.18671	5.52391e-12	2.85686e-11	WP_011244342.1	Synpcc7942_2061	PipX family protein
gene-H6G84_RS02665	-1.12986	3.4113e-10	1.43019e-09	WP_011244343.1	Synpcc7942_2060	YggS family pyridoxal phosphate-dependent enzyme
gene-H6G84_RS02680	-1.93166	6.51888e-37	2.12977e-35	WP_011244346.1	plsY Synpcc7942_2057	glycerol-3-phosphate 1-O-acyltransferase PlsY
gene-H6G84_RS02685	-2.47921	4.97379e-43	2.37943e-41	WP_011244347.1		DUF2949 domain-containing protein
gene-H6G84_RS02690	0.424235	0.00191638	0.00349014	WP_011244348.1	Synpcc7942_2055	FAD-dependent hydroxylase
gene-H6G84_RS02705	-0.623924	3.34307e-05	7.8631e-05	WP_011244351.1	Synpcc7942_2052	ABC transporter permease
gene-H6G84_RS02710	-0.305763	0.0486191	0.0685529	WP_011244352.1	Synpcc7942_2051	TM0106 family RecB-like putative nuclease
gene-H6G84_RS02720	-1.90023	2.64952e-21	2.86212e-20	WP_011244354.1	psaA Synpcc7942_2049	photosystem I core protein PsaA
gene-H6G84_RS02725	-1.99428	1.78289e-21	1.94954e-20	WP_011244355.1	psaB Synpcc7942_2048	photosystem I core protein PsaB
gene-H6G84_RS02730	-0.374433	0.00657908	0.0109474	WP_011244356.1		aminomethyl-transferring glycine dehydrogenase
gene-H6G84_RS02735	-1.35061	2.34335e-09	9.01989e-09	WP_011244357.1	gcvH Synpcc7942_2046	glycine cleavage system protein GcvH
gene-H6G84_RS02745	-0.239296	0.115944	0.150055	WP_011244359.1	Synpcc7942_2044	PRC-barrel domain-containing protein
gene-H6G84_RS02750	2.48618	2.51899e-56	3.21351e-54	WP_011244360.1	speH Synpcc7942_2043	adenosylmethionine decarboxylase
gene-H6G84_RS02755	1.95517	7e-28	1.23e-26	WP_011244361.1	Synpcc7942_2042	hypothetical protein
gene-H6G84_RS02765	-0.406047	0.10235	0.134542	WP_011244364.1	sfsA Synpcc7942_2040	DNA/RNA nuclease SfsA
gene-H6G84_RS02775	-1.24163	7.75966e-15	5.13287e-14	WP_011244366.1	Synpcc7942_2038	XRE family transcriptional regulator
gene-H6G84_RS02780	-0.655835	2.01537e-05	4.89942e-05	WP_011244367.1	Synpcc7942_2037	hypothetical protein
gene-H6G84_RS02820	-0.77285	1.7176e-05	4.22539e-05	WP_011244376.1	pgi Synpcc7942_2029	glucose-6-phosphate isomerase
gene-H6G84_RS02835	-0.570324	0.000299258	0.000617176	WP_011244379.1	Synpcc7942_2026	undecaprenyl-phosphate glucose phosphotransferase
gene-H6G84_RS02840	-0.452592	0.00271053	0.00480784	WP_011244380.1	Synpcc7942_2025	glycosyltransferase
gene-H6G84_RS02845	-0.555919	0.00137492	0.00255971	WP_011244381.1	Synpcc7942_2024	DUF72 domain-containing protein
gene-H6G84_RS02850	-0.264326	0.117798	0.15216	WP_011244382.1	rimP Synpcc7942_2023	ribosome maturation factor RimP
gene-H6G84_RS02860	1.85836	6.78641e-32	1.69914e-30	WP_011244384.1	Synpcc7942_2021	YlxR family protein
gene-H6G84_RS02870	0.934293	1.48092e-10	6.46155e-10	WP_011244386.1	Synpcc7942_2019	low-complexity tail membrane protein
gene-H6G84_RS02885	0.0978772	0.519427	0.571711	WP_011244388.1	Synpcc7942_2017	YggT family protein
gene-H6G84_RS02890	-0.729424	2.04792e-07	6.34262e-07	WP_011244389.1	psbX Synpcc7942_2016	photosystem II reaction center X protein
gene-H6G84_RS02905	0.950749	4.4185e-09	1.64863e-08	WP_011244392.1	Synpcc7942_2013	PD40 domain-containing protein
gene-H6G84_RS02935	-0.666025	6.27363e-06	1.62387e-05	WP_011244398.1	coaD Synpcc7942_2007	pantetheine-phosphate adenylyltransferase
gene-H6G84_RS02945	-0.184934	0.251543	0.302461	WP_011244400.1	Synpcc7942_2005	anti-sigma factor
gene-H6G84_RS02950	-0.464477	0.00889479	0.0145034	WP_011244401.1	Synpcc7942_2004	sigma-70 family RNA polymerase sigma factor
gene-H6G84_RS02990	3.08401	1.6e-27	2.92e-26	WP_011244409.1	hliA Synpcc7942_1997	high light inducible protein
gene-H6G84_RS02995	1.33309	4.47337e-19	4.13247e-18	WP_011244410.1	Synpcc7942_1996	hypothetical protein
gene-H6G84_RS03000	-0.0153392	0.917424	0.928866	WP_011244411.1	hisI hisIE Synpcc7942_1995	bifunctional phosphoribosyl-AMP cyclohydrolase/phosphoribosyl-ATP diphosphatase HisIE
gene-H6G84_RS03005	-0.254004	0.280049	0.332116	WP_011244412.1	mtnC Synpcc7942_1994	acireductone synthase
gene-H6G84_RS03010	-0.082626	0.739399	0.774347	WP_011244413.1		methylthioribulose 1-phosphate dehydratase
gene-H6G84_RS03015	-1.48704	1.3582e-19	1.30417e-18	WP_011244414.1	mtnA Synpcc7942_1992	S-methyl-5-thioribose-1-phosphate isomerase
gene-H6G84_RS03020	-1.69095	2.95e-26	4.901e-25	WP_011244415.1	mscL Synpcc7942_1991	large conductance mechanosensitive channel protein MscL
gene-H6G84_RS03030	-0.965165	2.322e-09	8.95058e-09	WP_011244417.1	Synpcc7942_1989	cation diffusion facilitator family transporter
gene-H6G84_RS03035	-0.490025	0.00448663	0.00770493	WP_011244418.1	Synpcc7942_1988	hypothetical protein
gene-H6G84_RS03050	-0.299256	0.0372729	0.0538588	WP_011244421.1	Synpcc7942_1985	fructosamine kinase family protein
gene-H6G84_RS03055	-0.122202	0.391768	0.446236	WP_011244422.1	crtB pys Synpcc7942_1984	phytoene synthase
gene-H6G84_RS03065	0.572627	0.00137762	0.00256295	WP_011244424.1	ndhM Synpcc7942_1982	NAD(P)H-quinone oxidoreductase subunit M
gene-H6G84_RS03085	0.0553003	0.749132	0.783649	WP_011244428.1		thioredoxin family protein
gene-H6G84_RS03095	-2.0015	1.68616e-21	1.85132e-20	WP_011244430.1	ndhD2 Synpcc7942_1976	photosynthetic/respiratory NAD(P)H-quinone oxidoreductase subunit D1
gene-H6G84_RS03100	-1.1792	2.48872e-09	9.5111e-09	WP_011244431.1	Synpcc7942_1975	LapA family protein
gene-H6G84_RS03110	-0.567739	4.64317e-05	0.000107326	WP_011244433.1	cugP Synpcc7942_1973	NDP-sugar synthase
gene-H6G84_RS03115	0.140927	0.322388	0.375752	WP_011244434.1	Synpcc7942_1972	tetratricopeptide repeat protein
gene-H6G84_RS03125	-1.39834	7.41038e-16	5.42416e-15	WP_011244436.1	Synpcc7942_1969	AbrB family transcriptional regulator
gene-H6G84_RS03140	0.336662	0.108341	0.141514	WP_011244439.1	Synpcc7942_1966	chlororespiratory reduction protein 7
gene-H6G84_RS03160	-0.277038	0.344082	0.399218	WP_011244443.1	psbY Synpcc7942_1962	photosystem II protein Y
gene-H6G84_RS03165	-0.111668	0.553949	0.605232	WP_011244444.1		gamma carbonic anhydrase family protein
gene-H6G84_RS03180	0.140439	0.376354	0.431246	WP_011244447.1	Synpcc7942_1958	helix-turn-helix transcriptional regulator
gene-H6G84_RS03190	-0.209382	0.162291	0.204217	WP_011244449.1	accD Synpcc7942_1956	acetyl-CoA carboxylase%2C carboxyltransferase subunit beta
gene-H6G84_RS03205	0.916567	4.97807e-06	1.30876e-05	WP_011244451.1	Synpcc7942_1953	6-carboxytetrahydropterin synthase
gene-H6G84_RS03220	-0.813739	6.40879e-06	1.65623e-05	WP_011244453.1	Synpcc7942_1951	hypothetical protein
gene-H6G84_RS03225	-0.97292	6.39346e-08	2.09646e-07	WP_011244454.1	Synpcc7942_1950	hypothetical protein
gene-H6G84_RS03235	-0.0608048	0.714635	0.751081	WP_011244456.1	Synpcc7942_1948	2TM domain-containing protein
gene-H6G84_RS03245	-1.36178	1.5745e-11	7.69726e-11	WP_011244458.1	Synpcc7942_1946	hypothetical protein
gene-H6G84_RS03250	0.480737	0.00116103	0.00219042	WP_011244459.1	uvrC Synpcc7942_1945	excinuclease ABC subunit UvrC
gene-H6G84_RS03255	-0.387633	0.0155341	0.0240833	WP_011244460.1	pdhA Synpcc7942_1944	pyruvate dehydrogenase (acetyl-transferring) E1 component subunit alpha
gene-H6G84_RS03265	0.184466	0.343563	0.398789	WP_011244462.1	Synpcc7942_1942	peroxiredoxin
gene-H6G84_RS03275	-0.359498	0.0915663	0.121922	WP_011244464.1	Synpcc7942_1940	organoarsenical effux MFS transporter ArsJ
gene-H6G84_RS03300	0.987213	1.77811e-11	8.62964e-11	WP_011244469.1	Synpcc7942_1935	A24 family peptidase
gene-H6G84_RS03315	0.255395	0.0869944	0.116519	WP_011244472.1	Synpcc7942_1932	DUF4330 domain-containing protein
gene-H6G84_RS03320	0.94094	1.01463e-11	5.09027e-11	WP_011244473.1	Synpcc7942_1931	serine/threonine protein phosphatase
gene-H6G84_RS03325	1.40263	9.97736e-22	1.12782e-20	WP_011244474.1	Synpcc7942_1930	DUF1995 family protein
gene-H6G84_RS03330	1.76781	9.53177e-23	1.16601e-21	WP_011244475.1	Synpcc7942_1929	cysteine desulfurase
gene-H6G84_RS03335	1.24685	6.3701e-13	3.54792e-12	WP_011244476.1	Synpcc7942_1928	hypothetical protein
gene-H6G84_RS03340	0.599221	6.71714e-05	0.000151348	WP_011244477.1	dapF Synpcc7942_1927	diaminopimelate epimerase
gene-H6G84_RS03360	1.09338	1.32858e-09	5.24194e-09	WP_011244481.1	Synpcc7942_1923	sigma-70 family RNA polymerase sigma factor
gene-H6G84_RS03370	-0.967236	0.000326803	0.000668835	WP_011244483.1	Synpcc7942_1921	gamma-glutamylcyclotransferase
gene-H6G84_RS03380	-0.495539	0.000864303	0.00165864	WP_011244485.1		helix-turn-helix domain-containing protein
gene-H6G84_RS03395	0.677663	1.59802e-06	4.39991e-06	WP_011244488.1	Synpcc7942_1916	signal peptide peptidase SppA
gene-H6G84_RS03405	-1.84453	2.21903e-21	2.40679e-20	WP_011244490.1	Synpcc7942_1914	hypothetical protein
gene-H6G84_RS03410	-2.57353	1.23185e-47	7.85742e-46	WP_011244491.1	Synpcc7942_1913	hypothetical protein
gene-H6G84_RS03415	-3.4168	2.55276e-32	6.45175e-31	WP_011244492.1	psaM syc2182_c	photosystem I reaction center subunit XII
gene-H6G84_RS03420	-0.130047	0.40052	0.455044	WP_011244493.1	Synpcc7942_1912	phosphate signaling complex protein PhoU
gene-H6G84_RS03435	1.49539	1.98113e-23	2.53944e-22	WP_011244496.1	Synpcc7942_1909	hypothetical protein
gene-H6G84_RS03440	-0.0478001	0.768469	0.801997	WP_011244497.1	Synpcc7942_1908	DUF2996 domain-containing protein
gene-H6G84_RS03445	0.160616	0.452513	0.506384	WP_011244498.1	acsF Synpcc7942_1907	magnesium-protoporphyrin IX monomethyl ester (oxidative) cyclase
gene-H6G84_RS03450	-0.719877	5.46286e-06	1.42502e-05	WP_011244499.1	Synpcc7942_1906	peptidylprolyl isomerase
gene-H6G84_RS03460	0.401459	0.0108018	0.0173594	WP_011244501.1	Synpcc7942_1904	HlyD family secretion protein
gene-H6G84_RS03465	0.661101	1.21822e-05	3.05583e-05	WP_011244502.1	Synpcc7942_1903	class I SAM-dependent methyltransferase
gene-H6G84_RS03470	0.441678	0.00664522	0.0110506	WP_011244503.1	Synpcc7942_1902	glycosyltransferase family 4 protein
gene-H6G84_RS03480	-0.921586	1.06856e-08	3.81183e-08	WP_011244505.1	Synpcc7942_1900	dCTP deaminase
gene-H6G84_RS03490	0.418559	0.018807	0.0287088	WP_011244507.1	leuC Synpcc7942_1898	3-isopropylmalate dehydratase large subunit
gene-H6G84_RS03500	0.925641	7.97258e-10	3.19261e-09	WP_011244509.1		bifunctional ornithine acetyltransferase/N-acetylglutamate synthase
gene-H6G84_RS03505	-0.344193	0.024641	0.0368378	WP_011244510.1	Synpcc7942_1895	2OG-Fe(II) oxygenase
gene-H6G84_RS03520	-0.199769	0.239429	0.289323	WP_011244513.1	trhO Synpcc7942_1892	rhodanese-related sulfurtransferase
gene-H6G84_RS03525	-0.407533	0.0045641	0.00780793	WP_011244514.1		NYN domain-containing protein
gene-H6G84_RS03530	-1.84772	1.14885e-23	1.50135e-22	WP_011244515.1	Synpcc7942_1890	hypothetical protein
gene-H6G84_RS03535	1.28932	1.31926e-15	9.27634e-15	WP_011244516.1	Synpcc7942_1889	glycoside hydrolase family 57 protein
gene-H6G84_RS03540	0.545781	0.000797953	0.00154125	WP_011244517.1	Synpcc7942_1888	methyltransferase domain-containing protein
gene-H6G84_RS03545	1.25825	2.5224e-13	1.45011e-12	WP_011244518.1	Synpcc7942_1887	glycosyltransferase family 4 protein
gene-H6G84_RS03555	0.875741	3.35186e-08	1.1381e-07	WP_011244520.1	Synpcc7942_1885	HAD-IA family hydrolase
gene-H6G84_RS03560	0.552835	0.000364948	0.000741802	WP_011244521.1	Synpcc7942_1884	adenylyltransferase/cytidyltransferase family protein
gene-H6G84_RS03565	0.0913972	0.534585	0.586949	WP_011244522.1	Synpcc7942_1883	GUN4 domain-containing protein
gene-H6G84_RS03570	-0.525818	0.00269814	0.00479331	WP_011244523.1	psbU Synpcc7942_1882	photosystem II complex extrinsic protein PsbU
gene-H6G84_RS03590	0.198248	0.218278	0.266773	WP_011244526.1	Synpcc7942_1878	DUF58 domain-containing protein
gene-H6G84_RS03595	0.99727	1.63186e-10	7.07405e-10	WP_011244527.1	Synpcc7942_1877	DUF3488 and transglutaminase-like domain-containing protein
gene-H6G84_RS03600	0.457403	0.00559828	0.00942843	WP_011244528.1		hypothetical protein
gene-H6G84_RS03610	0.167867	0.271889	0.323873	WP_011244530.1	Synpcc7942_1874	tRNA (cytidine(34)-2'-O)-methyltransferase
gene-H6G84_RS03615	1.10237	1.83897e-13	1.06637e-12	WP_011244531.1	Synpcc7942_1873	response regulator transcription factor
gene-H6G84_RS03620	0.859977	7.60021e-07	2.17532e-06	WP_011244532.1		ATP-binding protein
gene-H6G84_RS03625	0.648979	0.000315764	0.000647727	WP_011244533.1	Synpcc7942_1871	hypothetical protein
gene-H6G84_RS03630	2.32376	9.14996e-38	3.14266e-36	WP_011244534.1	Synpcc7942_1870	efflux RND transporter periplasmic adaptor subunit
gene-H6G84_RS03635	1.91347	2.20844e-22	2.60634e-21	WP_011244535.1	Synpcc7942_1869	efflux RND transporter permease subunit
gene-H6G84_RS03640	2.27527	1.681e-25	2.6337e-24	WP_011244536.1	Synpcc7942_1868	hypothetical protein
gene-H6G84_RS03675	0.899126	1.1043e-07	3.52612e-07	WP_011244542.1	syc2232_c	hypothetical protein
gene-H6G84_RS03685	-0.148311	0.312362	0.365742	WP_011244544.1	Synpcc7942_1860	response regulator transcription factor
gene-H6G84_RS03690	-0.94178	3.10138e-09	1.17853e-08	WP_011244545.1	Synpcc7942_1859	EAL domain-containing protein
gene-H6G84_RS03695	-2.16786	7.58263e-21	7.9351e-20	WP_011244546.1	Synpcc7942_1858	heme oxygenase (biliverdin-producing)
gene-H6G84_RS03720	-0.36093	0.0314138	0.0459878	WP_011244551.1		precorrin-2 C(20)-methyltransferase
gene-H6G84_RS03725	-0.622187	0.000981912	0.00187094	WP_011244552.1	Synpcc7942_1852	precorrin-8X methylmutase
gene-H6G84_RS03730	-2.38762	2.42077e-40	9.53712e-39	WP_011244553.1	Synpcc7942_1851	precorrin-3B synthase
gene-H6G84_RS03735	-0.0833942	0.662724	0.704538	WP_011244554.1	Synpcc7942_1850	bifunctional cobalt-precorrin-7 (C(5))-methyltransferase/cobalt-precorrin-6B (C(15))-methyltransferase
gene-H6G84_RS03740	-3.11873	1.89523e-30	4.19613e-29	WP_011244555.1	Synpcc7942_1849	RNA polymerase sigma factor SigC
gene-H6G84_RS03750	-0.289688	0.0906482	0.120759	WP_011244556.1	asd Synpcc7942_1848	aspartate-semialdehyde dehydrogenase
gene-H6G84_RS03755	0.00128516	0.992812	0.99504	WP_011244557.1	dapA Synpcc7942_1847	4-hydroxy-tetrahydrodipicolinate synthase
gene-H6G84_RS03765	-3.46956	7.84407e-66	1.75119e-63	WP_011244559.1	SEN0002 Synpcc7942_1845	hypothetical protein
gene-H6G84_RS03770	-0.521438	0.000372179	0.000753642	WP_011244560.1		preQ(1) synthase
gene-H6G84_RS03795	-0.213153	0.247557	0.298242	WP_011244565.1	Synpcc7942_1839	hypothetical protein
gene-H6G84_RS03800	-3.98638	6.80961e-55	7.60122e-53	WP_011244566.1		ferredoxin:protochlorophyllide reductase (ATP-dependent) subunit B
gene-H6G84_RS03820	-1.75272	9.12433e-23	1.12129e-21	WP_011244570.1	SEN0013 Synpcc7942_1834	hypothetical protein
gene-H6G84_RS03825	-2.10081	2.49874e-29	5e-28	WP_011244571.1	SEN0014 Synpcc7942_1833	ParA family protein
gene-H6G84_RS03830	0.576315	0.00053226	0.00105079	WP_011244572.1	Synpcc7942_1832	CAAD domain-containing protein
gene-H6G84_RS03840	-1.17085	1.0374e-12	5.70675e-12	WP_011244574.1		thioredoxin
gene-H6G84_RS03845	-0.212224	0.136113	0.174723	WP_011244575.1		1-(5-phosphoribosyl)-5-[(5-phosphoribosylamino)methylideneamino]imidazole-4-carboxamide isomerase
gene-H6G84_RS03850	-0.393789	0.00644837	0.0107701	WP_011244576.1	SEN0021 Synpcc7942_1828	TIGR02450 family Trp-rich protein
gene-H6G84_RS03860	-0.227941	0.149187	0.189868	WP_011244578.1	Synpcc7942_1826	NAD-dependent epimerase/dehydratase family protein
gene-H6G84_RS03865	0.929422	5.34288e-09	1.97701e-08	WP_011244579.1		CDP-diacylglycerol--glycerol-3-phosphate 3-phosphatidyltransferase
gene-H6G84_RS03870	-0.328819	0.0292944	0.0431444	WP_011244580.1		CBS domain-containing protein
gene-H6G84_RS03885	1.01872	1.62114e-07	5.05593e-07	WP_011244583.1	SEN0028 Synpcc7942_1821	tetratricopeptide repeat protein
gene-H6G84_RS03900	1.68202	4.82475e-13	2.69844e-12	WP_011244586.1	Synpcc7942_1818	hypothetical protein
gene-H6G84_RS03925	-0.371115	0.0967716	0.128088	WP_011244591.1		molecular chaperone HtpG
gene-H6G84_RS03955	0.358072	0.0700047	0.0961757	WP_011244596.1	Synpcc7942_1807	NUDIX hydrolase
gene-H6G84_RS03960	0.0664768	0.713792	0.750692	WP_011244597.1	Synpcc7942_1806	thioredoxin-dependent thiol peroxidase
gene-H6G84_RS03965	-0.694734	0.0103835	0.0167272	WP_011244598.1	Synpcc7942_1805	4'-phosphopantetheinyl transferase superfamily protein
gene-H6G84_RS03975	0.237155	0.105108	0.137627	WP_011244600.1		transcriptional repressor
gene-H6G84_RS03980	-0.0722298	0.643615	0.688872	WP_011244601.1	Synpcc7942_1802	DUF3685 domain-containing protein
gene-H6G84_RS03985	2.26567	1.82915e-41	7.65673e-40	WP_011244602.1	Synpcc7942_1801	alpha/beta fold hydrolase
gene-H6G84_RS03990	1.10583	2.7591e-10	1.16587e-09	WP_011244603.1		Spy/CpxP family protein refolding chaperone
gene-H6G84_RS04010	0.333447	0.0449873	0.0638255	WP_011244607.1	Synpcc7942_1796	YciI family protein
gene-H6G84_RS04015	0.254373	0.0884682	0.118031	WP_011244608.1	smpB Synpcc7942_1795	SsrA-binding protein SmpB
gene-H6G84_RS04030	-1.59474	7.35469e-17	5.79506e-16	WP_011244611.1	hemB Synpcc7942_1792	porphobilinogen synthase
gene-H6G84_RS04035	2.56452	4.91907e-34	1.35858e-32	WP_011244612.1	Synpcc7942_1791	PQQ-dependent sugar dehydrogenase
gene-H6G84_RS04045	-0.0611246	0.69834	0.736267	WP_011244614.1	Synpcc7942_1789	DnaJ domain-containing protein
gene-H6G84_RS04050	-0.302889	0.0608946	0.0843955	WP_011244615.1	Synpcc7942_1788	translocation/assembly module TamB
gene-H6G84_RS04055	0.0802247	0.571449	0.621312	WP_011244616.1		SUF system NifU family Fe-S cluster assembly protein
gene-H6G84_RS04060	0.46963	0.000612966	0.0012048	WP_011244617.1	Synpcc7942_1786	Ycf51 family protein
gene-H6G84_RS04065	0.691381	1.24546e-05	3.1154e-05	WP_011244618.1	syc2308_d	DUF4332 domain-containing protein
gene-H6G84_RS04075	1.2652	3.43993e-19	3.211e-18	WP_011244620.1	Synpcc7942_1783	UPF0182 family protein
gene-H6G84_RS04080	-0.197803	0.307612	0.360997	WP_011244621.1	Synpcc7942_1782	threonine synthase
gene-H6G84_RS04085	0.608461	0.0103832	0.0167272	WP_011244622.1	Synpcc7942_1781	MoaD/ThiS family protein
gene-H6G84_RS04090	-0.405153	0.00712359	0.0117585	WP_011244623.1	Synpcc7942_1780	DNA mismatch repair endonuclease MutL
gene-H6G84_RS04105	-2.50818	4.80098e-45	2.57237e-43	WP_011244626.1	Synpcc7942_1777	hypothetical protein
gene-H6G84_RS04115	-0.333027	0.0273638	0.0405238	WP_011244627.1	Synpcc7942_1775	PhoH family protein
gene-H6G84_RS04130	-0.315028	0.0501589	0.0703907	WP_011244630.1	rpsP rps16 Synpcc7942_1772	30S ribosomal protein S16
gene-H6G84_RS04145	0.326727	0.0636937	0.0881381	WP_011244633.1	Synpcc7942_1769	hypothetical protein
gene-H6G84_RS04175	0.931492	1.19846e-10	5.27205e-10	WP_011244639.1	Synpcc7942_1763	inositol monophosphatase family protein
gene-H6G84_RS04195	0.585565	4.67829e-05	0.000108044	WP_011244643.1		chlorophyll a/b-binding protein
gene-H6G84_RS04210	-2.11856	2.11876e-22	2.51157e-21	WP_011244645.1	syc2335_c	hypothetical protein
gene-H6G84_RS04220	-0.0674147	0.686032	0.726434	WP_011244647.1		hypothetical protein
gene-H6G84_RS04230	-0.66731	1.02745e-05	2.59917e-05	WP_011244649.1	Synpcc7942_1752	HEAT repeat domain-containing protein
gene-H6G84_RS04235	0.344479	0.0207244	0.0313499	WP_011244650.1	Synpcc7942_1751	DUF2997 domain-containing protein
gene-H6G84_RS04245	0.331464	0.0213055	0.0321563	WP_011244652.1	Synpcc7942_1749	ferredoxin
gene-H6G84_RS04255	0.26429	0.0580365	0.080643	WP_011244654.1	Synpcc7942_1747	aldo/keto reductase
gene-H6G84_RS04275	0.261159	0.116262	0.150322	WP_011244658.1	ndhH Synpcc7942_1743	NAD(P)H-quinone oxidoreductase subunit H
gene-H6G84_RS04285	0.180989	0.202418	0.249667	WP_011244660.1	murC Synpcc7942_1741	UDP-N-acetylmuramate--L-alanine ligase
gene-H6G84_RS04300	1.38829	3.3089e-17	2.68623e-16	WP_011244663.1	Synpcc7942_1738	SufS family cysteine desulfurase
gene-H6G84_RS04315	0.493294	0.0095822	0.0155674	WP_011244666.1	Synpcc7942_1735	Fe-S cluster assembly protein SufB
gene-H6G84_RS04320	0.590511	0.00532715	0.00902113	WP_011244667.1	Synpcc7942_1734	ferredoxin--nitrite reductase
gene-H6G84_RS04325	-0.0306697	0.852927	0.87447	WP_011244668.1		iron-sulfur cluster biosynthesis transcriptional regulator SufR
gene-H6G84_RS04330	0.109421	0.492088	0.546202	WP_011244669.1	Synpcc7942_1732	hypothetical protein
gene-H6G84_RS04335	-0.0354305	0.856277	0.876898	WP_011244670.1	Synpcc7942_1731	phosphoribosyltransferase
gene-H6G84_RS04340	-0.503283	0.00207253	0.00376427	WP_011244671.1	syc2361_c	thioredoxin family protein
gene-H6G84_RS04365	-0.183963	0.257279	0.308594	WP_011244676.1	Synpcc7942_1725	PLP-dependent aminotransferase family protein
gene-H6G84_RS04370	-3.69835	1.52867e-41	6.50048e-40	WP_011244677.1	Synpcc7942_1724	hypothetical protein
gene-H6G84_RS04380	-1.5082	3.09203e-19	2.89634e-18	WP_011244679.1	Synpcc7942_1722	sulfate ABC transporter substrate-binding protein
gene-H6G84_RS04385	1.4124	8.79003e-23	1.08518e-21	WP_011244680.1	Synpcc7942_1721	HEAT repeat domain-containing protein
gene-H6G84_RS04420	-0.425424	0.00710331	0.0117323	WP_011244686.1	upp Synpcc7942_1715	uracil phosphoribosyltransferase
gene-H6G84_RS04435	0.323168	0.0919506	0.122312	WP_011244689.1	Synpcc7942_1712	DUF1818 family protein
gene-H6G84_RS04445	-0.500856	0.00179389	0.00328044	WP_011244691.1	rpoZ Synpcc7942_1710	DNA-directed RNA polymerase subunit omega
gene-H6G84_RS04465	-1.51441	8.674e-25	1.26862e-23	WP_011244695.1	Synpcc7942_1706	DUF3769 domain-containing protein
gene-H6G84_RS04470	-1.58955	5.98877e-08	1.96858e-07	WP_011244696.1		photosystem II reaction center protein I
gene-H6G84_RS04475	-0.0155493	0.943655	0.952185	WP_011244697.1	Synpcc7942_1704	hypothetical protein
gene-H6G84_RS04495	0.446118	0.0442566	0.0628983	WP_011244700.1	fcl Synpcc7942_1700	GDP-L-fucose synthase
gene-H6G84_RS04505	-0.448105	0.0570985	0.0794634	WP_011244702.1	Synpcc7942_1698	helix-turn-helix transcriptional regulator
gene-H6G84_RS04510	-0.190318	0.456573	0.509863	WP_011244703.1	Synpcc7942_1697	CDGSH iron-sulfur domain-containing protein
gene-H6G84_RS04530	-0.865825	5.34495e-05	0.00012249	WP_011244707.1	Synpcc7942_1693	response regulator
gene-H6G84_RS04535	-0.585091	0.0160154	0.0247436	WP_011244708.1	Synpcc7942_1692	restriction endonuclease
gene-H6G84_RS04550	-2.37384	1.45189e-34	4.18237e-33	WP_011244711.1	rhdA Synpcc7942_1689	sulfurtransferase
gene-H6G84_RS04555	0.90074	0.00107398	0.00203766	WP_011244712.1	Synpcc7942_1688	sulfate ABC transporter permease subunit CysW
gene-H6G84_RS04565	-1.16184	1.31168e-07	4.12926e-07	WP_011244714.1	Synpcc7942_1686	sulfate ABC transporter substrate-binding protein
gene-H6G84_RS04570	-0.0791357	0.633721	0.680449	WP_011244715.1	cysW Synpcc7942_1685	sulfate ABC transporter permease subunit CysW
gene-H6G84_RS04575	-0.947864	4.07886e-11	1.88726e-10	WP_011244716.1	cysR Synpcc7942_1684	Crp/Fnr family transcriptional regulator
gene-H6G84_RS04600	-0.75906	8.16189e-07	2.32862e-06	WP_011244721.1	psb28 Synpcc7942_1679	photosystem II reaction center protein Psb28
gene-H6G84_RS04610	2.03383	1.50073e-34	4.27709e-33	WP_011244723.1	Synpcc7942_1677	FAD-binding oxidoreductase
gene-H6G84_RS04615	0.787502	2.28723e-06	6.22711e-06	WP_011244724.1	Synpcc7942_1676	hypothetical protein
gene-H6G84_RS04620	0.278499	0.0870307	0.116519	WP_011244725.1	Synpcc7942_1675	2TM domain-containing protein
gene-H6G84_RS04625	0.30109	0.0484607	0.0683656	WP_011244726.1	Synpcc7942_1674	hypothetical protein
gene-H6G84_RS04630	0.361155	0.0126082	0.0200103	WP_011244727.1	Synpcc7942_1673	cofactor assembly of complex C subunit B
gene-H6G84_RS04635	-0.760366	1.62388e-07	5.05858e-07	WP_011244728.1	Synpcc7942_1672	D-alanyl-D-alanine carboxypeptidase family protein
gene-H6G84_RS04650	0.428566	0.00789583	0.0129614	WP_011244730.1	kdpB Synpcc7942_1669	potassium-transporting ATPase subunit KdpB
gene-H6G84_RS04660	-0.575946	0.000518277	0.00102773	WP_011244732.1	murD Synpcc7942_1667	UDP-N-acetylmuramoyl-L-alanine--D-glutamate ligase
gene-H6G84_RS04665	-0.218299	0.187011	0.232053	WP_011244733.1	Synpcc7942_1666	neutral zinc metallopeptidase
gene-H6G84_RS04685	-0.13463	0.345661	0.400357	WP_011244736.1	cysS Synpcc7942_1662	cysteine--tRNA ligase
gene-H6G84_RS04690	-1.43632	7.28104e-07	2.09291e-06	WP_011244737.1	Synpcc7942_1661	hypothetical protein
gene-H6G84_RS04700	0.370989	0.0193327	0.0294275	WP_011244739.1	Synpcc7942_1659	NAD(P)H-dependent oxidoreductase
gene-H6G84_RS04715	-5.27242	2.55694e-50	2.14063e-48	WP_011244741.1	katG Synpcc7942_1656	catalase/peroxidase HPI
gene-H6G84_RS04725	-2.89061	4.83823e-11	2.22326e-10	WP_011244742.1	Synpcc7942_1654	hypothetical protein
gene-H6G84_RS04750	1.02695	4.98535e-11	2.28694e-10	WP_011244747.1	Synpcc7942_1649	rubredoxin
gene-H6G84_RS04755	1.07048	1.74347e-14	1.11474e-13	WP_011244748.1		transcriptional repressor
gene-H6G84_RS04765	-2.14592	7.58329e-34	2.07302e-32	WP_011244750.1	Synpcc7942_1646	hypothetical protein
gene-H6G84_RS04770	0.211557	0.140702	0.18001	WP_011244751.1	rnc Synpcc7942_1645	ribonuclease III
gene-H6G84_RS04785	-0.315345	0.0377517	0.0545212	WP_011244753.1	Synpcc7942_1643	diguanylate cyclase
gene-H6G84_RS04790	1.84026	1.56003e-32	4.01857e-31	WP_011244754.1	Synpcc7942_1642	TIGR00341 family protein
gene-H6G84_RS10980	0.909333	0.000174639	0.000369265	WP_011244765.1	Synpcc7942_1468	Na(+)/H(+) antiporter subunit B
gene-H6G84_RS10990	0.924353	3.88535e-05	9.05693e-05	WP_011244767.1	Synpcc7942_1470	monovalent cation/H(+) antiporter subunit G
gene-H6G84_RS10995	1.37534	1.50821e-09	5.93317e-09	WP_011244768.1	Synpcc7942_1471	hypothetical protein
gene-H6G84_RS11020	-0.355687	0.057043	0.0794273	WP_011244772.1	Synpcc7942_1476	hypothetical protein
gene-H6G84_RS11040	1.19897	2.06062e-15	1.43387e-14	WP_011244776.1	Synpcc7942_1480	16S rRNA (guanine(966)-N(2))-methyltransferase RsmD
gene-H6G84_RS11045	1.38025	7.28093e-18	6.13384e-17	WP_011244777.1	hisH Synpcc7942_1481	imidazole glycerol phosphate synthase subunit HisH
gene-H6G84_RS11050	-0.509646	0.00123954	0.00232218	WP_011244778.1	Synpcc7942_1482	DUF3370 domain-containing protein
gene-H6G84_RS11055	-0.0551692	0.799819	0.830616	WP_011244779.1	Synpcc7942_1483	HIT family protein
gene-H6G84_RS11065	-0.609879	0.00148084	0.00274238	WP_011244781.1	Synpcc7942_1485	glutaredoxin family protein
gene-H6G84_RS11070	-0.976404	1.53581e-10	6.67928e-10	WP_011244782.1	Synpcc7942_1486	membrane protein insertion efficiency factor YidD
gene-H6G84_RS11075	0.378308	0.0250857	0.0373982	WP_011244783.1	rpsD rps4 Synpcc7942_1487	30S ribosomal protein S4
gene-H6G84_RS11085	-0.143056	0.610014	0.657372	WP_011244785.1	cmpB Synpcc7942_1489	nitrate ABC transporter permease
gene-H6G84_RS11090	0.0934445	0.587886	0.636342	WP_011244786.1	cmpC Synpcc7942_1490	nitrate ABC transporter ATP-binding protein
gene-H6G84_RS11095	-0.184335	0.36182	0.41691	WP_011244787.1	cmpD Synpcc7942_1491	nitrate ABC transporter ATP-binding protein
gene-H6G84_RS11115	1.02989	4.50001e-11	2.07854e-10	WP_011244791.1	Synpcc7942_1495	tetratricopeptide repeat protein
gene-H6G84_RS11120	0.963576	1.4551e-10	6.35923e-10	WP_011244792.1	argB Synpcc7942_1496	acetylglutamate kinase
gene-H6G84_RS11125	0.775833	3.86074e-07	1.15952e-06	WP_011244793.1	Synpcc7942_1497	DUF2854 domain-containing protein
gene-H6G84_RS11140	-1.19525	2.21612e-11	1.06017e-10	WP_011244794.1	petF Synpcc7942_1499	ferredoxin PetF1
gene-H6G84_RS11150	0.154581	0.321249	0.375	WP_011244796.1		phosphoglycerate dehydrogenase
gene-H6G84_RS11165	-1.65787	7.16727e-22	8.17068e-21	WP_011244799.1	Synpcc7942_1504	DUF2252 domain-containing protein
gene-H6G84_RS11175	-0.669172	5.67873e-05	0.000129806	WP_011244801.1	Synpcc7942_1506	TerB family tellurite resistance protein
gene-H6G84_RS11195	0.687355	1.63364e-05	4.03366e-05	WP_011244804.1	mnmA Synpcc7942_1509	tRNA 2-thiouridine(34) synthase MnmA
gene-H6G84_RS11205	0.484704	0.00331878	0.00579596	WP_011244806.1	Synpcc7942_1511	SRPBCC family protein
gene-H6G84_RS11230	0.29626	0.0808737	0.10948	WP_011244811.1	Synpcc7942_1516	histidine phosphatase family protein
gene-H6G84_RS11240	-0.499183	0.000936165	0.00179014	WP_011244813.1	Synpcc7942_1518	ATP-dependent helicase
gene-H6G84_RS11245	0.795251	2.31762e-06	6.30346e-06	WP_011244814.1	hisD Synpcc7942_1519	histidinol dehydrogenase
gene-H6G84_RS11280	0.441024	0.00814579	0.0133553	WP_011244822.1	Synpcc7942_1526	E3 ubiquitin ligase family protein
gene-H6G84_RS11285	0.201612	0.177671	0.221592	WP_011244823.1	Synpcc7942_1527	sigma 54-interacting transcriptional regulator
gene-H6G84_RS11290	-1.44667	3.63944e-17	2.93676e-16	WP_011244824.1	Synpcc7942_1528	DUF2499 domain-containing protein
gene-H6G84_RS11295	-0.103751	0.669307	0.710973	WP_011244825.1	Synpcc7942_1529	polysaccharide pyruvyl transferase CsaB
gene-H6G84_RS11300	-0.176604	0.403706	0.458081	WP_011244826.1	Synpcc7942_1530	molybdopterin-binding protein
gene-H6G84_RS11305	-0.670966	1.34168e-05	3.34671e-05	WP_011244827.1	Synpcc7942_1531	molybdate ABC transporter substrate-binding protein
gene-H6G84_RS11315	-1.24831	9.65766e-16	6.93643e-15	WP_011244829.1	sdhB syc2519_d	succinate dehydrogenase/fumarate reductase iron-sulfur subunit
gene-H6G84_RS11335	0.213311	0.654449	0.698141	WP_011244833.1	syc2523_d	hypothetical protein
gene-H6G84_RS11340	-1.275	3.48176e-07	1.05516e-06	WP_011244835.1	Synpcc7942_1540	alpha/beta fold hydrolase
gene-H6G84_RS13610	-3.39191	3.22805e-56	3.93088e-54	WP_011377392.1		HEAT repeat domain-containing protein
gene-H6G84_RS13675	0.00475628	0.94575	0.95394	WP_011377394.1		NAD(P)-dependent alcohol dehydrogenase
gene-H6G84_RS07805	0.243331	0.152715	0.193622	WP_011377397.1	Synpcc7942_0005	permease
gene-H6G84_RS07795	0.909847	8.4376e-08	2.72999e-07	WP_011377398.1	Synpcc7942_0007	YtxH domain-containing protein
gene-H6G84_RS07775	-1.04837	4.94005e-08	1.64607e-07	WP_011377400.1	Synpcc7942_0011	hypothetical protein
gene-H6G84_RS07770	-1.04836	8.33545e-09	3.02433e-08	WP_011377401.1	rpsF rps6 Synpcc7942_0012	30S ribosomal protein S6
gene-H6G84_RS07735	-0.155453	0.289455	0.34206	WP_011377402.1	glyS Synpcc7942_0018	glycine--tRNA ligase subunit beta
gene-H6G84_RS07730	-0.434226	0.00997039	0.0161491	WP_011377403.1	sir Synpcc7942_0019	sulfite reductase%2C ferredoxin dependent
gene-H6G84_RS07715	0.188668	0.226072	0.275044	WP_011377404.1	Synpcc7942_0022	pentapeptide repeat-containing protein
gene-H6G84_RS07705	-1.27851	6.92445e-09	2.54118e-08	WP_011377405.1	Synpcc7942_0024	DUF4336 domain-containing protein
gene-H6G84_RS07685	0.420529	0.0383729	0.0553331	WP_011377407.1	Synpcc7942_0028	alpha/beta hydrolase
gene-H6G84_RS07650	-1.23201	3.07385e-05	7.3004e-05	WP_011377409.1	Synpcc7942_0035	hypothetical protein
gene-H6G84_RS07645	-2.23665	1.33123e-20	1.38232e-19	WP_011377410.1	Synpcc7942_0036	hypothetical protein
gene-H6G84_RS07640	0.244223	0.431375	0.485365	WP_011377411.1	Synpcc7942_0037	hypothetical protein
gene-H6G84_RS07635	-0.664804	0.00655816	0.0109289	WP_011377412.1	Synpcc7942_0038	NUDIX hydrolase
gene-H6G84_RS07630	0.0782861	0.684161	0.725027	WP_011377413.1	gnd Synpcc7942_0039	NADP-dependent phosphogluconate dehydrogenase
gene-H6G84_RS07620	0.891816	7.03651e-06	1.80737e-05	WP_011377414.1	Synpcc7942_0041	transporter
gene-H6G84_RS07605	1.10146	1.41798e-11	6.95745e-11	WP_011377415.1	Synpcc7942_0044	FAD-dependent oxidoreductase
gene-H6G84_RS07590	-0.0693337	0.655156	0.698156	WP_011377417.1	Synpcc7942_0047	exostosin family protein
gene-H6G84_RS07570	-1.25882	1.79351e-14	1.13858e-13	WP_011377420.1	Synpcc7942_0051	hypothetical protein
gene-H6G84_RS07545	-0.187764	0.221522	0.270368	WP_011377422.1	Synpcc7942_0056	DegT/DnrJ/EryC1/StrS aminotransferase family protein
gene-H6G84_RS07530	-0.545225	0.0059203	0.00994388	WP_011377423.1	Synpcc7942_0059	hypothetical protein
gene-H6G84_RS07525	-1.5926	9.1916e-17	7.13748e-16	WP_011377425.1	Synpcc7942_0061	CDP-glucose 4%2C6-dehydratase
gene-H6G84_RS07510	-3.20311	2.36421e-45	1.3476e-43	WP_011377426.1		DUF2887 domain-containing protein
gene-H6G84_RS07485	-3.41732	2.16753e-38	7.84704e-37	WP_011377428.1	Synpcc7942_0069	hypothetical protein
gene-H6G84_RS07460	0.923132	0.0114678	0.0183451	WP_011377429.1	Synpcc7942_0074	hypothetical protein
gene-H6G84_RS07410	0.969662	7.73864e-10	3.10822e-09	WP_011377432.1	Synpcc7942_0084	hypothetical protein
gene-H6G84_RS07405	0.546121	0.000751077	0.00145701	WP_011377433.1	Synpcc7942_0085	HAD family phosphatase
gene-H6G84_RS07395	0.326186	0.0329222	0.0479862	WP_011377434.1	Synpcc7942_0087	site-2 protease family protein
gene-H6G84_RS07355	-0.370656	0.020196	0.0306198	WP_011377435.1	tmk Synpcc7942_0093	dTMP kinase
gene-H6G84_RS07350	0.19298	0.29318	0.345852	WP_011377436.1	Synpcc7942_0094	DNA polymerase III subunit delta'
gene-H6G84_RS07335	0.404684	0.013343	0.0210271	WP_011377438.1	Synpcc7942_0097	cobaltochelatase subunit CobN
gene-H6G84_RS07320	-2.20025	1.17604e-15	8.31293e-15	WP_011377439.1	Synpcc7942_0100	hypothetical protein
gene-H6G84_RS07315	1.68829	7.27432e-23	9.06415e-22	WP_011377440.1	Synpcc7942_0101	NAD(P)/FAD-dependent oxidoreductase
gene-H6G84_RS07310	1.10638	1.25978e-12	6.85965e-12	WP_011377441.1	Synpcc7942_0102	Uma2 family endonuclease
gene-H6G84_RS07295	0.923127	3.42201e-09	1.29669e-08	WP_011377443.1	nadE Synpcc7942_0105	NAD+ synthase
gene-H6G84_RS07275	0.107149	0.511359	0.565386	WP_011377445.1	Synpcc7942_0109	DNA starvation/stationary phase protection protein
gene-H6G84_RS07270	0.0160115	0.915173	0.92799	WP_011377446.1		helix-turn-helix transcriptional regulator
gene-H6G84_RS07245	0.854795	0.000113126	0.000247197	WP_011377449.1	Synpcc7942_0115	cupin domain-containing protein
gene-H6G84_RS07230	0.458596	0.0053548	0.00905651	WP_011377450.1	gatB Synpcc7942_0118	Asp-tRNA(Asn)/Glu-tRNA(Gln) amidotransferase subunit GatB
gene-H6G84_RS07215	-0.670738	0.00628867	0.0105164	WP_011377451.1		nucleoside deaminase
gene-H6G84_RS07210	-0.986602	1.33553e-08	4.73893e-08	WP_011377452.1	Synpcc7942_0121	lipid-A-disaccharide synthase-related protein
gene-H6G84_RS07180	-0.0873042	0.596938	0.645097	WP_011377454.1	Synpcc7942_0126	enoyl-ACP reductase FabI
gene-H6G84_RS07160	-0.423346	0.00449723	0.00771818	WP_011377455.1	Synpcc7942_0130	hypothetical protein
gene-H6G84_RS07155	0.28034	0.0868794	0.116433	WP_011377456.1	Synpcc7942_0131	cyclic nucleotide-binding domain-containing protein
gene-H6G84_RS07140	0.154737	0.273388	0.325369	WP_011377459.1	Synpcc7942_0134	O-antigen ligase family protein
gene-H6G84_RS07120	-0.854639	9.21794e-09	3.3192e-08	WP_011377460.1	Synpcc7942_0138	M23 family metallopeptidase
gene-H6G84_RS07105	0.485153	0.00236207	0.00424696	WP_011377462.1	secF Synpcc7942_0141	protein translocase subunit SecF
gene-H6G84_RS07100	0.715811	2.08022e-05	5.03879e-05	WP_011377463.1	secD Synpcc7942_0142	protein translocase subunit SecD
gene-H6G84_RS07095	-1.0843	4.62091e-11	2.12705e-10	WP_011377464.1	Synpcc7942_0143	alpha-ketoacid dehydrogenase subunit beta
gene-H6G84_RS07080	0.140923	0.354946	0.409871	WP_011377465.1	Synpcc7942_0146	hypothetical protein
gene-H6G84_RS07070	-0.582553	4.76292e-05	0.000109809	WP_011377466.1	Synpcc7942_0148	bifunctional aminoglycoside phosphotransferase/ATP-binding protein
gene-H6G84_RS07065	0.116092	0.587502	0.636183	WP_011377467.1	Synpcc7942_0149	methylated-DNA--[protein]-cysteine S-methyltransferase
gene-H6G84_RS07055	-1.08757	2.29258e-11	1.0948e-10	WP_011377469.1		response regulator
gene-H6G84_RS07035	-0.471425	0.0531456	0.0743096	WP_011377471.1	Synpcc7942_0155	hypothetical protein
gene-H6G84_RS07020	0.365452	0.0253764	0.0377476	WP_011377472.1	Synpcc7942_0158	molybdopterin-synthase adenylyltransferase MoeB
gene-H6G84_RS06965	-0.971468	1.78611e-11	8.65278e-11	WP_011377474.1	Synpcc7942_0168	hypothetical protein
gene-H6G84_RS06945	-0.314699	0.104824	0.137323	WP_011377476.1	Synpcc7942_0172	hypothetical protein
gene-H6G84_RS06930	-0.343483	0.15639	0.197907	WP_011377477.1	Synpcc7942_0175	lipopolysaccharide assembly protein LapA domain-containing protein
gene-H6G84_RS06920	0.537607	0.00326421	0.00571556	WP_011377478.1	Synpcc7942_0177	ABC-2 family transporter protein
gene-H6G84_RS06895	-0.169223	0.599237	0.646799	WP_011377481.1	Synpcc7942_0182	class I SAM-dependent methyltransferase
gene-H6G84_RS06890	-0.24275	0.202357	0.249667	WP_011377482.1	Synpcc7942_0183	hypothetical protein
gene-H6G84_RS06880	0.0509775	0.772459	0.805534	WP_011377483.1	Synpcc7942_0185	gamma-glutamyltransferase
gene-H6G84_RS06875	0.0490546	0.915668	0.92814	WP_011377484.1		hypothetical protein
gene-H6G84_RS06835	-0.828955	9.69179e-09	3.48047e-08	WP_011377486.1	polA Synpcc7942_0194	DNA polymerase I
gene-H6G84_RS06820	2.81656	5.55219e-46	3.3054e-44	WP_011377487.1	Synpcc7942_0197	folate/biopterin family MFS transporter
gene-H6G84_RS06810	0.45452	0.00438808	0.00755505	WP_011377488.1	Synpcc7942_0199	DUF2231 domain-containing protein
gene-H6G84_RS06805	0.526668	0.000764807	0.0014815	WP_011377489.1		DUF2231 domain-containing protein
gene-H6G84_RS06795	0.264636	0.131066	0.168729	WP_011377490.1	Synpcc7942_0202	cbb3-type cytochrome c oxidase subunit I
gene-H6G84_RS06790	0.145453	0.375419	0.430358	WP_011377491.1		bifunctional diaminohydroxyphosphoribosylaminopyrimidine deaminase/5-amino-6-(5-phosphoribosylamino)uracil reductase RibD
gene-H6G84_RS06780	0.1367	0.65824	0.700884	WP_011377492.1	Synpcc7942_0205	bifunctional nicotinamide-nucleotide adenylyltransferase/Nudix hydroxylase
gene-H6G84_RS06770	1.08968	1.1372e-06	3.18345e-06	WP_011377493.1		hypothetical protein
gene-H6G84_RS06755	0.294091	0.0516215	0.0722917	WP_011377495.1	Synpcc7942_0210	hypothetical protein
gene-H6G84_RS06750	0.76888	1.18228e-07	3.7572e-07	WP_011377496.1	cobQ Synpcc7942_0211	cobyric acid synthase CobQ
gene-H6G84_RS06745	-0.0815847	0.556305	0.607558	WP_011377497.1	aroC Synpcc7942_0212	chorismate synthase
[truncated: 1,312 more rows]

## Sheet: 7_Photosynthesis_Fig7
Photosythesis S. elongatus cscB										Photosynthesis Figure 7d in manuscritp:
[truncated: 35 more rows]

## Sheet: 8_Transport_Fig8
Transport (specific) - S. elongatus cscB										Transport Figure 8b in manuscritp:
[truncated: 60 more rows]

[truncated: 6 more sheets: 9_Stress_Fig9, 10_Selongatus Other , 11_coculture vs. Pputida_all, 12_coculture vs. Pputida_DAP, 13_coculture vs. Selongatus_all, 13_coculture vs. Selongatus_DAP]
