# Supplementary material for: Pseudomonas putida as saviour for troubled Synechococcus elongatus in a synthetic co-culture – interaction studies based on a multi-OMICs approach
Source: Commun Biol. 2024 Apr 12;7:452. doi: 10.1038/s42003-024-06098-5 (PMC11014904; doi:10.1038/s42003-024-06098-5)
Supplement: Supplementary file 4 — Supplementary Data 2 [file 42003_2024_6098_MOESM4_ESM.xlsx]

## Sheet: Info
Information Sheet
Sheet	Figure1_a_b
	Influence on cell count of S. elongatus cscB with P. putida cscRABY induced and non-induced.
Sheet	Figure1_c_d
	Influence on cell count of P. putida cscRABY with S. elongatus cscB non-induced in light and dark.
Sheet	Figure2_a_b
	Optical density of S. elongatus cscB
Sheet	Figure2_c_d
	Optical density of S. elongatus cscB
Sheet	Figure3
	Cell counts of S. elongatus cscB and P. putida cscRABY
Sheet	ExpoLight
	Example exponential light profil used for Figure 2 b
Sheet	Correlation_Selongatus
	Correlation of OD to cell count for S. elongatus

## Sheet: Figure1_a_b
Experiment: Influence on S. elongatus cscB cell count - non-induced
Condition of the Experiment
Dilution factor		100	1000
Volumn per well, µL		1470.7
IPTG		non-induced
	Plate_Well	S. elongatus
		T0					T1
		Cell count	Cell count non diluted	vol. ZZ	Mean	SD	Cell count	Cell count non diluted	Mean	SD	Volume	vol. ZZ	Vol. Mean	Vol. SD	Ratio	Ratio Mean	Ratio SD	vol. Ratio	Ratio vol Mean	Ratio vol SD	Dif vol. Ratio/Ratio
Unit		[1/µl]	[1/µl]		[1/µl]	[1/µl]	[1/µl]	[1/µl]	[1/µl]	[1/µl]	[µl]				[-]	[-]	[-]	[-]	[-]	[-]	[-]
Axenic	1_1	535.11	53511	7.86986e+07	48567.7	3720.86	101.94	101940	100957	13673.6	1020	103978800	1.09154e+08	1.50426e+07	1.90503	2.03118	0.267139	1.32123	1.37724	0.0560125	0.678048
Axenic	1_2	476.58	47658	7.00906e+07			117.19	117190			1106	129612140			2.45898			1.84921
Axenic	1_3	445.34	44534	6.54962e+07			83.74	83740			1121	93872540			1.88036			1.43325
1 zu 1	1_4	445.06	44506	6.5455e+07	42284.7	5073.15	154.74	154740	166493	8321.29	1492	230872080	2.50245e+08	1.36989e+07	3.47683	4.00974	0.634999	3.52719	3.6412	0.114013	0.908088
1 zu 1	1_5	470.82	47082	6.92435e+07			171.86	171860			1513	260024180			3.65023			3.75521
1 zu 1	1_6	352.66	35266	5.18657e+07			172.88	172880			1503	259838640			4.90217			5.00984
1zu10	1_7	482.82	48282	7.10083e+07	51528	2673.92	120.19	120190	136800	30580	1570	188698300	1.75735e+08	2.89334e+07	2.48933	2.53522	0.405046	2.65741	2.32166	0.379049	0.915761
1zu10	1_8	548.31	54831	8.064e+07			167.38	167380			1212	202864560			3.05265			2.51568
1zu10	1_9	514.71	51471	7.56984e+07			106.22	106220			1277	135642940			2.06369			1.79189
1 zu 100	1_10	577.06	57706	8.48682e+07	56248.5	1457.5	147.38	147380	154165	90405	1162	171255560	2.76206e+08	1.33138e+08	2.55398	2.74575	0.191773	2.0179	2.20837	0.190468	0.804285
1 zu 100	1_11	547.91	54791	8.05811e+07			160.95	160950			1201	193300950			2.93753			2.39884
1 zu 100	1_12	460.14	46014	6.76728e+07			328.19	328190			1414	464060660			7.13239			6.85742
1 zu 1000	2_1	624.83	62483	9.18937e+07	44916	7317	422.57	422570	224400	113690	1354	572159780	4.02288e+08	1.23949e+08	6.76296	5.57081	0.883872	6.22632	4.78753	0.254286	0.859395
1 zu 1000	2_2	478.49	47849	7.03715e+07			253.61	253610			1399	354800390			5.30022			5.04182
1 zu 1000	2_3	419.83	41983	6.17444e+07			195.19	195190			1434	279902460			4.64926			4.53324
1zu10000	2_4	359.79	35979	5.29143e+07	58913.3	24114.8	1058.69	105869	120056	13631.5	1297	137312093	1.57508e+08	1.8529e+07	2.94252	2.665	0.59365	2.59499	2.37053	0.224455	0.889507
1zu10000	2_5	485.22	48522	7.13613e+07			1158.45	115845			1322	153147090			2.38747			2.14608
1zu10000	2_6	922.39	92239	1.35656e+08			1384.53	138453			1315	182065695			1.50102			1.34211
1 zu 100000	2_7	344.65	34465	5.06877e+07	30955.3	4557.39	1544.06	154406	137695	11818.8	1376	212462656	1.85136e+08	2.228e+07	4.48008	4.52526	0.604265	4.1916	4.09461	0.279899	0.904836
1 zu 100000	2_8	338.82	33882	4.98303e+07			1290.5	129050			1434	185057700			3.80881			3.71376
1 zu 100000	2_9	245.19	24519	3.60601e+07			1296.29	129629			1218	157888122			5.28688			4.37847
				Data used for the Figure:
					Ratio mean	Ratio SD		X-axis Axenic	Axenic	X-axis 1:1	1:1	X-axis 1:10-3	1:10-3	X-axis 1:10-5	1:10-5
				S. elongatus cscB	2.03118	0.267139		1	1.90503	2	3.47683	3	6.76296	4	4.48008
				1:1	4.00974	0.634999		1	2.45898	2	3.65023	3	5.30022	4	3.80881
				1:10-3	5.57081	0.883872		1	1.88036	2	4.90217	3	4.64926	4	5.28688
				1:10-5	4.52526	0.604265
Experiment: Influence on S. elongatus cscB cell count - induced
Condition of the Experiment
Dilution factor	100
Dilution factor	1000
Volumn per well, µL	1470.8
IPTG	induced	0.1 mM
	Plate_well	S. elongatus
		T0					T1
		Cell count	Cell count non diluted	vol. ZZ	Mean	SD	Cell count	Cell count non diluted	Volume	vol. ZZ	Mean	Vol. Mean	SD	Ratio	Ratio Mean	Ratio SD	vol. Ratio	Mittelwert_vol. Ratio	Standardabweichung_Ratio	Unterschied vol. Ratio/Ratio
Unit		[1/µl]	[1/µl]	[1/µl]	[-]	[1/µl]	[1/µl]	[1/µl]	[µl]	[-]	[1/µl]	[-]	[1/µl]	[-]	[-]	[-]	[-]	[-]	[-]
Axenic	1_1	516.26	51626	56312	8.28237e+07	14799.9	622.14	62214	1260	78389640	58822	1.13716e+08	3392	1.20509	1.46298	0.0736118	53297.3	52012	1285.31	35552.1
Axenic	1_2	763.21	76321				1397.84	139784	1346	188149264				1.83153			127923
Axenic	1_3	409.89	40989				554.3	55430	1346	7.46088e+07				1.35231			50726.7
1 zu 1	2_1	693.09	69309	64091.5	0	5217.5	132.18	132180	1319	174345420	144495	2.37046e+08	12315	1.90711	2.2853	0.378187	118538	133153	14615.6	58265.2
1 zu 1	2_2	382.14	38214				224.81	224810	1421	319455010				5.88292			217198
1 zu 1	2_3	588.74	58874				156.81	156810	1386	217338660				2.66348			147769
1 zu 1000	2_4	633.31	63331	52767.5	0	10563.5	109.17	109170	1272	138864240	109000	1.65563e+08	170	1.7238	2.15123	0.427433	94414.1	99446.6	5032.54	46227.7
1 zu 1000	2_5	422.04	42204				108.83	108830	1412	153667960				2.57867			104479
1 zu 1000	2_6	195.57	19557				131.63	131630	1551	204158130				6.73058			138808
1 zu 100000	2_7	290.25	29025	33451.3	0	5404.06	731.07	73107	1501	109733607	86013.3	1.27218e+08	9308.5	2.51876	2.60202	0.281375	74608.1	86495.5	8547.53	33241.6
1 zu 100000	2_8	302.69	30269				902.21	90221	1476	133166196				2.98064			90540
1 zu 100000	2_9	410.6	41060				947.12	94712	1465	138753080				2.30667			94338.5
			Data used for the Figure:
				Ratio mean	Ratio SD		X-axis Axenic	Axenic	X-axis 1:1	1:1	X-axis 1:10-3	1:10-3	X-axis 1:10-5	1:10-5
			S. elongatus cscB	1.46298	0.0736118		1	0	2	0	3	5.88292	4	2.98064
			1	2.2853	0.378187		1	0	2	0	3	2.66348	4	2.30667
			100	2.15123	0.427433		1	0	2	0	3	1.7238	4	0
			100000	2.60202	0.281375

## Sheet: Figure1_c_d
Experiment: Influence on P. puitda cscRABY cell count
Condition of the Experiment
Constant ligth 22 µE or dark, no additional CO2 gassing
P. putida cscRABY cell count mL after 23.5 h
P. putida cscRABY inoculation cell count t0 for each well			cell count ml-1
			25000000
						1	4	3	2
						1	4	3	2
						1	4	3	2
						cell coun/cell count t0					cell count light/cell count dark					Statistic's: alpha = 0.05
		S.elongatus					S.elongatus
L I G H T	axenic	4,3 *10^8	6,4 * 10^8	8*10^8		axenic	4,3 *10^8	6,4 * 10^8	8*10^8		axenic	4,3 *10^8	6,4 * 10^8	8*10^8			axenic	4,3 *10^8
	0	1	2	3		0	1	2	3		0	1	2	3		Mean	1.00655	0.917497
R1	2752691000	1592215500	1179491000	2083728000		110.108	63.6886	47.1796	83.3491		1.16901	0.967089	0.664427	nd*		Variance	0.0216543	0.00483515
R2	2075136000	1694292000	2145497000	1925587000		83.0054	67.7717	85.8199	77.0235		0.882199	0.947387	0.953215			Observation	3	3
R3	2134780000	999141000	2.07912e+09	2244239000		85.3912	39.9656	83.1648	89.7696		0.968451	0.838014	1.04092			Dif. Mean	0
mean P. Putida cscRABY	2320869000	1428549500	1801369000	2084518000		92.8348	57.142	72.0548	83.3807		1.00655	0.917497	0.886187			Degree of Freedom (df)	4
SD	3.75156e+08	3.75365e+08	5.39584e+08	1.59327e+08		15.0062	15.0146	21.5834	6.3731		0.147154	0.0695352	0.196993			t-stats	0.947744
SD, %	16.1645	26.2759	29.9541	7.64337		16.1645	26.2759	29.9541	7.64337		14.6196	7.5788	22.2292			P(T<=t) two tailed	0.396926
																Critical t-Wert two tailed	2.77645
						cell coun/cell count t0											axenic	6,4 * 10^8
		S.elongatus					S.elongatus									Mean	1.00655	0.886187
D A R K	axenic	4,3 *10^8	6,4 * 10^8	8*10^8		axenic	4,3 *10^8	6,4 * 10^8	8*10^8		ligth/dark					Variance	0.0216543	0.0388061
	0	1	2	3		0	1	2	3		axenic	1	2	3		Observation	3	3
R1	2354716000	1646400000	1775200000	nd*		94.1886	65.856	71.008	nd*		0.175414	0.425907	0.372972	nd		Dif. Mean	0
R2	2352232000	1788384000	2250800000			94.0893	71.5354	90.032								Degree of Freedom (df)	4
R3	2204325200	1192272000	1997388000			88.173	47.6909	79.8955								t-stats	0.847873
mean P.putida	2.30376e+09	1542352000	2007796000			92.1503	61.6941	80.3118								P(T<=t) two tailed	0.444264
STABW	8.61201e+07	3.11379e+08	2.37971e+08			3.4448	12.4552	9.51883								Critical t-Wert two tailed	2.77645
STABW, %	3.73824	20.1886	11.8523			3.73824	20.1886	11.8523
C/C0	92.1503	61.6941	80.3118			3.68601e-06	2.46776e-06	3.21247e-06								p-values > alpha
																Values do not differ from each other!

## Sheet: Figure2_a_b
Experiment: S. elongatus cscB exponential light profil - induced initally, after 38.5 h and non-induced
Optical Density																				Data for Figure:
																				Time	II	IA	NO
	Initial induction						Induction after 38.5 h						No induction							0	0	0	0
Time, [h]	Reactor 1	Reactor 2	Reactor 3	Mean	SD	SD, %	Reactor 4	Reactor 5	Reactor 6	Mean	SD	SD, %	Reactor 7	Reactor 8	Reactor 9	Mean	SD	SD, %		0	0	0	0
0	0	0	0	0	0		0	0	0	0	0		0	0	0	0	0			0	0	0	0
15.5	0	0.0618754	0	0.0206251	0.0357238	173.205	0.0306146	0	0	0.0102049	0.0176754		0	0	0.0406147	0.0135382	0.0234489			15.5	0	0.0306146	0
38.5	0.367554	0.552906	0.506016	0.475492	0.0963726	20.268	1.01781	0.867071	0.90546	0.930114	0.0783363	8.42222	0.494696	0.514644	1.09801	0.70245	0.34271	48.7879		15.5	0.0618754	0	0
63.5	0.897935	1.20359	1.22504	1.10885	0.182977	16.5014	1.91755	1.9725	1.82555	1.9052	0.0742496	3.89721	1.39938	1.40402	2.2434	1.68227	0.485961	28.8872		15.5	0	0	0.0406147
87.5	1.01632	1.63427	1.77561	1.4754	0.403811	27.3696	2.80123	3.08913	2.76056	2.88364	0.17912	6.21161	2.39484	2.49459	3.30789	2.73244	0.500846	18.3296		38.5	0.367554	1.01781	0.494696
135.5							3.54334	3.88158	3.50723	3.64405	0.206493		3.95415	3.99845	3.93004	3.96088	0.0347004	0.876078		38.5	0.552906	0.867071	0.514644
159.5									3.67994	3.67994			3.97135	4.0498	3.96972	3.99696	0.0457694	1.14511		38.5	0.506016	0.90546	1.09801
																				63.5	0.897935	1.91755	1.39938
																				63.5	1.20359	1.9725	1.40402
																				63.5	1.22504	1.82555	2.2434
																				87.5	1.01632	2.80123	2.39484
																				87.5	1.63427	3.08913	2.49459
																				87.5	1.77561	2.76056	3.30789
																				135.5		3.54334	3.95415
																				135.5		3.88158	3.99845
																				135.5		3.50723	3.93004
																				159.5			3.97135
																				159.5			4.0498
																				159.5		3.67994	3.96972
Experiment: S. elongatus cscB constant light profil - induced and non-induced
Optical Density															Data for Figure:
															Time	NI	I
		Non-induced						S. elongatus cscB, induced							0	0	0
Time	Time, [h]	Reactor 1	Reactor 2	Reactor 3	Mean	SD	SD, %	Reactor 4	Reactor 5	Reactor 6	Mean	SD	SD, %		0	0	0
17:30:00	0	0	0	0	0	0		0	0	0	0	0			0	0	0
09:00:00	15.5	0.505751	0.280024	0.389688	0.391821	0.112879	28.8087	0.346884	0.30595	0.318419	0.323751	0.0209817	6.48081		15.5	0.346884	0.505751
11:00:00	41.5	1.90902	1.79646	1.85705	1.85418	0.056336	3.03833	1.47731	1.38009	1.43576	1.43105	0.0487803	3.4087		15.5	0.30595	0.280024
10:30:00	65	3.17943	3.28003	3.14316	3.20087	0.0709144	2.21547	2.40129	2.16447	2.35696	2.30758	0.125899	5.4559		15.5	0.318419	0.389688
10:00:00	88.5	3.99042	4.0066	3.94942	3.98215	0.0294731	0.74013	3.22034	2.94122	3.18585	3.1158	0.152173	4.88391		41.5	1.47731	1.90902
16:00:00	118.5	4.20309	4.2282	4.23353	4.22161	0.0162554	0.385052	3.66082	3.4796	3.63756	3.59266	0.098599	2.74446		41.5	1.38009	1.79646
11:00:00	137.5	4.5692	4.45982	4.43644	4.48849	0.0708723	1.57898	3.8067	3.77618	3.89423	3.8257	0.0612769	1.60172		41.5	1.43576	1.85705
09:45:00	160.25	4.46715	4.34455	4.40134	4.40435	0.0613544	1.39304	3.82368	3.97379	3.94427	3.91391	0.0795277	2.03192		65	2.40129	3.17943
															65	2.16447	3.28003
															65	2.35696	3.14316
															88.5	3.22034	3.99042
															88.5	2.94122	4.0066
															88.5	3.18585	3.94942
															118.5	3.66082	4.20309
															118.5	3.4796	4.2282
															118.5	3.63756	4.23353
															137.5	3.8067	4.5692
															137.5	3.77618	4.45982
															137.5	3.89423	4.43644
															160.25	3.82368	4.46715
															160.25	3.97379	4.34455
															160.25	3.94427	4.40134

## Sheet: Figure2_c_d
Optical density of axenic culture, axenic culture induced and the co-culture - Exponential light profil
Triplicates of: S.elongatus induced, not-induced and co-culture
Cultivation Name	CD_006
Optical density	Measured samples											water loss									log(c/c0)											Axenic culture S.elongatus CD_006			Axenic culture S. elongatus induced			co-culture
Day	Time	delta time, h	Reactor 1	Reactor 2	Reactor 3	Reactor 4	Reactor 5	Reactor 6	Reactor 7	Reactor 8	Reactor 9	Reactor 1	Reactor 2	Reactor 3	Reactor 4	Reactor 5	Reactor 6	Reactor 7	Reactor 8	Reactor 9	Reactor 1	Reactor 2	Reactor 3	Reactor 4	Reactor 5	Reactor 6	Reactor 7	Reactor 8	Reactor 9	NOTE	Time	Mean	SD	SD,%	Mean	SD	SD,%	Mean	SD	SD,%
0	0.770833	0	0.191	0.183	0.188	0.189	0.189	0.186	0.193	0.198	0.184										0	0	0	0	0	0	0	0	0		0	0			0	0		0	0
1	0.427083	15.75	0.234	0.219	0.256	0.222	0.205	0.232	0.218	0.224	0.247	0.232868	0.217026	0.257391	0.221195	0.204383	0.234095	0.218131	0.224	0.249664	0.198199	0.17053	0.314156	0.157296	0.0782482	0.229981	0.122406	0.123379	0.30518		15.75	0.159301	0.0379361	23.8142	0.124052	0.0461447	37.1977	0.283105	0.0462256	16.328
2	0.385417	39.75	0.594	0.43	1.018	0.65	0.3711	0.797	0.526	0.428	0.933	0.586099	0.422248	1.0137	0.642926	0.367302	0.801318	0.526316	0.426966	0.939708	1.12122	0.836106	1.68492	1.22428	0.664437	1.46051	1.00321	0.768438	1.63063		39.75	1.11624	0.110619	9.91002	0.756327	0.0864728	11.4333	1.59202	0.11708	7.35416
3	0.416667	65	1.808	0.895	4.66	3.19	0.786	3.98	1.758	0.848	4.13	1.74132	0.865418	4.56714	3.10128	0.77275	3.97042	1.75165	0.843903	4.14732	2.21013	1.55373	3.1902	2.79782	1.40821	3.06088	2.20563	1.44977	3.11528		65	2.40452	0.340614	14.1656	1.47057	0.0749548	5.097	3.12212	0.064931	2.07971
4	0.364583	87.75	5.37	1.246	7.92	8.89	1.065	6.94	6.51	1.118	7.16	5.06481	1.1816	7.57565	8.42239	1.03422	6.83972	6.40816	1.1045	7.12139	3.2778	1.86514	3.69625	3.7969	1.69966	3.60476	3.50264	1.71888	3.65592		87.75	3.52578	0.260324	7.38345	1.76123	0.0905047	5.13873	3.65231	0.0458553	1.25551
5	0.625	118	10.39	0.907	7.79	9.37	0.837	6.89	8.69	0.787	6.85	9.17134	0.854128	7.1032	8.22566	0.809789	6.62452	8.19328	0.78795	6.67352	3.87157	1.54059	3.63186	3.77327	1.45503	3.57279	3.74838	1.38117	3.59097		118	3.79774	0.0651369	1.71515	1.45893	0.079785	5.46873	3.59854	0.030255	0.840758
6	0.645833	142.5	10.69	0.782	6.04	6.6	0.735	5.3	6.17	0.741	5.89	0	0	0	0	0	0	0	0	0	4.02479	1.40958	3.45389	3.54255	1.3476	3.32319	3.47518	1.35573	3.42874	Aufkonz. nicht berücksichtigt	142.5	3.68084	0.299768	8.144	1.37097	0.0336858	2.45708	3.40194	0.0693479	2.03848
Cultivation Name	CD_005
Optical density	Measured samples											water loss									log(c/c0)											Axenic culture S.elongatus CD_005			Axenic culture S. elongatus induced			co-culture
Day	Time	delta time, h	Reactor 1	Reactor 2	Reactor 3	Reactor 4	Reactor 5	Reactor 6	Reactor 7	Reactor 8	Reactor 9	Reactor 1	Reactor 2	Reactor 3	Reactor 4	Reactor 5	Reactor 6	Reactor 7	Reactor 8	Reactor 9	Reactor 1	Reactor 2	Reactor 3	Reactor 4	Reactor 5	Reactor 6	Reactor 7	Reactor 8	Reactor 9	note	Time	Mean	SD	SD,%	Mean	SD	SD,%	Mean	SD	SD,%
0	18:00:00	0	0.146	0.148	0.139	0.141	0.144	0.141	0.138	0.143	0.146										0	0	0	0	0	0	0	0	0		0	0			0	0		0	0
1	09:00:00	15	0.213	0.167	0.165	0.175	0.173	0.197	0.168	0.177	0.198	0.20695	0.165796	0.164017	0.173953	0.172481	0.196408	0.168101	0.177	0.197881	0.377686	0.120782	0.171472	0.216026	0.183478	0.334444	0.19671	0.213305	0.30466		15	0.263474	0.0993805	37.7193	0.172522	0.0472249	27.3733	0.270192	0.0867816	32.1185
2	09:00:00	39	0.619	0.233	0.276	0.403	0.264	0.469	0.44	0.348	0.443	0.595559	0.229082	0.27189	0.397935	0.261783	0.465336	0.44	0.347581	0.442469	1.40589	0.436866	0.670925	1.03753	0.597702	1.194	1.15952	0.888152	1.10876		39	1.20098	0.187649	15.6246	0.640907	0.228724	35.6876	0.991229	0.280646	28.313
3	10:30:00	64.5	1.684	0.197	0.269	1.077	0.271	0.916	1.379	0.542	0.955	1.58934	0.191321	0.263873	1.0538	0.268399	0.905541	1.37817	0.539714	0.949847	2.38747	0.256739	0.640995	2.0114	0.622661	1.85977	2.30126	1.3282	1.87269		64.5	2.23337	0.197012	8.82126	0.735865	0.544625	74.0115	1.45782	0.707422	48.526
4	15:00:00	93	5.292		0.272	2.562		1.16	5.73	0.495	0.7	4.61876		0.271028	2.35042		1.14466	5.43077	0.501262	0.693285	3.45427		0.667748	2.81359		2.09411	3.67258	1.25428	1.55784	collapse 2, 5	93	3.31348	0.44647	13.4743	1.25428			1.4399	0.720456	50.0352
5	17:00:00	119	12.006			10.848		1.46	10.206	0.489	0.712	9.00095			8.91341		1.43719	8.8889	0.515807	0.725233	4.12148			4.14655		2.32168	4.1653	1.28289	1.60289	collapse 2,5,3	119	4.14445	0.021989	0.530565	1.28289			1.96228	0.508267	25.9018
Cultivation Name	CD_003
Optical density	Measured samples											water loss									log(c/c0)											Axenic culture S.elongatus CD_003			Axenic culture S. elongatus induced			co-culture
Day	Time	delta time, h	Reactor 1	Reactor 2	Reactor 3	Reactor 4	Reactor 5	Reactor 6	Reactor 7	Reactor 8	Reactor 9	Reactor 1	Reactor 2	Reactor 3	Reactor 4	Reactor 5	Reactor 6	Reactor 7	Reactor 8	Reactor 9	Reactor 1	Reactor 2	Reactor 3	Reactor 4	Reactor 5	Reactor 6	Reactor 7	Reactor 8	Reactor 9	note	Time	Mean	SD	SD,%	Mean	SD	SD,%	Mean	SD	SD,%
0	0.666667	0	0.128	0.13	0.129	0.129	0.132	0.131	0.127	0.128	0.121										0	0	0	0	0	0	0	0	0	Reaktor 2 Kontaminiert, ws mit Putida!	0	0			0	0		0	0
1	0.385417	17.25	0.178	0.167	0.165	0.171	0.164	0.151	0.161	0.15	0.149	0.175298	0.16578	0.163788	0.169863	0.163154	0.150366	0.160509	0.149091	0.148362	0.329753	0.250459	0.246133	0.281851	0.217065	0.142083	0.237217	0.158605	0.208156		17.25	0.282941	0.0462776	16.356	0.187835	0.0464936	24.7524	0.19879	0.0526537	26.487
2	0.354167	40.5	0.527	0.479	0.409	0.583	0.423	0.232	0.455	0.298	0.302	0.508761	0.470545	0.402242	0.573841	0.418906	0.230469	0.452778	0.297819	0.301077	1.37995	1.28636	1.13724	1.49254	1.15485	0.56492	1.27121	0.844457	0.911576		40.5	1.38123	0.110668	8.01229	0.999651	0.226904	22.6983	0.871245	0.288284	33.0888
3	0.416667	66	1.598	1.407	2.88	1.869	1	1.256	1.293	0.596	1.81	1.50389	1.34962	2.81126	1.80689	0.971613	1.25449	1.26932	0.594194	1.81664	2.46378	2.34005	3.08158	2.63955	1.99616	2.25929	2.30205	1.53518	2.70895		66	2.46846	0.168799	6.83823	1.76567	0.403853	22.8725	2.68327	0.411744	15.3449
4	0.604167	94.5	4.83	5.29	7.62	7.14	0.79	5.66	5.1	0.43	6.73	4.33732	4.80704	7.09304	6.5921	0.747187	5.51061	4.87894	0.424788	6.58191	3.52298	3.6103	4.00706	3.93381	1.73351	3.73923	3.6485	1.19956	3.99629		94.5	3.70176	0.210532	5.68735	1.46654	1.26617	86.3375	3.91419	0.151616	3.87348
5	0.729167	121.5	12.95	7.28	9.38	12.06		7.09	11.62		7.26	10.5361	6.02162	8.15153	10.1654		6.5541	10.414		6.73636	4.41053	3.83558	4.14615	4.36693		3.91265	4.40672		4.01948		121.5	4.39473	0.0241495	0.54951				4.02609	0.11689	2.90331
6	0.375	137	12.81			11.93		6.68	9.47		6.83	9.82333			9.59446		6.05888	8.20386		6.2163	4.34049			4.30913		3.83408	4.16817		3.93914		137	4.2726	0.0917815	2.14814				3.88661	0.074286	1.91133
																																Axenic culture S.elongatus all CD
																																Mean	SD	SD,%
																																0
																																0.235238	0.0333289	14.1682
																																1.23282	0.0444589	3.60628
																																2.36879	0.0921395	3.88974
																																3.51368	0.124362	3.53938
																																4.1123	0.0243118	0.591196
Optical density of axenic culture, axenic culture induced and the co-culture - constant light profil																																3.97672	0.147069	3.69824
Constant Light profil
		Reactor			co-culture			Reactor			axenic culture S.elongatus cscB
	time, h	1	2	3	mean	SD	SD, %	4	5	6	mean	SD	SD, %
t0	0	0	0	0	0	0	0	0	0	0	0	0	0
t1	24.5	0.400478	0.393043	0.378336	0.390619	0.0112678		0.378336	0.446287	0.400478	0.395444	0.0383235
t2	46	1.69931	1.88595	1.71989	1.76838	0.102333		0.806867	1.02009	0.948599	0.908251	0.0948593
t3	73	3.25982	3.2784	3.06141	3.19988	0.120274		1.29263	1.23928	1.26548	1.28636	0.0465493
t4	97	3.92566	3.87582	3.77703	3.8595	0.0756465		1.02805	1.13943	0.895174	1.00109	0.107415
t5	117	3.97282	3.9016	3.86265	3.91236	0.0558696		0.756773	1.04512	0.882904	0.880975	0.121282
Constant Light profil		Reactor			co-culture			Reactor			axenic culture S.elongatus cscB
	time, h	1	2	3	mean	SD		1	2	3	mean	SD
t0	0	0	0	0	0	0		0	0	0	0	0
t1	23.0833	0.208848	0.248327	0.31255	0.256575	0.0523406		0.125577	0.117783	0.158057	0.133806	0.0213606
t2	47.3333	1.16113	1.34344	1.42683	1.31047	0.135883		0.627669	0.602341	0.716837	0.648949	0.0601412
t3	71.8333	2.33932	2.49437	2.58413	2.47261	0.123848		1.12411	1.05847	1.15628	1.11295	0.0498516
t4	91.8333	2.97124	3.07474	3.28701	3.111	0.160973		1.43609	1.412	1.60394	1.48401	0.10456
t5	142.833	3.94377	3.89442	4.04267	3.96029	0.075494		1.79644	1.82477	2.19341	1.93821	0.221465

## Sheet: Figure2_e
Cell count exponential light profil inoculated day 1
		Reactor 3			Reactor 6			Reactor 9				1	2	3	4	5	6
												1	2	3	4	5	6
1	Putida	9814.37	9824.3	10520.6	12556.1	12987.8	12361.7	7369.16	6933.68	7357.18		1	2	3	4	5	6
	Elongatus	19742	20264.5	19873.1	17370.6	17942.8	17035.6	18802.4	18533.8	20120.9		1	2	3	4	5	6
	Both	29556.3	30088.8	30393.7	29926.6	30930.6	29397.2	26171.6	25467.5	27478		1	2	3	4	5	6
	share (putida)	0.332056	0.32651	0.346145	0.419562	0.419901	0.420505	0.281571	0.272257	0.267747		1	2	3	4	5	6
2	Putida	89536	76216.8	73344.4	74935.4	73788	66715.2	77865	64837.7	72242.1		1	2	3	4	5	6
	Elongatus	181935	174891	170258	134096	135502	139753	155571	154984	155183		1	2	3	4	5	6
	Both	271471	251108	243602	209031	209290	206468	233436	219821	227425		1	2	3	4	5	6
	share (putida)	0.329818	0.303522	0.301082	0.358489	0.352564	0.323125	0.333561	0.294957	0.317653
3	Putida	372968	367257	359707	181538	245107	276644	226671	231384	227415
	Elongatus	1.13246e+06	1.16324e+06	1.16731e+06	1.2076e+06	1.34814e+06	1.31965e+06	1.14318e+06	1.13782e+06	1.20226e+06
	Both	1.50543e+06	1.5305e+06	1.52701e+06	1.38913e+06	1.59324e+06	1.5963e+06	1.36985e+06	1.3692e+06	1.42968e+06
	share (putida)	0.247749	0.23996	0.235563	0.130685	0.153841	0.173304	0.165472	0.168992	0.159067
4	Putida	1.3735e+06	1.19321e+06	1.26423e+06	852795	862530	860096	945972	959925	903818
	Elongatus	1.75317e+06	1.87538e+06	1.80842e+06	1.83468e+06	1.9589e+06	1.8925e+06	1.78346e+06	1.95906e+06	1.89843e+06
	Both	3.12668e+06	3.06859e+06	3.07265e+06	2.68747e+06	2.82143e+06	2.7526e+06	2.72943e+06	2.91898e+06	2.80225e+06
	share (putida)	0.439286	0.388846	0.411446	0.317322	0.305707	0.312467	0.346582	0.328856	0.322533
5	Putida	1.14098e+07	1.13873e+07	1.10634e+07	1.40572e+07	1.502e+07	1.42478e+07	2.03622e+07	2.09187e+08	2.35329e+07
	Elongatus	1.02932e+07	9.33949e+06	9.02367e+06	5.21236e+06	5.46586e+06	3.84879e+06	3.66522e+06	3.0513e+07	4.39461e+06
	Both	2.17031e+07	2.07268e+07	2.00871e+07	1.92696e+07	2.04858e+07	1.80966e+07	2.40275e+07	2.397e+08	2.79275e+07
	share (putida)	0.525724	0.549401	0.550773	0.729503	0.733188	0.787319	0.847457	0.872703	0.842642
time [d]	P. putida cscRABY			S. elongatus cscB
	Share, mean	Share, SD	Share, mean	Share, SD
0	0	0	0	0
1	0.342917	0.0638603		0.657083
2	0.323863	0.0222476		0.676137
3	0.18607	0.0431165		0.81393
4	0.352561	0.0485403		0.647439
5	0.715412	0.139058	19.4374	0.284588
Cell count exponential light profil inoculated day 2
		Reactor 3			Reactor 6			Reactor 9
1	Putida
	Elongatus	14427.3	13941.9	14030.2	12036.2	11784.3	11488.6	10894.2	11527.5	11286.5
	Both	14427.3	13941.9	14030.2	12036.2	11784.3	11488.6	10894.2	11527.5	11286.5
	share (putida)	0	0	0	0	0	0	0	0	0
2	Putida	24809.2	22589.5	26955.1	29061	26632.1	26739.4	27600.4	28724.9	26957.4
	Elongatus	68082.1	69022.3	71049.3	37625.1	39917.8	39341.7	51389.5	54358.4	54184.9
	ges	92891.3	91611.8	98004.4	66686	66549.9	66081.1	78989.9	83083.3	81142.3
	share (putida)	0.267077	0.246578	0.27504	0.435788	0.400182	0.404645	0.349417	0.345737	0.332223
3	Putida	199746	250495	188657	99041	102507	123701	120832	122247	128500
	Elongatus	506857	493698	500932	232491	254864	250659	310394	367483	383391
	Both	706603	744193	689589	331532	357371	374360	431226	489730	511890
	share (putida)	0.282685	0.336599	0.273579	0.298738	0.286836	0.330434	0.280205	0.249621	0.251029
4	Putida	3.49794e+06	1.66733e+06	2.01742e+06	1.26121e+06	1.49594e+06	1.07106e+06	2.51667e+06	1.83315e+06	2.08528e+06
	Elongatus	1.50503e+06	1.50573e+06	385481	1.70469e+06	2.13112e+06	1.86085e+06	1.57819e+06	1.44958e+06	1.54621e+06
	Both	5.00296e+06	3.17306e+06	2.4029e+06	2.96589e+06	3.62707e+06	2.93192e+06	4.09487e+06	3.28274e+06	3.63149e+06
	share (putida)	0.699173	0.525464	0.839577	0.425237	0.412439	0.365312	0.614593	0.558422	0.574222
5	Putida	2.98113e+06	3.13269e+06	3.11983e+06	1.88257e+06	1.31526e+06	1.25693e+06	3.53083e+06	4.88302e+06	3.88417e+06
	Elongatus	2.12652e+06	1.81506e+06	1.72607e+06	2.21453e+06	2.12588e+06	2.2919e+06	2.14329e+06	2.49357e+06	1.69476e+06
	Both	5.10765e+06	4.94775e+06	4.8459e+06	4.0971e+06	3.44114e+06	3.54883e+06	5.67413e+06	7.37659e+06	5.57893e+06
	share (putida)	0.583659	0.633154	0.643808	0.459489	0.382216	0.354181	0.622269	0.661962	0.696221
6	Putida				786113	649153	547023	1.47744e+06	1.58384e+06	1.74575e+06
	Elongatus				2184736	2366230	2159611	2.56397e+06	2.55387e+06	2.48579e+06
	Both	0	0	0	2970849	3.01538e+06	2.70663e+06	4.04142e+06	4.13771e+06	4.23155e+06
	share (putida)				0.264609	0.21528	0.202105	0.365575	0.382781	0.412557
time [d]	P. putida cscRABY			S. elongatus cscB
	Share, mean	Share, SD	SD, %	Share, mean
1	0	0		1
2	0.339632	0.0665415	19.5922	0.660368
3	0.287747	0.0304454	10.5806	0.712253
4	0.55716	0.149865	26.898	0.44284
5	0.559662	0.127395	22.7628	0.440338
6	0.307151	0.0911356	29.6712	0.692849

## Sheet: Figure3
Cell counts Reference Experiment I and II
Figures with individual biological replicates:
Axenic cultures										Co-cultures
	S. elongatus cscB					P. putida cscRABY							S. elongatus cscB					P. putida cscRABY
Figures with mean of biological replicates:
Reference Experiment I
			Axenic S. elongatus cscB									Axenic P. putida cscRABY									Co-culture
Time, h	Time, d		Reactor 1			Reactor 4			Reactor 7			Reactor 2			Reactor 5			Reactor 8			Reactor 3			Reactor 6			Reactor 9
13.5	1	Putida	-	-	-	-	-	-	-	-	-	14770.7	18369.6	18677.8	19008.1	21898.1	23352.6	15576.4	16698.9	19049.8	26508.5	24572.6	24947.1	29680.5	26663.9	26158	19401.1	24298.9	20619
		Elongatus	27765.2	27588.1	28085.6	25993	26372	26300	22671.3	22597.7	21650.9	-	-	-	-	-	-	-	-	-	32185.3	33029.6	30548.4	29278.9	29755	31154.5	25200.1	26695.8	24576.6
		alle
41	2	Putida	-	-	-	-	-	-	-	-	-	167073	164615	149891	163941	159534	168971	169090	140176	147814	88354.4	95250.7	76271.3	70047.9	86179.3	86357.1	80221.2	87097	88706
		Elongatus	83978.4	82855.4	82706.2	79612.1	80420.1	78401.5	72584.3	72706.5	71831.4	-	-	-	-	-	-	-	-	-	238647	228450	227340	181486	202636	208237	203186	215819	210192
		alle
66	3	Putida	-	-	-	-	-	-	-	-	-	884566	783938	757899	793897	787060	765551	959890	997087	990741	368947	376180	472582	342242	392389	367871	293252	308588	329130
		Elongatus	138884	137450	140020	130118	132053	140926	86916.5	61337.4	48833.8	-	-	-	-	-	-	-	-	-	1.14374e+06	1.2015e+06	1.1062e+06	933092	1.06966e+06	1.00211e+06	1.05599e+06	1.13313e+06	974470
		alle
88.5	4	Putida		-	-	-	-	-	-	-	-	1.94116e+06	1.26333e+06	1.78431e+06	2.57889e+06	2.13602e+06	2.12713e+06	2.07417e+06	1.83128e+06	1.80085e+06	1.0606e+06	939337	861059	1.03434e+06	965906	958626	902165	956803	1.01172e+06
		Elongatus	132561	159526	159535	156960	158706	157769	nd			-	-	-	-	-	-	-	-	-	1.61359e+06	1.6066e+06	1.67382e+06	1.62377e+06	1.74271e+06	1.60475e+06	1.46033e+06	1.52301e+06	1.64416e+06
		alle
Cell count for t0					Mean				Mean
Correlation of S. elongatus cscB cell count to OD750	cell count =	147095	xOD750		17272.7	18685.2	19861.3		31921.1	30062.8	25490.8
		Reactor 1			Reactor 4			Reactor 7			Reactor 2			Reactor 5			Reactor 8			Reactor 3			Reactor 6			Reactor 9
Optical density at t0 for S. elongatus cscB			0.208			0.201			0.206		nd										0.201			0.202			0.202
Cell count t0 for S. elongatus cscB			30595.8		0	29566.1		0	30301.6												29566.1			29713.2			29713.2
		Axenic S. elongatus cscB									Axenic P. putida cscRABY									Co-culture
Time, h	Time, d	Reactor 1			Reactor 4			Reactor 7			Reactor 2			Reactor 5			Reactor 8			Reactor 3			Reactor 6			Reactor 9
0			0			0			0						nd						0			0			0
13.5		0	0	0	0	0	0	0	0	0	0	0	0	0	0	0	0	0	0	0.0848825	0.110777	0.0326824	0	0.00140654	0.0473661	0	0	0
																				0	0	0	0	0	0	0	0	0
41		1.0097	0.996236	0.994433	0.956304	0.966403	0.940981	0.873549	0.875231	0.863122	2.2693	2.25448	2.16078	2.17177	2.14453	2.202	2.14166	1.95412	2.00718	2.08836	2.04469	2.03982	1.78032	1.89055	1.91782	1.92253	1.98285	1.95643
																				2.01172	1.96805	1.96318	1.79789	1.90812	1.93539	1.91084	1.97115	1.94473
66		1.51278	1.5024	1.52092	1.44758	1.46234	1.52737	1.05375	0.70519	0.477223	3.93597	3.8152	3.78142	3.74922	3.74057	3.71287	3.87804	3.91606	3.90968	3.65543	3.7047	3.62206	3.41764	3.55423	3.48901	3.57064	3.64115	3.4903
																				3.57879	3.62806	3.54542	3.43522	3.5718	3.50658	3.55894	3.62945	3.47861
88.5		1.46618	1.65135	1.6514	1.63513	1.64619	1.64027	nd			4.72191	4.29238	4.63766	4.92739	4.73897	4.7348	4.64854	4.524	4.50724	3.99959	3.99525	4.03624	3.97164	4.04233	3.95986	3.89483	3.93685	4.0134
																				3.92295	3.91861	3.9596	3.98922	4.05991	3.97743	3.88313	3.92516	4.0017
		Mean	SD								Mean I	SD								Mean I	SD		Mean	SD
		0									0									0
		0									0									0.0307905			0
		0.941773	0.0574889								2.14509	0.104338								1.95815	0.0940848		1.93456	0.0604952
		1.24551	0.403043								3.82656	0.0851526								3.57168	0.0932487		3.5481	0.0651315
		1.61509	0.0732241								4.63699	0.180278								3.98333	0.0477905		3.95974	0.0537195
Axenic S. elongatus cscB										Axenic P. putida cscRABY										Co-culture
Time	Value		Time	Mean			SD			Time	Value		Time	Mean			SD			Time	Value								Time	Value		Time	Mean			SD
0	0		0	0	0	0	0										0			0	0		Time	Mean			SD		13.5	0
13.5	0		13.5	0	0	0	0			13.5	0		13.5	0	0	0	0			13.5	0.0848825		0	0	0	0	0		13.5	0		13.5	0	0	0	0
13.5	0		41	1.00012	0.954563	0.870634	0.0656847			13.5	0		41	2.22819	2.17277	2.03432	0.099853			13.5	0.110777		13.5	0.0761141	0.0162576	0	0.0400842		13.5	0		41	1.98098	1.88047	1.94224	0.0506956
13.5	0		66	1.51203	1.4791	0.745387	0.433428			13.5	0		66	3.8442	3.73422	3.90126	0.0849056			13.5	0.0326824		41	2.05762	1.86289	1.95394	0.0974324		13.5	0		66	3.58409	3.50453	3.55567	0.040315
13.5	0		88.5	1.58964	1.64053		0.035981			13.5	0		88.5	4.55065	4.80039	4.55993	0.141583			13.5	0		66	3.66073	3.48696	3.56736	0.086965		13.5	0		88.5	3.93372	4.00885	3.93666	0.042554
13.5	0									13.5	0									13.5	0.00140654		88.5	4.01036	3.99128	3.94836	0.0317548		13.5	0
13.5	0									13.5	0									13.5	0.0473661								13.5	0
41	1.0097									13.5	0									13.5	0								13.5	0
41	0.996236									13.5	0									13.5	0								13.5	0
41	0.994433									13.5	0									13.5	0								41	2.01172
41	0.956304									41	2.2693									41	2.08836								41	1.96805
41	0.966403									41	2.25448									41	2.04469								41	1.96318
41	0.940981									41	2.16078									41	2.03982								41	1.79789
41	0.873549									41	2.17177									41	1.78032								41	1.90812
41	0.875231									41	2.14453									41	1.89055								41	1.93539
41	0.863122									41	2.202									41	1.91782								41	1.91084
66	1.51278									41	2.14166									41	1.92253								41	1.97115
66	1.5024									41	1.95412									41	1.98285								41	1.94473
66	1.52092									41	2.00718									41	1.95643								66	3.57879
66	1.44758									66	3.93597									66	3.65543								66	3.62806
66	1.46234									66	3.8152									66	3.7047								66	3.54542
66	1.52737									66	3.78142									66	3.62206								66	3.43522
66	1.05375									66	3.74922									66	3.41764								66	3.5718
66	0.70519									66	3.74057									66	3.55423								66	3.50658
66	0.477223									66	3.71287									66	3.48901								66	3.55894
88.5	1.46618									66	3.87804									66	3.57064								66	3.62945
88.5	1.65135									66	3.91606									66	3.64115								66	3.47861
88.5	1.6514									66	3.90968									66	3.4903								88.5	3.92295
88.5	1.63513									88.5	4.72191									88.5	3.99959								88.5	3.91861
88.5	1.64619									88.5	4.29238									88.5	3.99525								88.5	3.9596
88.5	1.64027									88.5	4.63766									88.5	4.03624								88.5	3.98922
										88.5	4.92739									88.5	3.97164								88.5	4.05991
										88.5	4.73897									88.5	4.04233								88.5	3.97743
										88.5	4.7348									88.5	3.95986								88.5	3.88313
										88.5	4.64854									88.5	3.89483								88.5	3.92516
										88.5	4.524									88.5	3.93685								88.5	4.0017
										88.5	4.50724									88.5	4.0134
			S. elongatus cscB Growth rate										P. putida cscRABY Growth rate										S. elongatus cscB Growth rate
			0.0230736	-0.183474									0.0729719	-0.940487									0.0674895	-0.857285									P. putida cscRABY Growth rate
			0.00285284	0.137098									0.000922001	0.0419797									0.000774712	0.0352735									0.0676287	-0.888867
			0.748327	0.285462									0.996025	0.102721									0.996717	0.0863117									0.00056162	0.0255712
			65.415	22									6263.96	25									7589.12	25									0.998279	0.0625709
			5.33059	1.79275									66.0953	0.263792									56.5368	0.186243									14500.3	25
																																	56.7704	0.0978779
Reference Experiment II
				0.193117
			Axenic S. elongatus cscB									Axenic P. putida cscRABY									Co-culture
	day		Reactor 1			Reactor 4			Reactor 7			Reactor 2			Reactor 5			Reactor 8			Reactor 3			Reactor 6			Reactor 9
	1,4,7: axenic S. elongatus, 2,5,8: axenic P. putida, 3,6,9: coculture; inoculation P. putida: day 1																														mean	112840	82426.7	86723.3
	1	Putida	-	-	-	-	-	-	-	-	-	14456	12690	14243	10207	11942	12713	9921	9525	10453	8750	8452	9837	13576	13981	11871	9704	11271	11228		mean	13796.3	11620.7	9966.33
		Elongatus	31131.6	33122.9	31636.9	23201.6	22232.4	22168.8	19605	21300	20365	-	-	-	-	-	-	-	-	-	34691	30967	32823	33522	32048	33135	30839	31364	30090
		alle	43123.9	36247.1	37355.2	24843.6	24054.4	25008.6	22481	23985	22321	17707	14641	18098	13894	16223	16839	12435	12028	13668	46213	42926	46123	50059	51423	48126	44975	72306	49188
	2	Putida	-	-	-	-	-	-	-	-	-	161031	172555	192687	191000	184130	170380	189230	194950	210050	114950	116880	106690	79142.2	76740.4	91397.5	81230	91950	86990
		Elongatus	106966	108631	110619	57406.1	58903.8	57332	55270	53860	54285	-	-	-	-	-	-	-	-	-	216020	226460	221190	229572	227367	251907	198020	222230	210230
		alle	138831	121522	118895	68670.9	68769.7	72817.9	62190	58960	63275	193722	203305	300501	346170	221800	271830	231990	235550	258720	455390	380310	352500	354762	340784	362233	303870	341140	324980
	3	Putida	-	-	-	-	-	-	-	-	-	1.70292e+06	1.78473e+06	1.63111e+06	1.77222e+06	1.29436e+06	1.41673e+06	2.09194e+06	2.67153e+06	2.2136e+06	859722	645723	722908	2.14413e+06	1.19785e+06	1.8501e+06	1.33053e+06	1.03151e+06	1.56783e+06
		Elongatus	162535	165173	119359	106149	111746	99481.3	158351	150986	150429	-	-	-	-	-	-	-	-	-	955639	927001	920724	1.09301e+06	1.06102e+06	1.05093e+06	1.23162e+06	1.05198e+06	1.05198e+06
		alle	342145	363094	373646	157534	204422	207898	364732	259340	273723	2.50168e+06	4.0352e+06	2.52435e+06	2.12084e+06	1.61084e+06	1.85558e+06	2.71347e+06	3.38024e+06	3.09626e+06	2.27984e+06	2.19275e+06	2.25003e+06	4.10781e+06	2.68732e+06	4.25108e+06	3.16584e+06	2.42525e+06	3.21075e+06
	4	Putida	-	-	-	-	-	-	-	-	-	1.54445e+06	1.63084e+06	1.70519e+06	1.18963e+06	1.1396e+06	1.24538e+06	1.40105e+06	1.21199e+06	1.48581e+06	738959	786493	892598	493670	445796	524092	329733	339955	371011
		Elongatus	1.10755e+06	1.01406e+06	1.07457e+06	96282	101351	92036.4	458414	492915	458043	-	-	-	-	-	-	-	-	-	1.27771e+06	1.42245e+06	1.38982e+06	1.55175e+06	1.48707e+06	1.58544e+06	1.3827e+06	1.36177e+06	1.52435e+06
		alle	1.63371e+06	1.14618e+06	1.47428e+06	120108	132612	116550	492398	515434	493130	1.84556e+06	1.98553e+06	2.8105e+06	1.42888e+06	1.75047e+06	1.5061e+06	1.69544e+06	2.54908e+06	1.94522e+06	2.26412e+06	2.53664e+06	2.57827e+06	2.32034e+06	2.23085e+06	2.41245e+06	2.01169e+06	3.59445e+06	2.18372e+06
	5	Putida	-	-	-	-	-	-	-	-	-	3.71274e+06	4.11724e+06	4.23416e+06	3.35977e+06	3.20957e+06	9.52514e+06	3.28497e+06	2.83169e+06	3.12374e+06	1.81478e+06	1.87658e+06	2.01427e+06	6.37457e+06	6.11374e+06	5.94179e+06	1.30931e+06	1.34966e+06	1.39516e+06
		Elongatus				87944.5	85604.2	80340.7	-	-	-	-	-	-	-	-	-	-	-	-	1.90401e+06	1.79121e+06	1.99821e+06	7.33774e+06	6.73496e+06	6.76682e+06	1.43832e+06	1.52782e+06	1.34956e+06
		alle	-	-	-	163070	161856	177725	-	-	-	5.76571e+06	5.58025e+06	5.84485e+06	3.76375e+06	3.7062e+06	1.0393e+07	3.80284e+06	3.32844e+06	3.86327e+06	4.11101e+06	4.26288e+06	4.85281e+06	1.4541e+07	1.39007e+07	1.35336e+07	3.2221e+06	3.36665e+06	3.35177e+06
		Putida
		Elongatus
		alle
		Reactor 1			Reactor 4			Reactor 7			Reactor 2			Reactor 5			Reactor 8			Reactor 3			Reactor 6			Reactor 9
			0.208			0.2			0.204		nd										0.209			0.208			0.191
			30595.8		0	29419		0	30007.4												30742.9			30595.8			28095.1
		Axenic S. elongatus cscB									Axenic P. putida cscRABY									Co-culture
Time, h	Time, d	Reactor 1			Reactor 4			Reactor 7			Reactor 2			Reactor 5			Reactor 8			Reactor 3			Reactor 6			Reactor 9
0			0			0			0						nd						0			0			0
18	1	0.0173631	0.0793646	0.0334615	0	0	0	0	0	0	0	0	0	0	0	0	0	0	0	0.120823	0.00726451	0.0654719	0.120611	0.0756437	0.108999	0.0931833	0.110064	0.0685961
																				0	0	0	0	0	0	0	0	0
40.75	2	1.25165	1.2671	1.28523	0.668511	0.694265	0.667218	0.610787	0.584945	0.592805	2.45719	2.69793	2.96186	2.79949	2.76286	2.68525	2.94375	2.97353	3.04813	1.94971	1.99691	1.97336	2.01535	2.0057	2.1082	1.95277	2.06812	2.01261
																				0.0185264	0.0351769	0	0	0	0.103308	0	0.058522	0.00307019
67.5	3	1.67003	1.68613	1.36127	1.2832	1.33459	1.21833	1.66337	1.61574	1.61205	4.8157	4.86262	4.77261	5.02721	4.71299	4.80332	5.34663	5.59119	5.40316	3.43672	3.4063	3.3995	3.57583	3.54612	3.53657	3.78048	3.62283	3.62283
																				2.03064	1.7444	1.85731	3.25858	2.67637	3.11108	2.73061	2.47605	2.89473
89	4	3.58904	3.50086	3.55881	1.18564	1.23695	1.14054	2.70691	2.77948	2.7061	4.71802	4.77245	4.81703	4.62861	4.58564	4.67441	4.94577	4.80081	5.0045	3.72717	3.83447	3.81127	3.92627	3.8837	3.94775	3.8962	3.88094	3.99372
																				1.87927	1.94161	2.06817	1.78996	1.68795	1.84976	2.76907	2.75382	2.8666
117	5				1.09507	1.06809	1.00464				5.59512	5.69853	5.72654	5.66684	5.62111	6.7089	5.7979	5.64942	5.74757	4.12606	4.06499	4.17435	5.47992	5.39421	5.39893	2.46269	2.49322	2.58063
																				2.77775	2.81124	2.88204	4.34816	4.30638	4.27786	3.93563	3.996	3.87194
		Mean II	SD								Mean II	SD								Mean II	SD		Mean	SD
		0									0									0
		0.0144655	0.0270107								0									0.0856285			0
		0.846945	0.317974								2.81444	0.186799								2.00919	0.0518306		0.0242893	0.0360169
		1.49386	0.190002								5.03727	0.325201								3.54747	0.122816		2.53109	0.546022
		2.48937	1.03936								4.77192	0.13912								3.87795	0.0791023		2.17847	0.475755
		1.05593	0.0464256								5.80133	0.346215								4.01944	1.26424		3.68967	0.671098
Axenic S. elongatus cscB										Axenic P. putida cscRABY										Co-culture
Time	Value		Time	Mean			SD			Time	Value		Time	Mean			SD			Time	Value		Time	Mean			SD		Time	Value		Time	Mean			SD
0	0.0173631		0	0	0	0	0													0	0		0	0	0	0	0		18	0		0	0	0	0	0
18	0.0793646		18	0.0433964	0	0	0			18	0		18	0	0	0	0			18	0.120823		18	0.0645197	0.101751	0.0906145	0.01911		18	0		18	0	0	0	0
18	0.0334615		40.75	1.26799	0.676665	0.596179	0.366851			18	0		40.75	2.70566	2.7492	2.98847	0.152277			18	0.00726451		40.75	1.97333	2.04308	2.01116	0.0349191		18	0		40.75	0.0179011	0.0344361	0.0205307	0.00888521
18	0		67.5	1.57248	1.27871	1.63039	0.188564			18	0		67.5	4.81698	4.84784	5.447	0.355168			18	0.0654719		67.5	3.41417	3.55284	3.67538	0.130688		18	0		67.5	1.87745	3.01535	2.70046	0.587553
18	0		88.5	3.54957	1.18771	2.73083	1.1993			18	0		88.5	4.76916	4.62956	4.91703	0.143754			18	0.120611		88.5	3.79097	3.91924	3.92362	0.0753533		18	0		88.5	1.96302	1.77589	2.79649	0.543344
18	0		117		1.05593					18	0		117	5.6734	5.99895	5.73163	0.173608			18	0.0756437		117	4.1218	5.42435	2.51218	1.45878		18	0		117	2.82368	4.3108	3.93452	0.773209
18	0									18	0									18	0.108999								18	0
18	0									18	0									18	0.0931833								18	0
18	0									18	0									18	0.110064								18	0
40.75	1.25165									18	0									18	0.0685961								40.75	0.0185264
40.75	1.2671									40.75	2.45719									40.75	1.94971								40.75	0.0351769
40.75	1.28523									40.75	2.69793									40.75	1.99691								40.75	0
40.75	0.668511									40.75	2.96186									40.75	1.97336								40.75	0
40.75	0.694265									40.75	2.79949									40.75	2.01535								40.75	0
40.75	0.667218									40.75	2.76286									40.75	2.0057								40.75	0.103308
40.75	0.610787									40.75	2.68525									40.75	2.1082								40.75	0
40.75	0.584945									40.75	2.94375									40.75	1.95277								40.75	0.058522
40.75	0.592805									40.75	2.97353									40.75	2.06812								40.75	0.00307019
67.5	1.67003									40.75	3.04813									40.75	2.01261								67.5	2.03064
67.5	1.68613									67.5	4.8157									67.5	3.43672								67.5	1.7444
67.5	1.36127									67.5	4.86262									67.5	3.4063								67.5	1.85731
67.5	1.2832									67.5	4.77261									67.5	3.3995								67.5	3.25858
67.5	1.33459									67.5	5.02721									67.5	3.57583								67.5	2.67637
67.5	1.21833									67.5	4.71299									67.5	3.54612								67.5	3.11108
67.5	1.66337									67.5	4.80332									67.5	3.53657								67.5	2.73061
67.5	1.61574									67.5	5.34663									67.5	3.78048								67.5	2.47605
67.5	1.61205									67.5	5.59119									67.5	3.62283								67.5	2.89473
89	3.58904									67.5	5.40316									67.5	3.62283								89	1.87927
89	3.50086									89	4.71802									89	3.72717								89	1.94161
89	3.55881									89	4.77245									89	3.83447								89	2.06817
89	2.70691									89	4.81703									89	3.81127								89	1.78996
89	2.77948									89	4.62861									89	3.92627								89	1.68795
89	2.7061									89	4.58564									89	3.8837								89	1.84976
89	1.18564									89	4.67441									89	3.94775								89	2.76907
89	1.23695									89	4.94577									89	3.8962								89	2.75382
89	1.14054									89	4.80081									89	3.88094								89	2.8666
117	1.09507									89	5.0045									89	3.99372								117	2.77775
117	1.06809									117	5.59512									117	4.12606								117	2.81124
117	1.00464									117	5.69853									117	4.06499		S. elongatus cscB Growth rate						117	2.88204		P. putida cscRABY Growth rate
			S. elongatus cscB Growth rate							117	5.72654		P. putida cscRABY Growth rate							117	4.17435		0.069575	-1.04719					117	4.34816		0.0432177	-1.28941
			0.0295967	-0.458325						117	5.66684		0.0398317	1.41766						117	5.47992		0.00171733	0.0801877					117	4.30638		0.00436489	0.364062
			0.00222367	0.105517						117	5.62111		0.00379927	0.312776						117	5.39421		0.984997	0.180525					117	4.27786		0.74249	0.7336
			0.880687	0.227292						117	6.7089		0.75848	0.677673						117	5.39893		1641.35	25					117	3.93563		98.0338	34
			177.151	24						117	5.7979		109.915	35						117	2.46269		53.4901	0.814728					117	3.996		52.7587	18.2977
			9.15191	1.23988						117	5.64942		50.4776	16.0734						117	2.49322								117	3.87194
										117	5.74757									117	2.58063

## Sheet: Light
Formulas used for visualisation of set light profil:
Exponential Light					Constant Light
Time, h	Light				Time, h	Light
1	120				1	150
2	120				2	150
3	120				3	150
4	120				4	150
5	120				5	150
6	120				6	150
7	120				7	150
8	120				8	150
9	120				9	150
10	120				10	150
11	120				11	150
12	120				12	150
13	120				13	150
14	120				14	150
15	120				15	150
16	120				16	150
17	120				17	150
18	120				18	150
19	120				19	150
20	120				20	150
21	120				21	150
22	120				22	150
23	120				23	150
24	120				24	150
25	120	0			25	150
26	121.57	1			26	150
27	123.161	2			27	150
28	124.772	3			28	150
29	126.405	4			29	150
30	128.059	5			30	150
31	129.735	6			31	150
32	131.432	7			32	150
33	133.152	8			33	150
34	134.894	9			34	150
35	136.659	10			35	150
36	138.448	11			36	150
37	140.259	12			37	150
38	142.094	13			38	150
39	143.954	14			39	150
40	145.837	15			40	150
41	147.746	16			41	150
42	149.679	17			42	150
43	151.637	18			43	150
44	153.621	19			44	150
45	155.632	20			45	150
46	157.668	21			46	150
47	159.731	22			47	150
48	161.821	23			48	150
49	163.939	24			49	150
50	166.084	25			50	150
51	168.257	26			51	150
52	170.458	27			52	150
53	172.689	28			53	150
54	174.949	29			54	150
55	177.238	30			55	150
56	179.557	31			56	150
57	181.906	32			57	150
58	184.287	33			58	150
59	186.698	34			59	150
60	189.141	35			60	150
61	191.616	36			61	150
62	194.123	37			62	150
63	196.663	38			63	150
64	199.236	39			64	150
65	201.843	40			65	150
66	204.484	41			66	150
67	207.16	42			67	150
68	209.871	43			68	150
69	212.617	44			69	150
70	215.399	45			70	150
71	218.217	46			71	150
72	221.073	47			72	150
73	223.965	48			73	150
74	226.896	49			74	150
75	229.865	50			75	150
76	232.873	51			76	150
77	235.92	52			77	150
78	239.007	53			78	150
79	242.134	54			79	150
80	245.302	55			80	150
81	248.512	56			81	150
82	251.764	57			82	150
83	255.058	58			83	150
84	258.396	59			84	150
85	261.777	60			85	150
86	265.202	61			86	150
87	268.672	62			87	150
88	272.188	63			88	150
89	275.749	64			89	150
90	279.357	65			90	150
91	283.013	66			91	150
92	286.716	67			92	150
93	290.468	68			93	150
94	294.268	69			94	150
95	298.119	70			95	150
96	302.02	71			96	150
97	305.971	72			97	150
98	309.975	73			98	150
99	314.031	74			99	150
100	318.14	75			100	150
101	322.303	76			101	150
102	326.52	77			102	150
103	330.793	78			103	150
104	335.121	79			104	150
105	339.506	80			105	150
106	343.948	81			106	150
107	348.449	82			107	150
108	353.008	83			108	150
109	357.627	84			109	150
110	362.307	85			110	150
111	367.048	86			111	150
112	371.85	87			112	150
113	376.716	88			113	150
114	381.645	89			114	150
115	386.639	90			115	150
116	391.698	91			116	150
117	396.824	92			117	150
118	402.016	93			118	150
119	407.276	94			119	150
120	412.605	95			120	150
121	418.004	96			121	150
122	423.474	97			122	150
123	429.015	98			123	150
124	434.629	99			124	150
125	440.316	100			125	150
126	446.077	101			126	150
127	451.914	102			127	150
128	457.827	103			128	150
129	463.818	104			129	150
130	469.887	105			130	150
131	476.035	106			131	150
132	482.264	107			132	150
133	488.574	108			133	150
134	494.967	109			134	150
135	501.444	110			135	150
136	508.005	111			136	150
137	514.652	112			137	150
138	521.387	113			138	150
139	528.209	114			139	150
140	535.12	115			140	150
141	542.122	116			141	150
142	549.216	117			142	150
143	556.402	118			143	150
144	563.683	119			144	150
145	571.059	120			145	150
146	578.531	121			146	150
147	586.101	122			147	150
148	593.77	123			148	150
149	601.539	124			149	150
150	609.41	125			150	150
151	617.384	126			151	150
152	625.463	127			152	150
153	633.647	128			153	150
154	641.938	129			154	150
155	650.338	130			155	150
156	658.847	131			156	150
157	667.468	132			157	150
158	676.202	133			158	150
159	685.05	134			159	150
160	694.014	135			160	150

## Sheet: Correlation_Selongatus
	cellcount	stw	od
1	30153	583	0.171
	47124.7	1250.52	0.262
	47248	579.833	0.448
2	33826	1495.98	0.2
	59021.7	1027.06	0.33
	77455.7	659.847	0.64
3	35320.5	824.5	0.183
	56442.7	651.728	0.321
	88714.7	1106.92	0.667
4	32559	430.723	0.199
	108930	1103.67	0.537
	185466	1964.5	1.336
	426305	5262.4	3.315
5	33787.7	489.544	0.187
	91842.3	4937.55	0.471
	195336	2861.12	1.446
6	33426.3	684.292	0.193
	94751.5	1868.5	0.484
	162320	5728.64	1.222
	409977	15574.1	3.155
7	34618	1259	0.175
	61526.3	596.823	0.328
	101298	561.154	0.812
	397108	12722.7	2.224
8	35171	70	0.183
	56050.3	179.303	0.322
	101301	824.384	0.786
	472463	15580.3	2.362
9	34450	197	0.201
	111391	751.997	0.579
	137473	5143.82	1.829
1	15410.5	32.5	0.178
	78180.3	112.028	0.527
	205583	4526.61	1.598
2	14461.7	15.3695	0.167
	74163.7	2547.89	0.479
	160257	4938.9	1.407
4	16517	496.989	0.171
	94838	3172.82	0.583
	279173	3203.35	1.869
5	15164.7	196.385	0.164
	72241.3	477.112	0.423
	103171	3921.53	1
7	14263.7	549.201	0.161
	73344	1483.29	0.455
	181567	1543.1	1.293
8	12594	255.274	0.15
	47369.3	622.825	0.298
	56985.7	879.716	0.596
1	83371.3	722.051	0.594
	281147	2966.42	1.808
2	18316.7	497.332	0.219
	53184.7	3058.66	0.43
	103610	1992.47	0.895
4	98185	1993.27	0.65
	569830	11798.4	3.19
5	18291.3	468.075	0.205
	43964.7	953.059	0.3711
	84523.3	3086.37	0.786
7	79242	962.785	0.526
	296270	2378.92	1.758
8	20297.3	191.641	0.224
	55742	793.375	0.428
	98538.3	1489.61	0.848
1	28362	319	0.236
	102925	1547.29	0.587
	260767	2244.26	1.828
4	25712	453.693	0.238
	111733	5520.96	0.648
	373677	5535.44	2.273
7	24989.7	312.485	0.223
	103792	3546.13	0.589
	409597	370.615	2.448
1	32558	1009	0.232
	111350	1528.83	0.711
	299653	12216	2.13
4	23342	475.423	0.194
	58550	732.496	0.42
	107737	5105.49	0.92
7	20423.3	693.209	0.192
	54471.7	590.569	0.385
	154183	3632.3	1.57
